# Supplementary material for: The availability of neither D2 nor CP43 limits the biogenesis of photosystem II in tobacco
Source: Plant Physiol. 2020 Dec 9;185(3):1111–30. doi: 10.1093/plphys/kiaa052 (PMC8133689; doi:10.1093/plphys/kiaa052)
Supplement: kiaa052_Supplementary_Data [file kiaa052_supplementary_data.zip › pp.01056.2020-s02.xlsx]

## Sheet: Normalization all mutants
Supplemental Dataset 1. Data from array-based ribosome profiling experiments. Total RNA and ribosome footprints that derive from wild-type (WT) plants were labeled with Cy5 and the signals were detected at 635 nm. RNA and ribosome footprints that derive from mutant plants were labeled with Cy3 and the signals were detected at 532 nm. For details see Methods section.
Array features							RNA psbD-GTG																								Ribosome footprints psbD-GTG
							Replicate 1								Replicate 2								Replicate 3								Replicate 1								Replicate 2								Replicate 3
Probe name	Strand	Probe sequence	Probe position1	Probe length [nt]	Probe GC content [%]	Probe within ORF2	Probe counts3	Median (F635 Median - B635)4	Normalized Median (F635 Median - B635)5	Normalized ORF Median("F635 Median - B635")6	Probe counts3	Median (F532 Median - B532)4	Normalized Median (F532 Median - B532)5	Normalized ORF Median("F532 Median - B532")6	Probe counts3	Median (F635 Median - B635)4	Normalized Median (F635 Median - B635)5	Normalized ORF Median("F635 Median - B635")6	Probe counts3	Median (F532 Median - B532)4	Normalized Median (F532 Median - B532)5	Normalized ORF Median("F532 Median - B532")6	Probe counts3	Median (F635 Median - B635)4	Normalized Median (F635 Median - B635)5	Normalized ORF Median("F635 Median - B635")6	Probe counts3	Median (F532 Median - B532)4	Normalized Median (F532 Median - B532)5	Normalized ORF Median("F532 Median - B532")6	Probe counts3	Median (F635 Median - B635)4	Normalized Median (F635 Median - B635)5	Normalized ORF Median("F635 Median - B635")6	Probe counts3	Median (F532 Median - B532)4	Normalized Median (F532 Median - B532)5	Normalized ORF Median("F532 Median - B532")6	Probe counts3	Median (F635 Median - B635)4	Normalized Median (F635 Median - B635)5	Normalized ORF Median("F635 Median - B635")6	Probe counts3	Median (F532 Median - B532)4	Normalized Median (F532 Median - B532)5	Normalized ORF Median("F532 Median - B532")6	Probe counts3	Median (F635 Median - B635)4	Normalized Median (F635 Median - B635)5
trnH-GUG-1	-	ggcgaacgacgggaattgaacccgcgcatggtggattcacaatccactgc	30	50	58	no	4	7417	16002.6		4	16865	19384.6		4	9925.5	17833.5		4	17833	20405.9		4	23544	29043.5		4	31822	24432		4	6050.5	6697.67		4	20225.5	18042.3		4	4822.5	6043.82		4	15533	13234.8		4	8164	6219.1
trnH-GUG-2	-	gcatggtggattcacaatccactgccttgatccacttggctacatccgcc	55	50	54	no	0				0				1	65278			1	65198			0				0				4	22814.5	25254.8		4	35155.5	31360.7		4	27269	34175		4	33338	28405.4		4	30478.5	23217.6
psbA_210	-	acaagttctatttctacaattttaaacaaatacaaaatcaaaatagaata	315	50	18	no	4	256	552.336		4	640.5	736.19		4	463.5	832.786		4	804.5	920.571		4	540	666.135		4	1072.5	823.433		4	0	0		4	0	0		4	2	2.50651		4	0	0		4	26	19.806
psbA_240	-	tacaaaatcaaaatagaatactcaatcatgaataaatgcaagaaaataac	345	50	22	no	4	310.5	669.923		4	16032.5	18427.7		4	393.5	707.015		4	11680.5	13365.7		4	776.5	957.878		4	30620	23509.1		4	0	0		4	391	348.794		4	0	0		4	333.5	284.156		4	17	12.9501
psbA_270	-	aataaatgcaagaaaataacctctccttctttttctataatgtaaacaaa	375	50	24	no	4	1359.5	2933.2		4	40796.5	46891.5		4	2695.5	4843.09		4	50481.5	57764.8		4	3509	4328.65		4	64844.5	49785.6		4	829.5	918.224		4	4445	3965.19		4	1084.5	1359.16		4	3506.5	2987.68		4	1302	991.826
psbA_300	-	ttttctataatgtaaacaaaaaagtctatgtaagtaaaatactagtaaat	405	50	18	no	4	372	802.613		4	12600.5	14483		4	369	662.995		4	6206	7101.39		4	1386	1709.75		4	29378.5	22555.9		4	0	0		4	169	150.757		4	23.5	29.4515		4	150.5	128.232		4	0	0
psbA_330	-	taagtaaaatactagtaaataaataaaaagaaaaaaagaaaggagcaata	435	50	18	no	4	189	407.779		4	438	503.437		4	132.5	238.067		4	138	157.91		4	407	502.069		4	1338	1027.28		4	65.5	72.5059		4	170	151.649		4	48.5	60.7829		4	96.5	82.222		4	122	92.936
psbA_360	-	aaaaaaagaaaggagcaatagcaccctcttgatagaacaagaaaatgatt	465	50	32	no	4	12044.5	25986.7		4	30774.5	35372.2		4	13329	23948.7		4	28972	33152		4	29202	36023.1		4	46943	36041.4		4	5483	6069.47		4	8405	7497.73		4	3596.5	4507.33		4	7712	6570.94		4	10592.5	8069.06
psbA_390	-	gatagaacaagaaaatgattattgctcctttcttttcaaaacctcctata	495	50	30	no	4	41217	88928.2		4	58624	67382.4		4	52699.5	94686.9		4	65211	74619.5		4	52731	65048.1		4	58795.5	45141.4		4	6910.5	7649.65		4	11069	9874.16		4	5857.5	7340.94		4	14189	12089.6		4	18052.5	13751.9
psbA_420	-	tcttttcaaaacctcctatagactaggccaggatcttatccatttgtaga	525	50	38	no	4	23425	50540.9		4	46729	53710.3		4	23065.5	41442.5		4	46816.5	53571.1		4	40472.5	49926.2		4	62080.5	47663.5		4	6895	7632.49		4	17629.5	15726.5		4	6234	7812.79		4	16874	14377.3		4	16619	12659.9
psbA_450	-	ggatcttatccatttgtagatggagcttcgatagcagctaggtctagagg	555	50	46	yes	4	3920.5	8458.72	13688.4	4	11931	13713.5	17679.5	4	4148	7452.85	10888.2	4	11954	13678.7	18149.7	4	13587.5	16761.3	13587.5	4	27942.5	21453.4	26008.3	4	4492	4972.47	4097.41	4	9811	8751.96	7823.09	4	3418.5	4284.25	3699.39	4	11674	9946.73	8692.99	4	10834.5	8253.41
psbA_480	-	atagcagctaggtctagagggaagttgtgagcattacgttcatgcataac	585	50	44	yes	4	14710	31737.7	51360	4	26618.5	30595.3	39443.6	4	11105.5	19953.6	29151.1	4	23564	26963.8	35777.1	4	33140	40881	33140	4	47539.5	36499.4	44248.7	4	33430.5	37006.2	30493.9	4	26524	23660.9	21149.7	4	27665.5	34671.9	29938.7	4	39201.5	33401.3	29191.2	4	52418	39930.5
psbA_510	-	gcattacgttcatgcataacttccataccaaggttagcacggttaatgat	615	50	40	yes	4	18757	40469.4	65490.1	4	33912.5	38979	50252	4	18690	33580.9	49059.9	4	34560	39546.2	52472.3	4	38595	47610.2	38595	4	55550	42649.6	51704.7	4	18745	20750	17098.4	4	19499.5	17394.6	15548.5	4	15002	18801.3	16234.7	4	26183	22309	19497.1	4	37798.5	28793.8
psbA_540	-	aggttagcacggttaatgatatcagcccaagtattaattacacggccttg	645	50	42	yes	4	23053	49738.3	80489.6	4	39953	45921.9	59202.8	4	24893.5	44727	65343.7	4	41906.5	47952.7	63626.4	4	38528	47527.5	38528	4	58371.5	44815.9	54330.9	4	37303	41293	34026.2	4	30062	26817	23970.8	4	32432	40645.6	35096.9	4	41751	35573.6	31089.7	4	52213	39774.3
psbA_570	-	gtattaattacacggccttgactgtcaactacagattggttgaaattgaa	675	50	36	yes	4	16955	36581.5	59198.4	4	36996	42523.2	54821.1	4	16212.5	29129.5	42556.7	4	34412	39376.9	52247.6	4	32109	39609.1	32109	4	48378.5	37143.5	45029.6	4	21412	23702.2	19531.1	4	23560.5	21017.3	18786.7	4	14521	18198.5	15714.2	4	24067	20506.1	17921.4	4	35553.5	27083.6
psbA_600	-	acagattggttgaaattgaaaccatttaggttgaaagccatagtgctgat	705	50	36	yes	4	5591.5	12064	19522.7	4	14432	16588.1	21385.5	4	3313	5952.58	8696.39	4	7080	8101.48	10749.5	4	17779	21931.9	17779	4	30628	23515.2	28507.9	4	6654.5	7366.27	6069.95	4	10740	9580.68	8563.86	4	4799.5	6015	5193.87	4	11393.5	9707.74	8484.12	4	18859.5	14366.6
psbA_630	-	ttgaaagccatagtgctgatacctaaagcggtaaaccagatacctactac	735	50	42	yes	4	25391	54782.6	88652.7	4	38934	44750.7	57692.9	4	25205	45286.7	66161.3	4	44234.5	50616.5	67161	4	41568.5	51278.2	41568.5	4	54669	41973.2	50884.7	4	49639.5	54949	45279	4	28166	25125.6	22459	4	40448	50691.7	43771.6	4	45068.5	38400.2	33560.1	4	49757	37903.4
psbA_660	-	gtaaaccagatacctactacaggccaagcagctaggaagaagtgtaacga	765	50	46	yes	4	4149	8951.72	14486.2	4	11580	13310	17159.4	4	5723	10282.7	15022.5	4	14221	16272.8	21591.7	4	11054.5	13636.7	11054.5	4	24595.5	18883.7	22892.9	4	9496.5	10512.3	8662.3	4	15980.5	14255.5	12742.5	4	5271.5	6606.54	5704.65	4	12026	10246.7	8955.11	4	14770.5	11251.7
psbA_690	-	gctaggaagaagtgtaacgaacgagagttgttgaaactagcatattggaa	795	50	40	yes	4	5492	11849.3	19175.3	4	12350	14195.1	18300.4	4	3893.5	6995.58	10220.2	4	7939	9084.42	12053.7	4	16584.5	20458.4	16584.5	4	27757.5	21311.4	25836.1	4	11332.5	12544.6	10337	4	14782	13186.4	11786.9	4	5498.5	6891.03	5950.3	4	11926	10161.4	8880.64	4	10461	7968.88
psbA_720	-	ttgaaactagcatattggaagatcaatcggccaaaataaccatgagcggc	825	50	42	yes	4	7597.5	16392.1	26526.7	4	16870.5	19390.9	24998.9	4	10929.5	19637.4	28689.2	4	20504	23462.3	31131.1	4	31527.5	38891.8	31527.5	4	43327.5	33265.5	40328.3	4	29061.5	32169.9	26508.7	4	25266	22538.7	20146.6	4	17502.5	21935.1	18940.7	4	27379	23328	20387.7	4	31193	23761.9
psbA_750	-	ccaaaataaccatgagcggctacgatgttataagtttcttcctcttgacc	855	50	42	yes	4	47158.5	101747	164654	4	50939.5	58549.8	75482.8	4	56979.5	102377	149567	4	63604	72780.6	96569.6	4	62134	76647.5	62134	4	55650.5	42726.8	51798.2	3	64894	71835.1	59193.5	3	23713	21153.3	18908.3	4	65128.5	81622.7	70480	4	39205.5	33404.7	29194.2	4	64946	49474
psbA_780	-	taagtttcttcctcttgaccgaatctgtaaccttcattagcagattcatt	885	50	36	yes	4	45372.5	97893.9	158418	4	46587.5	53547.6	69033.9	4	53567	96245.6	140610	4	62807.5	71869.2	95360.3	4	63123	77867.5	63123	4	56452	43342.1	52544.3	4	61674	68270.7	56256.4	4	33584.5	29959.2	26779.6	4	49922.5	62565.6	54024.6	4	50461	42994.9	37575.6	4	63856	48643.6
psbA_810	-	ccttcattagcagattcattttctgtggtttccctgatcaaactagaagt	915	50	38	yes	4	34582.5	74613.9	120745	4	50309.5	57825.7	74549.2	4	36985	66452.2	97083	4	53905.5	61682.8	81844.4	4	57315	70702.9	57315	4	60116	46155.2	55954.6	4	53753	59502.5	49031.2	4	34900	31132.7	27828.5	4	34860	43688.5	37724.4	4	45373	38659.7	33786.8	4	56390	42956.3
psbA_840	-	tccctgatcaaactagaagttaccaaggaaccatgcatagcactgaatag	945	50	42	yes	4	17359.5	37454.2	60610.7	4	33422	38415.2	49525.1	4	15844.5	28468.3	41590.7	4	30846	35296.4	46833.3	4	33092	40821.8	33092	4	48813.5	37477.5	45434.5	4	24887	27548.9	22700.9	4	34440.5	30722.8	27462.1	4	17390	21794.1	18818.9	4	35811.5	30512.9	26666.9	4	33173	25270.2
psbA_870	-	ccatgcatagcactgaatagggagccgccgaatacaccagctacgcctaa	975	50	54	yes	4	25500	55017.8	89033.3	4	40854.5	46958.1	60538.7	4	26908	48346.5	70631.6	4	45672	52261.4	69343.6	4	38624	47645.9	38624	4	53776.5	41288	50054	4	59501.5	65865.8	54274.7	4	26288	23450.4	20961.5	4	54963	68882.7	59479.2	4	45146	38466.3	33617.8	4	60832	46340
psbA_900	-	aatacaccagctacgcctaacatgtgaaatgggtgcataaggatgttgtg	1005	50	44	yes	4	4760	10270	16619.5	4	11254	12935.3	16676.3	4	5414.5	9728.41	14212.7	4	9996	11438.2	15176.9	4	23392.5	28856.6	23392.5	4	32730.5	25129.5	30464.8	4	20079	22226.7	18315.2	4	14895	13287.2	11877	4	12032	15079.2	13020.7	4	15235	12980.9	11344.7	4	22458	17107.8
psbA_930	-	gggtgcataaggatgttgtgctcagcctggaatacaatcatgaaattgaa	1035	50	42	yes	4	20302	43802.8	70884.5	4	37539.5	43147.9	55626.5	4	18901	33960.1	49613.8	4	32554.5	37251.4	49427.3	4	42823.5	52826.4	42823.5	4	52602.5	40386.6	48961.2	4	25964.5	28741.7	23683.7	4	26311.5	23471.3	20980.3	4	20002.5	25068.2	21646.1	4	29531.5	25162.1	21990.5	4	32061.5	24423.5
psbA_960	-	aatacaatcatgaaattgaaagtaccagagattcctagaggcataccatc	1065	50	36	yes	4	13169	28412.9	45979.6	4	27502.5	31611.4	40753.5	4	12732	22876	33420.6	4	26609	30448.1	40400.3	4	27539.5	33972.3	27539.5	4	46464.5	35674	43248.1	4	35529.5	39329.8	32408.5	4	38410.5	34264.3	30627.7	4	29983	37576.4	32446.7	4	47655.5	40604.5	35486.5	4	50374.5	38373.8
psbA_990	-	attcctagaggcataccatcagaaaaacttccttgaccaattgggtagat	1095	50	40	yes	4	17312	37351.7	60444.9	4	35543	40853.1	52668.1	4	19089.5	34298.7	50108.6	4	34525.5	39506.7	52419.9	4	38115.5	47018.7	38115.5	4	54084.5	41524.4	50340.7	4	22596.5	25013.4	20611.6	4	32826	29282.6	26174.8	4	18407	23068.7	19919.5	4	38528	32827.5	28689.7	4	32753	24950.3
psbA_1020	-	ccttgaccaattgggtagatcaagaaaactgcggtagcagctgcaacagg	1125	50	50	yes	4	2817	6077.85	9835.56	4	9607	11042.3	14235.8	4	2584.5	4643.66	6784.13	4	6226	7124.27	9452.9	4	8213.5	10132	8213.5	4	18129.5	13919.3	16874.5	4	5406	5984.23	4931.12	4	10807	9640.44	8617.28	4	4182.5	5241.74	4526.17	4	11306	9633.18	8418.96	4	10735	8177.61
psbA_1050	-	gcggtagcagctgcaacaggagctgaatatgcaacagcaatccaaggtcg	1155	50	54	yes	4	9571.5	20651.1	33418.9	4	25874	29739.6	38340.4	4	5968.5	10723.8	15666.9	4	12253	14020.8	18603.7	4	27148.5	33490	27148.5	4	41017.5	31492	38178.2	4	26190.5	28991.9	23889.9	4	34084.5	30405.3	27178.3	4	17828.5	22343.7	19293.4	4	40666.5	34649.5	30282.1	4	34923	26603.3
psbA_1080	-	gcaacagcaatccaaggtcgcatacccagacggaaactaagctcccactc	1185	50	54	yes	4	36994	79816.8	129165	4	46515.5	53464.9	68927.2	4	41326.5	74252.7	108479	4	57711.5	66038	87623.1	4	53854	66433.4	53854	4	55622	42704.9	51771.7	4	56403	62435.9	51448.4	4	27088.5	24164.4	21599.8	4	61442	77002.5	66490.6	4	46509.5	39628	34633.1	4	55533	42303.4
psbA_1110	-	cggaaactaagctcccactcacgacccatgtaacaagctacgccaagtaa	1215	50	50	yes	4	44826.5	96715.9	156512	4	54485	62625	80736.5	4	46347.5	83274.1	121659	4	62018	70965.8	94161.6	4	54810.5	67613.3	54810.5	4	57433	44095.3	53457.4	4	55373	61295.7	50508.9	4	27439.5	24477.6	21879.7	4	52695.5	66040.9	57025.4	4	46161.5	39331.5	34374	4	52401	39917.5
psbA_1140	-	taacaagctacgccaagtaagaagtgtagaacaattagttcataaggacc	1245	50	38	yes	4	12673	27342.8	44247.8	4	25574.5	29395.3	37896.6	4	11438	20551	30023.9	4	20226.5	23144.7	30709.8	4	25731	31741.3	25731	4	42940	32968	39967.6	4	18240.5	20191.5	16638.2	4	22130	19741.2	17646	4	13329.5	16705.3	14424.8	4	25062.5	21354.3	18662.7	4	15138	11531.7
psbA_1170	-	acaattagttcataaggaccaccgttgtataaccattcatcaacggatgc	1275	50	40	yes	4	28711.5	61946.8	100246	4	40849	46951.8	60530.6	4	29143.5	52363.1	76499.6	4	48959.5	56023.2	74334.9	4	47006	57985.8	47006	4	57747	44336.4	53749.6	4	34495	38184.6	31464.9	4	37112	33106	29592.3	4	31694	39720.7	34298.3	4	42857	36515.9	31913.3	4	56517	43053
psbA_1200	-	aaccattcatcaacggatgccgcttcccagattgggtaaaaatgtaaacc	1305	50	44	yes	4	20616	44480.3	71980.8	4	33431	38425.6	49538.5	4	20412	36674.9	53580	4	39185	44838.5	59494.4	4	47716.5	58862.3	47716.5	4	57409.5	44077.3	53435.5	4	32538.5	36018.8	29680.2	4	31193	27825.9	24872.7	4	24580.5	30805.6	26600.2	4	39527.5	33679.1	29434	4	46515	35433.8
psbA_1230	-	attgggtaaaaatgtaaacctatagctgcagaagtaggaataatggcacc	1335	50	38	yes	4	12172.5	26262.9	42500.3	4	24040	27631.6	35622.8	4	9180	16494	24096.8	4	17931	20518	27224.5	4	26943.5	33237.1	26943.5	4	43514	33408.7	40501.9	4	19180.5	21232.1	17495.6	4	24392.5	21759.5	19450.1	4	11274.5	14129.8	12200.9	4	24039.5	20482.7	17900.9	4	34998.5	26660.8
psbA_1260	-	gaagtaggaataatggcaccggaaataatattgtttccgtaaagtagaga	1365	50	36	yes	4	4022.5	8678.79	14044.6	4	8856.5	10179.7	13123.7	4	5744	10320.4	15077.6	4	12338.5	14118.7	18733.5	4	24248.5	29912.6	24248.5	4	36603	28102.7	34069.3	4	21522.5	23824.6	19631.9	4	18122.5	16166.3	14450.5	4	12187.5	15274.1	13188.9	4	16236.5	13834.2	12090.4	4	23567	17952.7
psbA_1290	-	ttgtttccgtaaagtagagaccctgaaacaggttcacgaataccatcaat	1395	50	40	yes	4	27876.5	60145.3	97330.8	4	44995	51717.2	66674.1	4	29992	53887.6	78726.9	4	49829.5	57018.8	75655.9	4	48153	59400.8	48153	4	56646.5	43491.5	52725.3	4	55226.5	61133.6	50375.3	4	32450.5	28947.6	25875.4	4	46905.5	58784.6	50759.7	4	46734.5	39819.7	34800.6	4	56363	42935.7
psbA_1320	-	ggttcacgaataccatcaatgtctactggaggagcagcaatgaaggcaat	1425	50	46	yes	4	3980.5	8588.17	13897.9	4	8620	9907.82	12773.2	4	3604.5	6476.32	9461.56	4	8097	9265.21	12293.6	4	14527.5	17920.9	14527.5	4	25648	19691.8	23872.6	4	23909.5	26466.9	21809.2	4	17622	15719.8	14051.4	4	13550.5	16982.2	14663.9	4	15641	13326.8	11647	4	20555.5	15658.6
psbA_1350	-	ggagcagcaatgaaggcaataataaatacagaagttgccgtcaataaggt	1455	50	40	yes	4	7101.5	15321.9	24794.9	4	18683.5	21474.8	27685.4	4	6423	11540.4	16859.9	4	13714	15692.6	20821.9	4	15875.5	19583.8	15875.5	4	32283	24785.9	30048.3	4	6142	6798.95	5602.47	4	8569	7644.02	6832.74	4	3972	4977.93	4298.37	4	9553.5	8139.98	7113.97	4	7581	5774.98
psbA_1380	-	gaagttgccgtcaataaggtagggatcatcaaaacaccaaaccatccaat	1485	50	42	yes	4	29543.5	63741.9	103151	4	45141.5	51885.6	66891.2	4	32649.5	58662.4	85702.6	4	47822.5	54722.2	72608.6	4	46325.5	57146.4	46325.5	4	55171	42358.6	51351.9	4	56068.5	62065.6	51143.3	4	13385	11940.2	10672.9	4	62661	78530.2	67809.8	4	29357	25013.4	21860.6	4	61623	46942.6
psbA_1410	-	aaaacaccaaaccatccaatgtaaagacggttttcagtgctagttatcca	1515	50	38	yes	4	26118.5	56352.3	91192.8	4	37580	43194.4	55686.5	4	20000.5	35935.6	52499.9	4	36854.5	42171.8	55956	4	48967.5	60405.5	48967.5	4	55541.5	42643.1	51696.8	4	39188	43379.6	35745.6	4	28234	25186.3	22513.2	4	37119	46519.6	40169	4	39670.5	33800.9	29540.5	4	64980	49499.9
psbA_1440	-	ttttcagtgctagttatccagttacagaagcgaccccataggctttcgct	1545	50	46	yes	4	28355.5	61178.7	99003.3	4	40073.5	46060.4	59381.4	4	30887	55495.7	81076.2	4	48402	55385.3	73488.5	4	52969	65341.7	52969	4	60209.5	46227	56041.7	4	56154	62160.3	51221.3	4	30776.5	27454.3	24540.6	4	50288.5	63024.3	54420.6	4	45796.5	39020.5	34102.2	4	58072	44237.6
psbA_1470	-	cgaccccataggctttcgctttcgcgtctctctaaaattgcagtcatggt	1575	50	50	yes	4	32805	70778.8	114539	4	45578.5	52387.9	67538.8	4	34710.5	62365.5	91112.6	4	52217	59750.7	79280.8	4	57026	70346.4	57026	4	57801.5	44378.2	53800.4	4	64570	71476.5	58898	4	25554	22795.6	20376.2	4	57604	72192.5	62337.2	4	41279	35171.4	30738.2	4	64058.5	48797.9
psbA_1500	-	tctaaaattgcagtcatggtaaaatcttggtttatttaatcatcagggac	1605	50	32	no	4	14673	31657.9		4	25951	29828.1		4	14301.5	25696		4	25654	29355.3		4	28407.5	35043		4	49204.5	37777.7		4	3734	4133.39		4	6811.5	6076.24		4	4595.5	5759.34		4	8101.5	6902.81		4	11754.5	8954.23
psbA_1530	-	tttatttaatcatcagggactcccaagcacactagttttctacaaatcaa	1635	50	34	no	4	49359	106495		4	49427.5	56811.9		4	53618	96337.2		4	61869.5	70795.9		4	59869.5	73854.1		4	54700	41997		4	8956.5	9914.49		4	35010	31230.9		4	6883	8626.16		4	31662	26977.3		4	18202.5	13866.1
psbA_1560	-	actagttttctacaaatcaaaatagaaaatggaaggcttgttattcaaca	1665	50	28	no	4	2213.5	4775.76		4	7541	8667.62		4	1499.5	2694.2		4	3161.5	3617.63		4	7446	9185.27		4	17027.5	13073.2		4	60.5	66.9711		4	1191.5	1062.88		4	70.5	88.3545		4	975.5	831.167		4	246.5	187.776
psbA_1590	-	ggaaggcttgttattcaacagtataacatgacttatatactcgtgtcaac	1695	50	36	no	4	217	468.191		4	700.5	805.154		4	428	769.002		4	616.5	705.447		4	602.5	743.234		4	1182	907.504		4	0	0		4	82.5	73.5946		4	0	0		4	78.5	66.8853		4	8.5	6.47505
psbA_1620	-	acttatatactcgtgtcaaccaaggtgtatgtagatctattcaaattttt	1725	50	30	no	4	338	729.256		4	537	617.227		4	541.5	972.931		4	730.5	835.895		4	760	937.524		4	1358.5	1043.02		4	9	9.96265		4	177	157.894		4	38	47.6237		4	123.5	105.227		4	35	26.662
psbA_1650	-	gtagatctattcaaatttttaatgaagttgattggaaaaatacggacttc	1755	50	28	no	4	162.5	350.604		4	344.5	395.968		4	317	569.564		4	462.5	529.228		4	505	622.96		4	1073	823.817		4	0	0		4	33.5	29.8839		4	20	25.0651		4	31.5	26.8393		4	17.5	13.331
psbA_1680	-	attggaaaaatacggacttctctacagaaaattagaatttcgatatgcta	1785	50	30	no	4	452.5	976.296		4	1665.5	1914.32		4	605.5	1087.92		4	1198	1370.84		4	1393	1718.38		4	3251.5	2496.4		4	7.5	8.30221		4	213	190.008		4	35.5	44.4906		4	212.5	181.059		4	24.5	18.6634
trnK-UUU-ex2	-	tgggttgcccgggattcgaacccggaactagtcgg	1830	35	63	no	4	1871	4036.8		4	4844.5	5568.26		4	2478.5	4453.2		4	4484	5130.94		4	9682	11943.6		4	13258.5	10179.5		4	2066.5	2287.53		4	7721	6887.56		4	1252	1569.08		4	4632.5	3947.08		4	3517.5	2679.53
trnK-ex1-ex2	-	cccggaactagtcggttaaaagccgagtac	1846	30	53	no	4	984.5	2124.12		4	2296	2639.02		4	262.5	471.642		4	623.5	713.457		4	4235	5224.23		4	7009	5381.3		4	95	105.161		4	316	281.89		4	98	122.819		4	267	227.495		4	430.5	327.942
trnK-UUU-spliced	-	gggattcgaacccggaactagtcggttaaaagccgagtactctaccgttg	1846	50	52	no	4	13627.5	29402.2		4	21826	25086.8		4	9620	17284.6		4	15576	17823.3		4	33383	41180.7		4	36994.5	28403.3		4	9503.5	10520		4	20530.5	18314.3		4	8315.5	10421.4		4	19821.5	16888.7		4	12984	9890.83
trnK-in-ex2	-	cccggaactagtcggatggagtagataagt	1847	30	50	no	4	203	437.985		4	907	1042.51		4	37.5	67.3775		4	96	109.851		4	875.5	1080		4	2397	1840.34		4	20.5	22.6927		4	144.5	128.902		4	4.5	5.63965		4	154	131.214		4	4	3.04708
matK_0	-	atggagtagataagttccttgttaaataaaataaatgttaatcttaaatt	1871	50	20	no	4	801	1728.21		4	3130	3597.62		4	1541	2768.77		4	1967.5	2251.37		4	3131	3862.35		4	8294	6367.88		4	0	0		4	100	89.2055		4	22	27.5716		4	90	76.6837		4	47	35.8032
matK_30	-	ataaatgttaatcttaaattaaataaacaagtaaagacccctccccaagc	1901	50	30	no	4	4231	9128.64		4	10303	11842.3		4	7369.5	13241		4	13148.5	15045.5		4	8514	10502.7		4	17747.5	13626		4	2075.5	2297.5		4	9158	8169.44		4	2863	3588.07		4	4126.5	3515.95		4	2356.5	1795.11
matK_60	-	gtaaagacccctccccaagccgtgcttgcatttttcattgcacacggctt	1931	50	52	no	4	5472.5	11807.3		4	11295	12982.5		4	6480	11642.8		4	10363.5	11858.7		4	9393	11587.1		4	22268.5	17097.1		4	3878.5	4293.35		4	9072.5	8093.17		4	3435	4304.93		4	8400	7157.15		4	5798	4416.75
matK_90	-	tttttcattgcacacggctttccctatgtatacatcagttcctttcttat	1961	50	36	no	4	4814	10386.5		4	11667	13410		4	7180.5	12901.4		4	10176.5	11644.7		4	11349.5	14000.6		4	24098	18501.7		4	4468.5	4946.45		4	10958	9775.14		4	4867	6099.59		4	10561.5	8998.84		4	12726	9694.29
matK_120	-	tacatcagttcctttcttatagaaattagaaagactttaaaaagttgaat	1991	50	24	no	4	717.5	1548.05		4	2482.5	2853.38		4	1132	2033.9		4	1581.5	1809.67		3	2344	2891.52		3	7099	5450.4		4	12.5	13.837		4	240.5	214.539		4	30	37.5977		4	194.5	165.722		4	126	95.9831
matK_150	-	aagactttaaaaagttgaatactcagttgatttaccccttaattactatt	2021	50	26	no	4	1708	3685.11		4	5134	5901.02		4	4361.5	7836.45		4	5007	5729.4		4	5123	6319.65		4	13780	10579.9		4	106.5	117.891		4	1430.5	1276.09		4	162	203.027		4	1074.5	915.519		4	397.5	302.804
matK_180	-	tttaccccttaattactattacaatcaacatttcagaatagtgaaatttt	2051	50	24	no	4	2732.5	5895.54		4	6515.5	7488.91		4	5778	10381.5		4	6350.5	7266.73		4	6536.5	8063.32		4	18353	14090.9		4	177	195.932		4	1102.5	983.491		4	197.5	247.518		4	793.5	676.095		4	484.5	369.078
matK_210	-	tttcagaatagtgaaatttttttatctcttcatcatttagaaacaaattt	2081	50	20	no	4	1321.5	2851.22		4	3275.5	3764.86		4	2692	4836.81		4	2675.5	3061.51		4	4143	5110.74		4	10327.5	7929.14		4	28.5	31.5484		4	363.5	324.262		4	45	56.3965		4	262.5	223.661		4	183	139.404
matK_240	-	catcatttagaaacaaatttccatttagaaaatctaagaatgaatcattg	2111	50	24	no	4	417	899.703		4	1531	1759.73		4	653.5	1174.17		4	842	963.482		4	1564	1929.33		4	5348	4106.03		4	0	0		4	119	106.155		4	12	15.0391		4	98.5	83.9261		4	5.5	4.18974
matK_270	-	aatctaagaatgaatcattgataattcgccagatcattgatacaaaaaat	2141	50	26	yes	4	655	1413.2	2286.93	4	1618	1859.73	2397.57	4	1020	1832.67	2677.43	4	1489.5	1704.4	2261.5	4	1749	2157.54	1749	4	5533.5	4248.45	5150.46	4	123	136.156	112.195	4	452	403.209	360.416	4	185.5	232.479	200.742	4	460.5	392.365	342.909	4	381.5	290.616
matK_300	-	agatcattgatacaaaaaatatccaaataccaaatccgacttctatatac	2171	50	28	yes	4	1160	2502.77	4050.14	4	3398	3905.66	5035.2	4	2455.5	4411.88	6445.51	4	3081	3525.52	4677.87	4	3162	3900.59	3162	4	10208.5	7837.78	9501.84	4	290.5	321.572	264.982	4	1020	909.897	813.327	4	354.5	444.279	383.629	4	1019.5	868.656	759.166	4	898	684.07
matK_330	-	caaatccgacttctatatactccccacaaactagaagaagctcgtgggaa	2201	50	44	yes	4	1084.5	2339.88	3786.53	4	3383	3888.42	5012.97	4	2655.5	4771.23	6970.5	4	3191.5	3651.96	4845.64	4	3021.5	3727.27	3021.5	4	8290.5	6365.19	7716.61	4	611.5	676.906	557.784	4	1761	1570.91	1404.19	4	510	639.16	551.906	4	1422.5	1212.03	1059.26	4	1132	862.324
matK_360	-	ctagaagaagctcgtgggaaggtcaaagaaagaacttgttcttccgacgt	2231	50	46	yes	4	201.5	434.749	703.537	4	610	701.133	903.906	4	239.5	430.318	628.67	4	356	407.363	540.513	4	680.5	839.454	680.5	4	2049.5	1573.54	1907.63	4	108	119.552	98.513	4	369	329.168	294.233	4	91	114.046	98.4773	4	322.5	274.783	240.148	4	313.5	238.815
matK_390	-	agaacttgttcttccgacgttaagaattcttccaataattccgagcccga	2261	50	42	yes	4	2460.5	5308.68	8590.84	4	6677.5	7675.11	9894.8	4	5101	9165.14	13389.8	4	6137.5	7023	9318.53	4	6113.5	7541.52	6113.5	4	15961.5	12254.8	14856.6	4	1191	1318.39	1086.38	4	3798.5	3388.47	3028.85	4	1263.5	1583.49	1367.32	4	3217	2741.02	2395.52	4	2800	2132.96
matK_420	-	tccaataattccgagcccgatcttttcaaaaaagtgcgtacagtactttt	2291	50	38	yes	4	1524.5	3289.2	5322.79	4	5066.5	5823.43	7507.6	4	3151	5661.51	8271.15	4	3573.5	4089.08	5425.63	4	4418.5	5450.59	4418.5	4	13228.5	10156.4	12312.8	4	889	984.088	810.908	4	3472.5	3097.66	2768.9	4	922	1155.5	997.759	4	3069	2614.92	2285.32	4	2287	1742.17
matK_450	-	aaagtgcgtacagtacttttgtgtttccgagctaaagttctagcacaaga	2321	50	40	yes	4	1186.5	2559.95	4142.67	4	3040	3494.17	4504.71	4	2368	4254.66	6215.83	4	2432.5	2783.45	3693.25	4	3171.5	3912.31	3171.5	4	8246	6331.03	7675.19	4	988	1093.68	901.212	4	1888	1684.2	1505.45	4	933.5	1169.91	1010.2	4	1616.5	1377.33	1203.72	4	1752.5	1335
matK_480	-	gctaaagttctagcacaagaaagtcgaagtatatactttattcgatataa	2351	50	30	yes	4	726	1566.39	2534.83	4	1837	2111.45	2722.09	4	1219.5	2191.12	3201.1	4	1251	1431.49	1899.39	4	2065	2547.35	2065	4	5806	4457.67	5404.1	4	142	157.188	129.526	4	516	460.301	411.448	4	105	131.592	113.628	4	421.5	359.136	313.868	4	352	268.143
matK_510	-	atatactttattcgatataaagtcttttttttggaagatccgctataata	2381	50	24	yes	4	460	992.478	1606.09	4	1795	2063.17	2659.85	4	1060	1904.54	2782.42	4	1252.5	1433.21	1901.66	4	1577.5	1945.98	1577.5	4	5225.5	4011.98	4863.78	4	175	193.718	159.628	4	760.5	678.408	606.407	4	241	302.035	260.803	4	731.5	623.268	544.708	4	649.5	494.77
matK_540	-	ttggaagatccgctataataatgaaaaagatttctgcatatacgcccaaa	2411	50	34	yes	4	976	2105.78	3407.71	4	3043	3497.62	4509.15	4	1551	2786.73	4071.26	4	1959	2241.64	2974.34	4	2922	3604.53	2922	4	8823.5	6774.42	8212.72	4	235	260.136	214.357	4	774	690.451	617.172	4	272.5	341.512	294.891	4	762.5	649.682	567.792	4	617	470.013
matK_570	-	tttctgcatatacgcccaaatcggtcaataatatcagaatctgataaatc	2441	50	34	yes	4	1338.5	2887.9	4673.37	4	3497.5	4020.02	5182.64	4	2841.5	5105.42	7458.73	4	3210	3673.13	4873.73	4	3792	4677.75	3792	4	10291.5	7901.5	9579.1	4	764.5	846.271	697.344	4	2220.5	1980.81	1770.58	4	739.5	926.782	800.264	4	1758	1497.89	1309.09	4	1556	1185.32
matK_600	-	atatcagaatctgataaatcggaccaaaccggtttactaatgggatgccc	2471	50	42	yes	4	530	1143.51	1850.5	4	1530.5	1759.16	2267.91	4	786	1412.23	2063.19	4	1080.5	1236.39	1640.52	4	1537.5	1896.64	1537.5	4	4922.5	3779.35	4581.75	4	480	531.341	437.836	4	1527	1362.17	1217.6	4	593.5	743.807	642.267	4	1330	1133.22	990.379	4	1580.5	1203.98
matK_630	-	ggtttactaatgggatgccctaatacggtacaaaagtttgctttagctaa	2501	50	38	yes	4	1249	2694.79	4360.88	4	3243.5	3728.08	4806.26	4	2083.5	3743.49	5469.04	4	2071.5	2370.37	3145.15	4	3810.5	4700.57	3810.5	4	9779	7508.02	9102.08	4	1270.5	1406.39	1158.9	4	2295.5	2047.71	1830.38	4	1225.5	1535.86	1326.2	4	2001.5	1705.36	1490.41	4	2834.5	2159.24
matK_660	-	caaaagtttgctttagctaatgatccaatcaaaggaataattggaacaag	2531	50	32	yes	4	503	1085.25	1756.23	4	1352.5	1554.56	2004.15	4	615	1104.99	1614.33	4	682	780.397	1035.48	4	1326.5	1636.35	1326.5	4	3604.5	2767.43	3354.99	4	121.5	134.496	110.827	4	412.5	367.973	328.919	4	102	127.832	110.381	4	360.5	307.161	268.445	4	321	244.528
matK_690	-	aaaggaataattggaacaagggtatcgaacttcttaattgcattattgat	2561	50	30	yes	4	1082.5	2335.56	3779.55	4	3381.5	3886.69	5010.75	4	2123.5	3815.36	5574.04	4	2252	2576.91	3419.2	4	3577.5	4413.15	3577.5	4	10176	7812.82	9471.59	4	323.5	358.102	295.083	4	1675.5	1494.64	1336.01	4	296.5	371.59	320.863	4	1378	1174.11	1026.12	4	929.5	708.066
matK_720	-	ttcttaattgcattattgattagaaatgaattttctaacatttgactacg	2591	50	24	yes	4	904.5	1951.51	3158.06	4	2391.5	2748.79	3543.75	4	1489.5	2676.23	3909.83	4	1853.5	2120.92	2814.16	4	2370.5	2924.21	2370.5	4	7247.5	5564.41	6745.81	4	50	55.348	45.6079	4	224	199.82	178.613	4	53.5	67.0492	57.896	4	171	145.699	127.334	4	104	79.2242
matK_750	-	ttttctaacatttgactacgtaccattgaaggatttagtcgcacacttga	2621	50	36	yes	4	767	1654.85	2677.98	4	2413.5	2774.07	3576.35	4	1742.5	3130.81	4573.94	4	1793	2051.69	2722.3	4	2348.5	2897.07	2348.5	4	6738.5	5173.62	6272.05	4	366.5	405.701	334.306	4	1644.5	1466.99	1311.29	4	335	419.841	362.526	4	1348.5	1148.98	1004.15	4	892.5	679.88
matK_780	-	ggatttagtcgcacacttgaaagatagcccataaagtcacgggaatgatt	2651	50	42	yes	4	729.5	1573.94	2547.05	4	2544.5	2924.65	3770.47	4	1469	2639.4	3856.02	4	1611	1843.43	2445.97	4	2546.5	3141.32	2546.5	4	7825.5	6008.18	7283.8	4	253.5	280.615	231.232	4	1645.5	1467.88	1312.09	4	170.5	213.68	184.51	4	1300.5	1108.08	968.412	4	648.5	494.008
matK_810	-	ataaagtcacgggaatgattggataattggtttatatggatccttcctgt	2681	50	36	yes	4	1014.5	2188.85	3542.13	4	2761.5	3174.07	4092.02	4	1887	3390.44	4953.24	4	2415.5	2764	3667.44	4	3155.5	3892.57	3155.5	4	8589	6594.37	7994.45	4	200	221.392	182.431	4	794	708.292	633.119	4	213.5	267.57	231.043	4	724.5	617.304	539.496	4	496	377.838
matK_840	-	tttatatggatccttcctgtgtgaaagcacagagaacaatgacattgcca	2711	50	40	yes	4	474.5	1023.76	1656.72	4	1440.5	1655.71	2134.55	4	1106	1987.19	2903.17	4	1233	1410.89	1872.06	4	1653.5	2039.73	1653.5	4	4181.5	3210.43	3892.05	4	297.5	329.321	271.367	4	973	867.97	775.85	4	198.5	248.771	214.81	4	769.5	655.646	573.005	4	516.5	393.455
matK_870	-	agagaacaatgacattgccaaaaattgacaaggtaaaatttccatttatt	2741	50	28	yes	4	587	1266.49	2049.51	4	1878	2158.57	2782.84	4	1313	2359.11	3446.53	4	1255	1436.07	1905.46	4	1794	2213.05	1794	4	5536	4250.37	5152.79	4	76.5	84.6825	69.78	4	327.5	292.148	261.142	4	70	87.7279	75.7518	4	289.5	246.666	215.575	4	174	132.548
matK_900	-	aggtaaaatttccatttattcatcaaaagaaacgtcccttttgaagccag	2771	50	34	yes	4	931	2008.69	3250.59	4	2769.5	3183.26	4103.88	4	1830.5	3288.92	4804.93	4	2278.5	2607.24	3459.43	4	2487.5	3068.54	2487.5	4	7790	5980.93	7250.76	4	169.5	187.63	154.611	4	898.5	801.512	716.445	4	179.5	224.959	194.249	4	774	659.48	576.356	4	447	340.512
matK_930	-	aacgtcccttttgaagccagaatggattttccttgatacctaacataatg	2801	50	38	yes	4	1142.5	2465.01	3989.04	4	4291	4932.07	6358.46	4	3329.5	5982.22	8739.7	4	3843.5	4398.03	5835.57	4	3974	4902.26	3974	4	11167.5	8574.07	10394.5	4	368	407.362	335.674	4	1775.5	1583.84	1415.75	4	363	454.932	392.827	4	1456	1240.57	1084.2	4	1180	898.889
matK_960	-	ccttgatacctaacataatgcatgaaaggatccttgaataaccatagggt	2831	50	38	yes	4	427.5	922.357	1492.62	4	1334	1533.3	1976.74	4	906	1627.84	2378.19	4	1015.5	1162.01	1541.83	4	1660	2047.75	1660	4	4694	3603.91	4369.07	4	132.5	146.672	120.861	4	703	627.115	560.558	4	119	149.137	128.778	4	580	494.184	431.894	4	431.5	328.704
matK_990	-	tccttgaataaccatagggtaacctgaaaatccttagcaaagacttctac	2861	50	38	yes	4	940.5	2029.19	3283.76	4	2946	3386.13	4365.42	4	1965.5	3531.48	5159.3	4	2314	2647.86	3513.33	4	3184	3927.73	3184	4	8866	6807.05	8252.28	4	181	200.36	165.1	4	1393.5	1243.08	1111.15	4	238.5	298.901	258.097	4	1316	1121.29	979.954	4	765	582.755
matK_1020	-	tccttagcaaagacttctacaagacgttctatttttccatagaaatatat	2891	50	30	yes	4	1757.5	3791.91	6136.31	4	4327.5	4974.02	6412.54	4	3935	7070.15	10329.1	4	4231	4841.44	6423.9	4	5007	6176.55	5007	4	12560.5	9643.57	11691	4	326.5	361.423	297.819	4	1623.5	1448.25	1294.55	4	378	473.731	409.06	4	1364	1162.18	1015.7	4	878	668.835
matK_1050	-	atttttccatagaaatatattcgttcaagaagggctccaaaagatgttga	2921	50	32	yes	4	348	750.831	1215.04	4	1190.5	1368.36	1764.1	4	520	934.301	1364.96	4	691.5	791.268	1049.9	4	1435.5	1770.81	1435.5	4	4839	3715.24	4504.03	4	137.5	152.207	125.422	4	714	636.928	569.329	4	126.5	158.537	136.894	4	618	526.562	460.191	4	537.5	409.452
matK_1080	-	agggctccaaaagatgttgatcgtaaatgagaagattggttccgtagaaa	2951	50	40	yes	4	231	498.397	806.537	4	473	543.666	700.897	4	472	848.058	1238.97	4	474.5	542.96	720.431	4	923	1138.6	923	4	2520.5	1935.16	2346.03	4	289.5	320.465	264.07	4	719.5	641.834	573.715	4	229	286.996	247.817	4	480	408.98	357.43	4	760	578.946
matK_1110	-	gaagattggttccgtagaaagacgaaagtggattcgcattcatatacata	2981	50	38	yes	4	427	921.279	1490.87	4	1463	1681.57	2167.89	4	695	1248.73	1824.33	4	768.5	879.377	1166.81	4	1836.5	2265.48	1836.5	4	4636	3559.38	4315.09	4	229.5	254.047	209.34	4	918.5	819.353	732.393	4	197.5	247.518	213.728	4	745.5	635.197	555.133	4	592	450.968
matK_1140	-	gattcgcattcatatacataagaattatataagaagaagaagaatctttg	3011	50	26	yes	4	662.5	1429.38	2313.12	4	1962	2255.12	2907.32	4	1063.5	1910.83	2791.61	4	1360.5	1556.79	2065.64	4	2418	2982.81	2418	4	6093.5	4678.4	5671.69	4	0	0	0	4	43.5	38.8044	34.686	4	0	0	0	4	39	33.2296	29.0412	4	3	2.28531
matK_1170	-	aagaagaagaagaatctttgatttttttttgaaaaggagtaaccgggctt	3041	50	32	yes	4	195	420.724	680.843	4	647.5	744.236	959.473	4	250	449.183	656.232	4	291.5	333.557	442.583	4	677	835.136	677	4	2490	1911.75	2317.64	4	0	0	0	4	225.5	201.158	179.809	4	16	20.0521	17.3147	4	183	155.924	136.27	4	41.5	31.6135
matK_1200	-	gaaaaggagtaaccgggcttctttgaagtaataagactattcaaattcca	3071	50	36	yes	4	622	1342	2171.71	4	1556.5	1789.04	2306.44	4	1279.5	2298.92	3358.6	4	1184.5	1355.4	1798.42	4	1925.5	2375.27	1925.5	4	4818.5	3699.5	4484.95	4	261.5	289.47	238.529	4	1091.5	973.678	870.34	4	217.5	272.583	235.372	4	914.5	779.192	680.978	4	662.5	504.673
matK_1230	-	ataagactattcaaattccaaaattcatggagaaagaatcgtaataaatg	3101	50	26	yes	4	403.5	870.576	1408.82	4	1117.5	1284.45	1655.93	4	698.5	1255.02	1833.51	4	945.5	1081.91	1435.55	4	1535.5	1894.17	1535.5	4	4273	3280.68	3977.21	4	55.5	61.4363	50.6247	4	239.5	213.647	190.972	4	33.5	41.9841	36.2526	4	146.5	124.824	109.091	4	139	105.886
matK_1260	-	agaaagaatcgtaataaatgtaaagaagaggcatcttttacccaatagcg	3131	50	34	yes	4	428	923.436	1494.36	4	1210.5	1391.35	1793.73	4	723.5	1299.94	1899.14	4	979	1120.25	1486.41	4	1465	1807.2	1465	4	4264.5	3274.15	3969.3	4	65.5	72.5059	59.7463	4	633	564.671	504.741	4	168	210.547	181.804	4	486.5	414.518	362.27	4	266.5	203.012
matK_1290	-	gcatcttttacccaatagcgaagagtttgaaccaagatttccagatgaac	3161	50	40	yes	4	389.5	840.37	1359.94	4	1348.5	1549.96	1998.22	4	906.5	1628.74	2379.5	4	1027.5	1175.74	1560.05	4	1294.5	1596.87	1294.5	4	4279	3285.29	3982.8	4	203.5	225.267	185.624	4	1369	1221.22	1091.61	4	172	215.56	186.133	4	1108.5	944.488	825.44	4	610	464.68
matK_1320	-	accaagatttccagatgaacagggtagggtattagtatatctaatacata	3191	50	34	yes	4	387.5	836.055	1352.96	4	1156.5	1329.28	1713.72	4	497	892.976	1304.59	4	493.5	564.701	749.278	4	1621	1999.64	1621	4	4328.5	3323.29	4028.87	4	135.5	149.993	123.597	4	911	812.662	726.413	4	92.5	115.926	100.101	4	737.5	628.381	549.176	4	355.5	270.809
matK_1350	-	attagtatatctaatacataatttagatgtgaaaaattgtcctctaaaaa	3221	50	20	yes	4	436.5	941.775	1524.04	4	936	1075.84	1386.98	4	505.5	908.249	1326.9	4	766	876.516	1163.01	4	1561.5	1926.24	1561.5	4	3997	3068.78	3720.32	4	34	37.6367	31.0134	4	140.5	125.334	112.032	4	53	66.4225	57.3549	4	152	129.51	113.186	4	81.5	62.0843
matK_1380	-	gaaaaattgtcctctaaaaaaggaaatgttgaatgaattgatcgtaaatt	3251	50	26	yes	4	448.5	967.666	1565.94	4	1258.5	1446.52	1864.86	4	845.5	1519.14	2219.38	4	836.5	957.188	1270.05	4	1669	2058.85	1669	4	4982	3825.03	4637.13	4	18	19.9253	16.4188	4	227.5	202.943	181.404	4	33	41.3574	35.7116	4	152.5	129.936	113.558	4	62	47.2298
matK_1410	-	gaatgaattgatcgtaaattataagatttaaaaatctttttgccttcgaa	3281	50	24	yes	4	503	1085.25	1756.23	4	1774	2039.03	2628.74	4	792.5	1423.91	2080.26	4	982.5	1124.25	1491.72	4	1914	2361.08	1914	4	7172	5506.44	6675.54	4	10.5	11.6231	9.57765	4	108	96.342	86.117	4	37.5	46.9971	40.5813	4	150	127.806	111.697	4	75.5	57.5137
matK_1440	-	aaaatctttttgccttcgaaagaagataaagaagatattaatcgtagaga	3311	50	28	yes	4	86	185.55	300.269	4	177.5	204.018	263.022	4	43.5	78.1579	114.184	4	73	83.5322	110.836	4	451.5	556.963	451.5	4	1553	1192.35	1445.5	4	0	0	0	4	27.5	24.5315	21.9279	4	4.5	5.63965	4.86976	4	48.5	41.324	36.1153	4	0	0
matK_1470	-	gaagatattaatcgtagagaaaacggaatttccacaataaacgcaaatcc	3341	50	34	yes	4	395	852.237	1379.14	4	1059.5	1217.79	1569.98	4	784	1408.64	2057.94	4	774.5	886.243	1175.92	4	1187	1464.26	1187	4	4375.5	3359.38	4072.62	4	119	131.728	108.547	4	661.5	590.095	527.467	4	97.5	122.192	105.511	4	545	464.363	405.832	4	261	198.822
matK_1500	-	tccacaataaacgcaaatccctctgatatcatttgagaatacaaactctt	3371	50	34	yes	4	1268	2735.79	4427.22	4	4480	5149.31	6638.52	4	3030.5	5445	7954.85	4	3125.5	3576.44	4745.43	4	4608	5684.35	4608	4	13827	10616	12869.9	4	214.5	237.443	195.658	4	1811.5	1615.96	1444.45	4	299	374.723	323.568	4	1553.5	1323.65	1156.81	4	817	622.367
matK_1530	-	atttgagaatacaaactcttgttgcaccccaaaaatgaatttttgttaga	3401	50	30	yes	4	682	1471.46	2381.2	4	2336	2685	3461.51	4	1478	2655.57	3879.64	4	2020	2311.44	3066.96	4	1999.5	2466.55	1999.5	4	6111.5	4692.22	5688.45	4	188	208.109	171.486	4	1021.5	911.235	814.523	4	195	244.385	211.023	4	849.5	723.809	632.576	4	502.5	382.79
matK_1560	-	aaaaatgaatttttgttagaatcattagtagaaataagaaaatgattctg	3431	50	20	yes	4	148.5	320.398	518.488	4	470.5	540.792	697.193	4	162	291.071	425.238	4	183.5	209.975	278.607	4	744	917.786	744	4	2103	1614.62	1957.43	4	0	0	0	4	56	49.9551	44.6533	4	5.5	6.89291	5.95193	4	35.5	30.2475	26.4349	4	0	0
matK_1590	-	gaaataagaaaatgattctgttgatacattcgagtaattaaacgtttcac	3461	50	28	yes	4	564.5	1217.94	1970.95	4	1630.5	1874.1	2416.1	4	797	1432	2092.07	4	879	1005.82	1334.58	4	1839	2268.56	1839	4	6169	4736.37	5741.97	4	77.5	85.7895	70.6922	4	805.5	718.551	642.289	4	88.5	110.913	95.7719	4	728	620.286	542.102	4	318.5	242.624
matK_1620	-	cgagtaattaaacgtttcacaattaggaaacttaatttattgttataacc	3491	50	26	yes	4	401.5	866.261	1401.84	4	1213	1394.22	1797.44	4	657	1180.45	1724.58	4	743	850.198	1128.09	4	1344.5	1658.55	1344.5	4	4801.5	3686.45	4469.13	4	34.5	38.1901	31.4694	4	209.5	186.886	167.051	4	38.5	48.2503	41.6635	4	167	142.291	124.356	4	76	57.8946
matK_1650	-	cttaatttattgttataacctggattttccaacaaaatcgacctatttct	3521	50	28	yes	4	1309	2824.25	4570.38	4	3836	4409.1	5684.23	4	2535.5	4555.62	6655.51	4	2799	3202.83	4249.71	4	4446.5	5485.13	4446.5	4	13655.5	10484.3	12710.2	4	302	334.302	275.472	4	1908.5	1702.49	1521.8	4	338	423.6	365.773	4	1910	1627.4	1422.27	4	950.5	724.063
matK_1680	-	aacaaaatcgacctatttctatttaaaccatgatcatgagcaagtgcata	3551	50	32	yes	4	1253.5	2704.5	4376.6	4	3502.5	4025.77	5190.05	4	3113.5	5594.13	8172.72	4	2884.5	3300.67	4379.52	4	4297.5	5301.33	4297.5	4	13383.5	10275.4	12457.1	4	1381.5	1529.27	1260.15	4	3196	2851.01	2548.42	4	1178	1476.33	1274.79	4	2450	2087.5	1824.38	4	2866.5	2183.62
matK_1710	-	tgatcatgagcaagtgcataaatatactcctgaaagataagtggatatag	3581	50	34	yes	4	411.5	887.836	1436.75	4	992	1140.2	1469.96	4	744.5	1337.67	1954.26	4	808.5	925.148	1227.54	4	1601.5	1975.58	1601.5	4	4635	3558.61	4314.15	4	878	971.911	800.874	4	1245.5	1111.06	993.136	4	736	922.396	796.476	4	1070	911.684	796.771	4	1982.5	1510.21
matK_1740	-	tgaaagataagtggatataggaagttgtgttgttgcgatctatctggctg	3611	50	40	yes	4	460	992.478	1606.09	4	1357	1559.73	2010.82	4	672.5	1208.3	1765.26	4	648	741.492	983.855	4	1920	2368.48	1920	4	6067.5	4658.44	5647.49	4	119	131.728	108.547	4	841.5	750.665	670.995	4	130.5	163.55	141.223	4	706.5	601.967	526.092	4	477.5	363.746
matK_1770	-	tgttgcgatctatctggctgtaaatatctttggatttcttccatttgaaa	3641	50	34	yes	4	947	2043.21	3306.45	4	2546	2926.37	3772.69	4	2076.5	3730.92	5450.66	4	2027	2319.45	3077.58	4	3083.5	3803.76	3083.5	4	8327.5	6393.6	7751.05	4	324	358.655	295.539	4	1403.5	1252	1119.12	4	296	370.964	320.322	4	1085.5	924.891	808.313	4	867.5	660.836
matK_1800	-	tggatttcttccatttgaaattcgatttgaaccaaagacggaagattttg	3671	50	34	no	4	322.5	695.814		4	862.5	991.357		4	441	792.359		4	452	517.213		4	1258	1551.85		4	3118.5	2394.29		4	37	40.9575		4	240	214.093		4	29.5	36.971		4	149	126.954		4	107.5	81.8904
matK_1830	-	accaaagacggaagattttgagggttatcaaatgatacatagtgcgatac	3701	50	38	no	4	495	1067.99		4	1543	1773.52		4	765.5	1375.4		4	942	1077.91		4	1965.5	2424.61		4	7998	6140.62		4	282	312.163		4	839.5	748.881		4	255.5	320.207		4	852	725.939		4	1136.5	865.752
matK_1860	-	aatgatacatagtgcgatacagttaaaacaaagtattttagtaagaatag	3731	50	26	no	4	1357	2927.81		4	3096.5	3559.11		4	2286	4107.33		4	2330	2666.17		4	3271.5	4035.67		4	10162.5	7802.46		4	1862.5	2061.71		4	3084.5	2751.54		4	1038.5	1301.51		4	2056	1751.8		4	2892.5	2203.42
matK_1890	-	aagtattttagtaagaatagataccttggatacaggtaaacttctcaacg	3761	50	32	no	4	722	1557.76		4	1534	1763.18		4	1155.5	2076.13		4	1128	1290.74		4	2084	2570.79		4	6490.5	4983.21		4	27.5	30.4414		4	184	164.138		4	40	50.1302		4	150.5	128.232		4	47.5	36.1841
matK_1920	-	tacaggtaaacttctcaacggattctctatcatctcttttttttttcgtt	3791	50	32	no	4	1951	4209.4		4	4719	5424.01		4	5697	10236		4	5210.5	5962.26		4	5964	7357.09		4	15228	11691.6		4	3711	4107.93		4	9219	8223.86		4	4723.5	5919.75		4	5386	4589.1		4	10205.5	7774.25
matK_1950	-	catctcttttttttttcgtttcgtttaattggtctatgttatagtgttat	3821	50	26	no	4	3099.5	6687.36		4	7959	9148.07		4	6198	11136.2		4	7002.5	8012.8		4	9274.5	11440.9		4	28107	21579.7		4	113.5	125.64		4	984	877.783		4	113	141.618		4	895.5	763.003		4	1089	829.568
matK_1980	-	ggtctatgttatagtgttataggataataagatggttagaaatcctttat	3851	50	28	no	4	1334.5	2879.27		4	3797.5	4364.84		4	2175.5	3908.79		4	2350.5	2689.62		4	3844	4741.9		4	15837.5	12159.6		4	44	48.7063		4	419.5	374.217		4	75.5	94.6208		4	396	337.408		4	161.5	123.026
matK_2010	-	gatggttagaaatcctttattttttcaacctaatcgctcttttgacttcg	3881	50	34	no	4	1771.5	3822.12		4	4996	5742.4		4	4773.5	8576.71		4	5056	5785.47		4	4975.5	6137.7		4	15641.5	12009.1		4	3708	4104.61		4	8611.5	7681.94		4	3631.5	4551.2		4	9358.5	7973.83		4	13343.5	10164.7
matK_2040	-	taatcgctcttttgacttcggaaaaaactttctttatcaatatactgttt	3911	50	28	no	4	1937.5	4180.27		4	5451.5	6265.95		4	3733.5	6708.1		4	4015	4594.27		4	5377	6632.98		4	17121	13145		4	3699.5	4095.2		4	7618.5	6796.12		4	3232	4050.52		4	7862	6698.75		4	10606	8079.34
matK_2070	-	tctttatcaatatactgtttcttctacacacacatctccgtaatagaaaa	3941	50	30	no	4	3557.5	7675.52		4	7445.5	8557.85		4	8106	14564.3		4	9495.5	10865.5		4	8115	10010.5		4	20941	16077.9		4	48351	53522.7		4	28347.5	25287.5		4	49085	61516		4	35364.5	30132		4	55832.5	42531.6
matK_2100	-	cacatctccgtaatagaaaatggtaatagttaggattcattaaaaaaatg	3971	50	28	no	4	801	1728.21		4	2304.5	2648.79		4	1272.5	2286.34		4	1156.5	1323.36		4	3259.5	4020.87		4	8642	6635.07		4	111.5	123.426		4	450	401.425		4	61.5	77.0752		4	346.5	295.232		4	214	163.019
matK_2130	-	taggattcattaaaaaaatggagaatccactcatgggacaagaaaccctt	4001	50	36	no	4	259	558.808		4	609.5	700.559		4	435	781.579		4	409	468.009		4	768.5	948.009		4	2116	1624.6		4	240.5	266.224		4	757.5	675.732		4	74	92.7409		4	584	497.592		4	210	159.972
matK_2160	-	tcatgggacaagaaacccttcccgcatcaggcactaataaatttttaacg	4031	50	42	no	4	3584.5	7733.78		4	10802.5	12416.4		4	4383	7875.08		4	8417.5	9631.95		4	7289	8991.59		4	18792.5	14428.3		4	1071.5	1186.11		4	6239.5	5565.98		4	960.5	1203.75		4	4720	4021.64		4	2490.5	1897.19
matK_2190	-	gcactaataaatttttaacgtctaattagatcgggaatcattcaaattaa	4061	50	26	no	4	1207	2604.18		4	2396.5	2754.54		4	1786.5	3209.86		4	1781	2037.96		4	2826	3486.11		4	7397	5679.19		4	33.5	37.0832		4	565.5	504.457		4	59	73.9421		4	465	396.199		4	101	76.9388
matK_2220	-	tcgggaatcattcaaattaagaacaaaagctcgttgctttttctttcttt	4091	50	32	no	4	686	1480.09		4	2167.5	2491.32		4	1520	2731.03		4	1486.5	1700.97		4	2403.5	2964.92		4	6343.5	4870.35		4	125	138.37		4	858.5	765.83		4	157	196.761		4	772	657.776		4	504.5	384.313
matK_2250	-	tcgttgctttttctttctttccctataatttaattgaagccgcagcccta	4121	50	38	no	4	4984.5	10754.4		4	14025	16120.3		4	11294	20292.3		4	16893	19330.3		4	11399	14061.6		4	24770.5	19018		4	4147	4590.57		4	8828.5	7875.51		4	3480	4361.33		4	8697	7410.21		4	9576.5	7295.1
matK_2280	-	taattgaagccgcagccctatccatttattcattcgacccaactttattt	4151	50	38	no	4	2696	5816.79		4	7590	8723.94		4	5292.5	9509.21		4	6771.5	7748.47		4	6632	8181.13		4	17031.5	13076.3		4	27510	30452.5		4	23978	21389.7		4	26149.5	32772		4	33250	28330.4		4	45010.5	34287.7
matK_2310	-	cattcgacccaactttattttgttccgttccaagaattctaacacggttt	4181	50	38	no	4	2810.5	6063.83		4	7033	8083.72		4	5697	10236		4	6857	7846.31		4	6841.5	8439.56		4	16403	12593.7		4	1333.5	1476.13		4	4307	3842.08		4	1030	1290.85		4	3921	3340.85		4	2788	2123.82
matK_2340	-	caagaattctaacacggttttatacccatctaggaacaatgaaatattct	4211	50	32	no	4	1514.5	3267.63		4	3434.5	3947.61		4	2821.5	5069.48		4	2919	3340.15		4	3199.5	3946.85		4	8573	6582.09		4	74	81.9151		4	680	606.598		4	76.5	95.874		4	498.5	424.743		4	224.5	171.018
matK_2370	-	taggaacaatgaaatattctcagaactttccgttgatacgacatgctatt	4241	50	34	no	4	1240.5	2676.45		4	3334	3832.1		4	2921	5248.26		4	2821.5	3228.58		4	3907.5	4820.23		4	9501.5	7294.96		4	1865.5	2065.04		4	4098.5	3656.09		4	1487	1863.59		4	3794	3232.65		4	4487	3418.07
matK_2400	-	cgttgatacgacatgctatttttaccattcattccctttcaggatcagtc	4271	50	40	no	4	3437.5	7416.62		4	5570	6402.15		4	5936.5	10666.3		4	6376.5	7296.48		4	8391	10351		4	16371	12569.2		4	4621.5	5115.82		4	7118.5	6350.1		4	4369	5475.47		4	8526	7264.51		4	11799.5	8988.51
matK_2430	-	attccctttcaggatcagtcgtggtcttccaaactttaccgagagtatgg	4301	50	46	no	4	2067	4459.68		4	5262.5	6048.71		4	3601	6470.04		4	4295	4914.67		4	5049	6228.37		4	13792.5	10589.5		4	8840.5	9786.09		4	11949.5	10659.6		4	6313.5	7912.43		4	12958.5	11041.2		4	15629	11905.7
matK_2460	-	aaactttaccgagagtatggacgaatccctcacttcatccatatgtgtaa	4331	50	40	no	4	2954	6373.44		4	4791.5	5507.35		4	4054.5	7284.85		4	5077	5809.5		4	5566	6866.13		4	12628	9695.4		4	5744.5	6358.94		4	5466.5	4876.42		4	4518.5	5662.83		4	5855	4988.7		4	9793	7460.02
matK_2476	-	atggacgaatccctcacttcatccatatgtgtaaaagagactagccgcac	4347	50	46	no	4	2136.5	4609.63		4	5534.5	6361.35		4	3842.5	6903.95		4	4921.5	5631.56		4	4687	5781.81		4	12909	9911.14		4	9914	10974.4		4	12119.5	10811.3		4	5656	7088.41		4	11419.5	9729.89		4	17460	13300.5
trnK-ex1-in	-	agagactagccgcacttaaaagccgagtac	4372	30	50	no	4	782	1687.21		4	2403.5	2762.58		4	1313	2359.11		4	1831.5	2095.74		4	2192	2704.02		4	7487.5	5748.68		4	100	110.696		4	600	535.233		4	66.5	83.3415		4	533	454.138		4	156	118.836
trnK-UUU-ex1	-	ttaaaagccgagtactctaccgttgagttagcaaccc	4391	37	46	no	4	28463	61410.7		4	33335.5	38315.8		4	25432.5	45695.4		4	33824.5	38704.6		4	46079.5	56842.9		4	43340.5	33275.5		4	47805.5	52918.8		4	39386.5	35134.9		4	50169	62874.6		4	43677	37214.6		0
rps16_450	-	aaaccacccaattgaaggaaatgcccgaattttctatttcgaggatcaat	4884	50	38	no	4	99.5	214.677		4	272.5	313.211		4	104	186.86		4	208.5	238.582		4	163.5	201.691		4	385	295.591		4	90	99.6265		4	241.5	215.431		4	24.5	30.7048		4	220	187.449		4	70.5	53.7048
rps16_480	-	tttctatttcgaggatcaataaaataagaggttttgtcgttatagaacac	4914	50	30	no	4	37.5	80.9085		4	90.5	104.021		4	42.5	76.3612		4	46	52.6368		4	60	74.015		4	56	42.9951		4	0	0		4	3.5	3.12219		4	0	0		4	0	0		4	0	0
rps16_510	-	gttttgtcgttatagaacacggaattcaatggaagcaatgataaaaaaat	4944	50	30	no	4	25	53.939		4	24.5	28.1603		4	37	66.4791		4	38	43.4825		4	55	67.8471		4	69.5	53.36		4	0	0		4	0	0		4	0	0		4	0	0		4	0	0
rps16_540	-	ggaagcaatgataaaaaaatacaaatagaaaaggaaagggaggaaataca	4974	50	30	no	4	23.5	50.7027		4	69	79.3085		4	13.5	24.2559		4	14.5	16.592		4	41	50.5769		4	21.5	16.507		4	0	0		4	23.5	20.9633		4	18.5	23.1852		4	79	67.3113		4	4	3.04708
rps16_570	-	aaggaaagggaggaaatacaaaaaaatagaagagaaaagtcatacaaagt	5004	50	30	no	4	73.5	158.581		4	187.5	215.512		4	94	168.893		4	143.5	164.204		4	253	312.097		4	455.5	349.719		4	63	69.7385		4	135	120.427		4	28.5	35.7178		4	83	70.7194		4	71	54.0857
rps16_600	-	agagaaaagtcatacaaagttatatacaaatgactacccccctttttgta	5034	50	32	no	4	1606	3465.04		4	4121	4736.67		4	3565.5	6406.25		4	5854.5	6699.17		4	4104	5062.63		4	7473.5	5737.93		4	589	652		4	2686.5	2396.51		4	748	937.435		4	1681	1432.28		4	1078	821.189
rps16_630	-	tgactacccccctttttgtatttccttaatttatttccttaattgaattt	5064	50	28	no	4	5733	12369.3		4	13074.5	15027.8		4	12414.5	22305.5		4	18792.5	21503.8		4	12560	15493.8		4	21826.5	16757.7		4	2768.5	3064.62		4	7996	7132.88		4	3088.5	3870.68		4	6126.5	5220.03		4	4448	3388.36
rps16_660	-	ttatttccttaattgaatttcggttgattaggattgattaggacgaagtt	5094	50	30	no	4	1092	2356.06		4	3025.5	3477.51		4	766	1376.3		4	1445	1653.48		4	2898.5	3575.54		4	7527	5779		4	301.5	333.749		4	796.5	710.522		4	292.5	366.577		4	719.5	613.044		4	925	704.638
rps16_690	-	ggattgattaggacgaagttccttaaaaacctccgccttctttaaaatat	5124	50	36	yes	4	1930	4164.09	6738.6	4	4650	5344.71	6890.43	4	3640	6540.11	9554.74	4	5850.5	6694.59	8882.78	4	4247	5239.03	4247	4	8029	6164.42	7473.21	4	10707.5	11852.8	9766.93	4	11888	10604.8	9479.25	4	9207.5	11539.3	9964.07	4	12224.5	10415.8	9102.92	4	14105	10744.8
rps16_720	-	ctccgccttctttaaaatatcctgaacagttcctgtaggttgagcccctt	5154	50	46	yes	4	2090	4509.3	7297.24	4	6852.5	7876.26	10154.1	4	4383.5	7875.98	11506.4	4	7773.5	8895.04	11802.5	4	6415.5	7914.06	6415.5	4	13485.5	10353.8	12552	4	9316	10312.4	8497.66	4	11373.5	10145.8	9069	4	6286	7877.96	6802.51	4	12924.5	11012.2	9624.17	4	17769	13535.9
rps16_750	-	tcctgtaggttgagcccctttttcaaggaaatataaaatagcaggaacat	5184	50	38	yes	4	873	1883.55	3048.08	4	2779.5	3194.75	4118.7	4	1462	2626.82	3837.65	4	2715	3106.71	4122.17	4	2193	2705.25	2193	4	5266	4043.08	4901.48	4	3110	3442.65	2836.81	4	4287	3824.24	3418.37	4	2128	2666.93	2302.85	4	3757	3201.12	2797.63	4	6239.5	4753.07
rps16_780	-	atataaaatagcaggaacatttaaataagtttgattctttatcggatcat	5214	50	24	yes	4	915	1974.17	3194.72	4	2696.5	3099.35	3995.71	4	1621.5	2913.4	4256.32	4	2697.5	3086.69	4095.6	4	2238	2760.76	2238	4	5429	4168.22	5053.19	4	961	1063.79	876.583	4	1170	1043.7	932.934	4	617	773.259	667.698	4	1389.5	1183.91	1034.68	4	1599.5	1218.45
rps16_810	-	ttgattctttatcggatcataaaaacccactttccgaagatcttttcctt	5244	50	34	yes	4	2568.5	5541.7	8967.92	4	6023.5	6923.41	8925.7	4	4467	8026.01	11725.6	4	7286	8337.2	11062.3	4	5900	7278.14	5900	4	10695	8211.3	9954.67	4	13069	14466.9	11921	4	11513	10270.2	9180.23	4	12423	15569.2	13443.8	4	13089.5	11152.8	9747.04	4	20247.5	15424
rps16_840	-	tttccgaagatcttttccttctcttcgggatcgaacatcaattgcaacga	5274	50	42	yes	4	2098	4526.56	7325.17	4	7752	8910.14	11487	4	4185.5	7520.23	10986.6	4	7830.5	8960.26	11889	4	4985	6149.42	4985	4	11029.5	8468.12	10266	4	4711.5	5215.45	4297.63	4	7875	7024.94	6279.36	4	3407.5	4270.47	3687.49	4	6940	5913.17	5167.84	4	8237.5	6275.09
rps16_870	-	tcgaacatcaattgcaacgattcgatagacggctcgttgctttctaccac	5304	50	46	yes	4	706.5	1524.32	2466.75	4	2216	2547.07	3283.7	4	1673	3005.93	4391.51	4	3331.5	3812.16	5058.2	4	1804.5	2226	1804.5	4	4151.5	3187.4	3864.12	4	5345.5	5917.26	4875.94	4	7585.5	6766.69	6048.52	4	4186.5	5246.75	4530.5	4	7173.5	6112.12	5341.71	4	8910.5	6787.76
rps16-ex1-ex2	-	ttcgatagacggctcgttgctttctaccac	5314	30	50	yes	4	721	1555.6	2517.37	4	1941.5	2231.56	2876.94	4	1504	2702.29	3947.89	4	3109	3557.56	4720.38	4	1586	1956.46	1586	4	3278	2516.75	3051.09	4	6001	6642.87	5473.86	4	6885.5	6142.25	5490.36	4	5293.5	6634.11	5728.46	4	6994.5	5959.6	5208.42	4	9618.5	7327.09
rps16-in-ex2	-	ttcgatagacggctcattgggatagatgta	5315	30	43	no	4	99	213.599		4	278	319.533		4	115	206.624		4	126	144.179		4	309	381.177		4	655	502.889		4	13.5	14.944		4	119	106.155		4	0.5	0.626628		4	77.5	66.0332		4	91	69.3211
rps16-intron_0	-	attgggatagatgtagatgaacaacaccccccctagaaacgtataggaag	5339	50	44	no	4	779	1680.74		4	1907.5	2192.48		4	1323.5	2377.98		4	2279.5	2608.38		4	1828.5	2255.61		4	3496	2684.12		4	607.5	672.479		4	1892.5	1688.21		4	546	684.277		4	1603.5	1366.25		4	1131.5	861.944
rps16-intron_93	-	ttatctctgtatggaattctatctaagaaatgacaactgggtccataaaa	5432	50	32	no	4	292.5	631.087		4	1020.5	1172.96		4	536	963.049		4	626	716.318		4	759.5	936.907		4	2262.5	1737.08		4	9	9.96265		4	126.5	112.845		4	27.5	34.4645		4	100	85.2042		4	0.5	0.380885
rps16-intron_186	-	cttcctgaaaatgaaaaagaaaccattcgtactctcataactcaagttgg	5525	50	36	no	4	516.5	1114.38		4	1891	2173.51		4	1235	2218.97		4	1585	1813.68		4	1447.5	1785.61		4	4107	3153.23		4	331.5	366.957		4	1364	1216.76		4	343	429.867		4	1190.5	1014.36		4	965	735.109
rps16-intron_279	-	tttattgagcggtctttcctccttttatgtttgtctcgtttaaaatggat	5618	50	34	no	4	3509.5	7571.96		4	10208	11733.1		3	4870	8750.09		3	8410	9623.37		4	10257.5	12653.5		4	18579.5	14264.8		4	4660	5158.44		4	12939.5	11542.8		4	4446.5	5572.6		4	12709.5	10829		4	12642.5	9630.69
rps16-intron_372	-	gtgtttccttgttctgggatcctttatctttgttttattttaaatcattg	5711	50	30	no	4	1507.5	3252.52		4	3704.5	4257.95		4	4835	8687.21		4	7452.5	8527.73		4	5450.5	6723.65		4	11093.5	8517.25		4	6307	6981.6		4	15229.5	13585.6		4	5418	6790.14		4	15681.5	13361.3		4	15285.5	11644
rps16-intron_465	-	cagcaacataccccttttgcgatttctatgaaagaatcctacagacgatg	5804	50	42	no	4	522	1126.25		4	1816.5	2087.88		4	1063	1909.93		4	1803	2063.13		4	1501	1851.61		4	3855.5	2960.14		4	365.5	404.594		4	1139.5	1016.5		4	331	414.828		4	725.5	618.156		4	797	607.131
rps16-intron_558	-	tccaaggaatttttgaattggaaacttgctcgaattggattctttcgatt	5897	50	34	no	4	177.5	382.967		4	320.5	368.382		4	217.5	390.789		4	233	266.617		4	617.5	761.738		4	996.5	765.082		4	35	38.7436		4	84	74.9327		4	29	36.3444		4	58	49.4184		4	101.5	77.3197
rps16-intron_651	-	ttgattggcattaaccctagactcttgccccgagaaataaattaatactt	5990	50	36	no	4	2343.5	5056.24		4	6811.5	7829.13		4	3563.5	6402.66		4	6111	6992.68		4	5313	6554.03		4	11145.5	8557.18		4	6040	6686.04		4	16107	14368.3		4	5085.5	6373.43		4	14010	11937.1		4	11667	8887.58
rps16-intron_744	-	aaaaaagaggggttctaatgaaacagaaccaatgatgtcgagccaagagc	6083	50	42	no	4	74	159.66		4	209.5	240.799		4	79	141.942		4	96	109.851		4	154.5	190.589		4	412	316.321		4	1199.5	1327.8		4	3594	3206.05		4	850.5	1065.89		4	3325.5	2833.46		4	3088	2352.35
rps16-intron_810	-	aaaatggtggatgtacaaatccacaacggatcctgtccttcaagtcgcac	6149	50	46	no	4	640.5	1381.92		4	1625.5	1868.35		4	1755	3153.27		4	3216	3680		4	1243.5	1533.96		4	2833	2175.09		4	1319.5	1460.63		4	3228.5	2880		4	1125.5	1410.54		4	2740	2334.59		4	2525.5	1923.85
rps16-ex1-in	-	tccttcaagtcgcacgttgctttctaccac	6174	30	50	no	4	393	847.922		4	1108	1273.53		4	1242	2231.54		4	2323	2658.16		4	1253.5	1546.3		4	2615	2007.72		4	1777.5	1967.62		4	3038	2710.06		4	1744	2185.68		4	2729	2325.22		4	3813.5	2905.01
rps16_900	-	ggctcgttgctttctaccacatcgtttcaaacgaagttttaccataacat	6194	50	40	yes	4	3312.5	7146.92	11565.6	4	8707.5	10008.4	12902.9	4	5905.5	10610.6	15501.5	4	11109.5	12712.3	16867.5	4	6238	7695.1	6238	4	13015	9992.52	12114.1	4	15261	16893.3	13920.4	4	16519	14735.9	13171.9	4	12175.5	15259	13175.9	4	16402.5	13975.6	12214	4	24206	18439.4
rps16_930	-	acgaagttttaccataacattcctctaagaaccggtatggaattgattca	6224	50	36	no	4	764.5	1649.46		4	2549.5	2930.39		4	1347.5	2421.1		4	2574.5	2945.94		4	2200	2713.88		4	4772	3663.8		4	2020.5	2236.61		4	2704.5	2412.56		4	1141.5	1430.59		4	3053	2601.28		4	4354.5	3317.13
rps16_960	-	accggtatggaattgattcaattatggaatcatgaatagtcattggttgg	6254	50	36	no	4	542	1169.4		4	1840	2114.89		4	839	1507.46		4	1583	1811.39		4	1293.5	1595.64		4	3762	2888.35		4	0	0		4	29.5	26.3156		4	2.5	3.13314		4	43.5	37.0638		4	12.5	9.52213
rps16_990	-	catgaatagtcattggttgggctgatgtataaacaccataatctatactt	6284	50	34	no	4	460.5	993.557		4	978	1124.11		4	799	1435.59		4	1061	1214.08		4	938	1157.1		4	1932.5	1483.71		4	130.5	144.458		4	325.5	290.364		4	119.5	149.764		4	206	175.521		4	181	137.881
rps16_1020	-	aaacaccataatctatactttgttctatatctatatactatagagatagg	6314	50	26	no	4	310.5	669.923		4	953.5	1095.95		4	524	941.488		4	837	957.76		4	692.5	854.257		4	1792.5	1376.23		4	15	16.6044		4	86	76.7168		4	31	38.8509		4	101.5	86.4822		4	61.5	46.8489
rps16_1050	-	ctatatactatagagataggtggataaatatttttctttagtaagacccc	6344	50	30	no	4	192	414.252		4	429.5	493.667		4	242.5	435.708		4	443.5	507.487		4	467	576.084		4	890.5	683.699		4	71.5	79.1477		4	212	189.116		4	105	131.592		4	169.5	144.421		4	125.5	95.6022
rps16_1080	-	tttttctttagtaagaccccatcgctaatattaatttatctaacatatta	6374	50	24	no	4	378.5	816.637		4	1569.5	1803.98		4	1104	1983.59		4	2028.5	2321.17		4	1470	1813.37		4	3225	2476.06		4	1730	1915.04		4	6152.5	5488.37		4	1392.5	1745.16		4	5471	4661.52		4	1544	1176.17
rps16_1110	-	ttaatttatctaacatattaattaatatttaatatataaataatatatag	6404	50	6	no	4	14.5	31.2846		4	0	0		4	18.5	33.2396		4	29	33.184		4	23	28.3724		4	0	0		4	0	0		4	0	0		4	19.5	24.4385		4	0	0		4	0	0
rps16_1140	-	aatatataaataatatatagaaataataataaataagaataataataaat	6434	50	4	no	4	26.5	57.1754		4	47	54.0218		4	11	19.7641		4	13.5	15.4477		4	27.5	33.9236		4	0	0		4	0	0		4	0	0		4	0	0		4	0	0		4	0	0
rps16_1170	-	aaataagaataataataaataagacgaataaatgagttctttttgattct	6464	50	18	no	4	52.5	113.272		4	118.5	136.204		4	109.5	196.742		4	154.5	176.791		4	75.5	93.1356		4	151	115.933		4	0	0		4	0	0		4	6	7.51953		4	0	0		4	0	0
rps16_1200	-	aatgagttctttttgattctgcatcttcacgtgactcaataggagagatt	6494	50	36	no	4	353.5	762.698		4	1234	1418.36		4	476	855.245		4	1022	1169.45		4	715.5	882.629		4	1811.5	1390.81		4	78.5	86.8964		4	442	394.288		4	85.5	107.153		4	390	332.296		4	222.5	169.494
trnQ-UUG-1	-	ctgggacggaaggattcgaacctccgaatagcgggaccaaaacccgttgc	7444	50	58	no	4	15043	32456.2		4	23792.5	27347.1		4	13305.5	23906.4		4	25923	29663.1		4	30384.5	37481.8		4	41441	31817.1		4	1081	1196.62		4	7330	6538.77		4	777	973.78		4	5543	4722.87		4	2667	2031.64
trnQ-UUG-2	-	tccgaatagcgggaccaaaacccgttgccttaccacttggccacgcccca	7466	50	60	no	3	58781	126824		3	38421	44161.1		0				0				2	58573	72254.7		2	36413.5	27957.2		4	41969.5	46458.6		4	43898.5	39159.9		4	46701.5	58528.9		4	48469.5	41298		4	47679	36320.5
psbK-psbI_1200	+	gtaatgatcaataaattaagttgaattctatatctacacataccaaaaac	7625	50	24	no	4	48	103.563		4	108.5	124.71		4	71.5	128.466		4	103	117.861		4	73	90.0516		4	67.5	51.8245		4	0	0		4	0	0		4	4.5	5.63965		4	28.5	24.2832		3	11	8.37948
psbK-psbI_1170	+	ttttcatacaatatcttaattgaattatatgtaatgatcaataaattaag	7655	50	16	no	4	27.5	59.3329		4	43	49.4242		4	31.5	56.5971		4	19	21.7413		4	33	40.7083		4	0	0		4	0	0		4	0	0		4	0	0		4	0	0		4	0	0
psbK-psbI_1140	+	ttttctcaaaggagaatcgaaaaaatcatattttcatacaatatcttaat	7685	50	22	no	4	108.5	234.095		4	192.5	221.259		4	110	197.641		4	114	130.448		4	264	325.666		4	339	260.274		4	0	0		4	0	0		4	14.5	18.1722		4	0	0		4	0	0
psbK-psbI_1110	+	tctttgaacccacccaatcaaaaatcctccttttctcaaaggagaatcga	7715	50	40	no	4	2030.5	4380.93		4	4187	4812.53		4	4079	7328.87		4	5223.5	5977.13		4	4319	5327.85		4	7087.5	5441.57		4	1214	1343.85		4	3032.5	2705.16		4	1000.5	1253.88		4	2957.5	2519.91		4	1916	1459.55
psbK-psbI_1080	+	taagtaaggtaaacaaaaaatacttctttttctttgaacccacccaatca	7745	50	30	no	4	1399	3018.43		4	2867	3295.33		4	2828.5	5082.06		4	3624	4146.86		4	2744	3384.95		4	4690	3600.84		4	426.5	472.119		4	1077.5	961.19		4	376.5	471.851		4	935	796.659		4	826	629.223
psbK-psbI_1050	+	attgagttattgatataaggaaagggaaagtaagtaaggtaaacaaaaaa	7775	50	26	no	4	151	325.792		4	398	457.461		4	65.5	117.686		4	99	113.283		4	626	772.224		4	1195.5	917.869		4	0	0		4	0	0		4	0	0		4	0	0		4	0	0
psbK-psbI_1020	+	ttttgttcttggagagataattgcattttgattgagttattgatataagg	7805	50	28	no	4	466	1005.42		4	1010.5	1161.47		4	547.5	983.711		4	562.5	643.656		4	1563.5	1928.71		4	2399.5	1842.26		4	19.5	21.5857		4	85.5	76.2707		4	26	32.5846		4	124	105.653		4	77	58.6563
psbK-psbI_990	+	tcaaactaaaggtattaagcataacagactttttgttcttggagagataa	7835	50	30	no	4	745.5	1608.46		4	2014.5	2315.46		4	1282.5	2304.31		4	1542.5	1765.05		4	2828	3488.58		4	4155	3190.08		4	1233	1364.88		4	1613	1438.89		4	1123	1407.41		4	1501.5	1279.34		4	4537	3456.15
psbK-psbI_960	+	aaaaaagggtcgaattaagacagataccgatcaaactaaaggtattaagc	7865	50	34	yes	4	311	671.002	1085.86	4	615	706.88	911.315	4	301.5	541.715	791.416	4	389.5	445.696	591.376	4	925	1141.07	925	4	1325	1017.29	1233.28	4	6431.5	7119.42	5866.54	4	5978	5332.71	4766.73	4	4390	5501.79	4750.72	4	5478	4667.48	4079.17	4	15280	11639.9
psbK-psbI_930	+	cgggcaatttgccgaagaaaaaactactcgaaaaaagggtcgaattaaga	7895	50	40	yes	4	327.5	706.601	1143.47	4	771	886.187	1142.48	4	487.5	875.907	1279.65	4	540.5	618.482	820.638	4	990.5	1221.86	990.5	4	1629.5	1251.08	1516.7	4	1888.5	2090.5	1722.61	4	1639	1462.08	1306.91	4	1331.5	1668.71	1440.91	4	1223	1042.05	910.701	4	3718	2832.26
psbK-psbI_900	+	ctacgattggattcaaaaaagcataggcctcgggcaatttgccgaagaaa	7925	50	44	yes	4	252	543.705	879.858	4	622.5	715.501	922.428	4	297	533.63	779.604	4	372	425.671	564.806	4	593.5	732.132	593.5	4	1049.5	805.774	976.851	4	3427.5	3794.11	3126.42	4	2559.5	2283.22	2040.89	4	2954	3702.12	3196.73	4	2701.5	2301.79	2011.66	4	10545	8032.87
psbK-psbI_870	+	aaaaaaacagaggtatgactggcataatatctacgattggattcaaaaaa	7955	50	30	yes	4	646.5	1394.86	2257.26	4	1461.5	1679.85	2165.67	4	1236.5	2221.66	3245.72	4	1126.5	1289.03	1710.36	4	1930	2380.82	1930	4	2623.5	2014.24	2441.9	4	17732.5	19629.2	16174.8	4	5276	4706.48	4206.97	4	10970.5	13748.8	11871.9	4	6887	5868.01	5128.37	4	29561	22518.7
psbK-psbI_840	+	cagcagcttgccaaacaaaggctaagagaaaaaaaaacagaggtatgact	7985	50	40	yes	4	200	431.512	698.3	4	414	475.851	613.47	4	162	291.071	425.238	4	239	273.482	362.872	4	761	938.757	761	4	1389.5	1066.82	1293.32	4	1152.5	1275.77	1051.26	4	930	829.612	741.563	4	648	812.11	701.245	4	1116	950.878	831.024	4	2990	2277.69
psbK-psbI_810	+	gatattattaaggatctcatcgaaaacttacagcagcttgccaaacaaag	8015	50	36	yes	4	1081.5	2333.4	3776.06	4	2198	2526.38	3257.02	4	2073	3724.63	5441.48	4	2042	2336.61	3100.36	4	2679	3304.77	2679	4	3924	3012.73	3652.37	4	41928	46412.6	38244.9	4	11489	10248.8	9161.09	4	29508	36981.1	31932.6	4	15951.5	13591.3	11878.2	4	48646	37057.1
psbK-psbI_780	+	tttttctcgaataaatcatgaattttctaggatattattaaggatctcat	8045	50	24	no	4	704	1518.92		4	1366.5	1570.65		4	1525	2740.02		4	1280	1464.67		4	2108	2600.39		4	2937	2254.94		4	411.5	455.514		4	340	303.299		4	272.5	341.512		4	314	267.541		4	825.5	628.842
psbK-psbI_750	+	aaagcttatctgattttatttattttagaatttttctcgaataaatcatg	8075	50	20	no	4	788.5	1701.24		4	1457.5	1675.25		4	1400.5	2516.32		4	1328	1519.6		4	2061	2542.42		4	3154.5	2421.93		4	0	0		4	28	24.9776		4	14.5	18.1722		4	41	34.9337		4	27.5	20.9487
psbK-psbI_720	+	ttcaatgtttgaatcgaggtttcaaacggtaaagcttatctgattttatt	8105	50	30	no	4	383	826.346		4	717	824.119		4	543.5	976.524		4	452	517.213		4	925	1141.07		4	1369.5	1051.46		4	43.5	48.1528		4	239	213.201		4	55	68.9291		4	188.5	160.61		4	100	76.1771
psbK-psbI_690	+	aagccggatttctcgtgactatccaagaatttcaatgtttgaatcgaggt	8135	50	40	no	4	798	1721.73		4	1546	1776.97		4	1412	2536.99		4	1524	1743.88		4	2005.5	2473.95		4	2949.5	2264.54		4	60	66.4176		4	324.5	289.472		4	58	72.6888		4	207.5	176.799		4	105	79.9859
psbK-psbI_660	+	ggaaagcgtcaaaaaataaggaaataagttaagccggatttctcgtgact	8165	50	38	no	4	416	897.545		4	840	965.495		4	783	1406.84		4	759	868.506		4	1475	1819.54		4	2281.5	1751.67		4	15.5	17.1579		4	198.5	177.073		4	27	33.8379		4	116	98.8368		4	54.5	41.5165
psbK-psbI_630	+	gaggagcctaataaggtctttcactggaagggaaagcgtcaaaaaataag	8195	50	42	no	4	47	101.405		4	78.5	90.2278		4	38.5	69.1742		4	29	33.184		4	87.5	107.939		4	129	99.0423		4	0	0		4	33.5	29.8839		4	0	0		4	14	11.9286		4	0	0
psbK-psbI_600	+	aatttttttatatacacaattaggtattgtgaggagcctaataaggtctt	8225	50	28	no	4	188	405.622		4	381	437.921		4	323	580.345		4	306.5	350.721		4	441.5	544.627		4	702	538.974		4	0	0		4	34.5	30.7759		4	0	0		4	7.5	6.39031		4	9.5	7.23682
psbK-psbI_570	+	cttttctactaagagtttgtcattaaccaaaatttttttatatacacaat	8255	50	22	no	4	1149.5	2480.12		4	1691	1943.63		4	1666.5	2994.26		4	1580.5	1808.53		4	1913	2359.85		4	2694.5	2068.76		4	17.5	19.3718		4	188	167.706		4	43	53.89		4	177	150.811		4	129	98.2684
psbK-psbI_540	+	gctctttctctaaaagaattttcataaattcttttctactaagagtttgt	8285	50	26	no	4	169	364.628		4	513.5	590.216		4	421	756.425		4	620	709.452		4	625	770.99		4	1106	849.153		4	31.5	34.8693		4	166	148.081		4	55.5	69.5557		4	176	149.959		4	141	107.41
psbK-psbI_510	+	gcatatcctagtttgacaccaagcaatgaagctctttctctaaaagaatt	8315	50	36	no	4	839.5	1811.27		4	2023	2325.23		4	1610.5	2893.64		4	2137.5	2445.89		4	1852.5	2285.21		4	3758.5	2885.66		4	168	185.969		4	912.5	814.001		4	133.5	167.31		4	666.5	567.886		4	463	352.7
psbK-psbI_480	+	aaaagagaatagatcatccatttttctaccgcatatcctagtttgacacc	8345	50	36	no	4	900.5	1942.88		4	2489	2860.85		4	2278	4092.96		4	3219.5	3684		4	2729.5	3367.07		4	4644	3565.52		4	376.5	416.771		4	1456.5	1299.28		4	410	513.835		4	1269.5	1081.67		4	1454	1107.61
psbK-psbI_450	+	acacaatctccaagatgattttttttgaaaaaaagagaatagatcatcca	8375	50	28	no	4	84.5	182.314		4	223	256.316		4	118	212.015		4	146	167.064		4	237	292.359		4	367.5	282.155		4	19.5	21.5857		4	96.5	86.0833		4	28.5	35.7178		4	86.5	73.7016		4	38	28.9473
psbK-psbI_420	+	gtgtaaacgaagagtttgagagtaagcattacacaatctccaagatgatt	8405	50	36	yes	4	114	245.962	398.031	4	264	303.441	391.198	4	163.5	293.766	429.176	4	227	259.751	344.653	4	326.5	402.765	326.5	4	460.5	353.558	428.623	4	8818	9761.18	8043.4	4	5386	4804.61	4294.69	4	7248.5	9084.22	7844.1	4	6945.5	5917.85	5171.94	4	20383.5	15527.6
psbK-psbI_390	+	atgaagagagaaacaaaaaatatcactactgtgtaaacgaagagtttgag	8435	50	32	yes	4	87	187.708	303.761	4	173	198.846	256.354	4	98.5	176.978	258.555	4	100.5	115	152.589	4	205	252.885	205	4	309	237.241	287.61	4	2087.5	2310.78	1904.13	4	2565	2288.12	2045.28	4	1522	1907.45	1647.06	4	1797.5	1531.54	1338.5	4	4076.5	3105.36
psbK-psbI_360	+	cgtccgggatcattagataggaatccaaagatgaagagagaaacaaaaaa	8465	50	38	yes	4	70	151.029	244.405	4	159	182.754	235.608	4	70	125.771	183.745	4	77.5	88.6815	117.668	4	214	263.987	214	4	335	257.203	311.811	4	2125.5	2352.84	1938.79	4	3214	2867.07	2562.78	4	1303.5	1633.62	1410.61	4	2472	2106.25	1840.76	4	5246.5	3996.63
psbK-psbI_330	+	tttttattttattcttcacgtccaggattacgtccgggatcattagatag	8495	50	36	yes	4	295.5	637.559	1031.74	4	636.5	731.593	943.174	4	548.5	985.508	1439.77	4	671	767.81	1018.78	4	1063.5	1311.92	1063.5	4	1441	1106.36	1341.25	4	18544	20527.5	16915	4	14186	12654.7	11311.6	4	12136.5	15210.1	13133.7	4	10942.5	9323.46	8148.28	4	26895.5	20488.2
psbK-psbI_300	+	aaaattggaaaatcaagcaaggaaaaaccttttttattttattcttcacg	8525	50	26	no	4	286	617.063		4	476.5	547.689		4	267.5	480.626		4	397	454.278		4	663	817.866		4	1051	806.926		4	1087	1203.27		4	970	865.294		4	994.5	1246.36		4	1252.5	1067.18		4	1318.5	1004.39
psbK-psbI_270	+	ttaaatgtgtggaatagaccaaatcataagaaaattggaaaatcaagcaa	8555	50	28	no	4	135.5	292.35		4	238	273.557		4	136.5	245.254		4	188.5	215.696		4	461	568.682		4	677	519.78		4	63	69.7385		4	85.5	76.2707		4	39	48.877		4	60.5	51.5485		4	126	95.9831
psbK-psbI_240	+	aatttcgaaatcctttgttcttattcttagttaaatgtgtggaatagacc	8585	50	30	no	4	371.5	801.534		4	645.5	741.937		4	571.5	1026.83		4	737.5	843.905		4	811.5	1001.05		4	1644	1262.21		4	221	244.638		4	477.5	425.956		4	342.5	429.24		4	438.5	373.62		4	719.5	548.094
psbK-psbI_210	+	ttccgttgatgacttgatttttttttttcaaatttcgaaatcctttgttc	8615	50	28	no	4	411	886.758		4	1184	1360.89		4	985	1769.78		4	1210.5	1385.15		4	1448	1786.23		4	2787	2139.77		4	112.5	124.533		4	316	281.89		4	159.5	199.894		4	357	304.179		4	530	403.738
psbK-psbI_180	+	taatcgtaccgagggttcgaatccctctctttccgttgatgacttgattt	8645	50	44	no	4	2113	4558.93		4	5847	6720.54		4	3632	6525.74		4	7703	8814.37		4	3681	4540.82		4	7984	6129.87		4	744.5	824.132		4	2400	2140.93		4	883.5	1107.25		4	2208.5	1881.73		4	1910.5	1455.36
trnS-GCU-1	-	cggaaagagagggattcgaaccctcggtacgattaactcgtacaacggat	8660	50	50	no	4	6489	14000.4		4	15000	17241		4	8339	14983		4	13933	15943.2		4	17296.5	21336.7		4	21867	16788.8		4	9710.5	10749.1		4	18608	16599.4		4	9574.5	11999.3		4	16462	14026.3		4	15272.5	11634.1
psbK-psbI_150	+	agcggcggattgctaatccgttgtacgagttaatcgtaccgagggttcga	8675	50	52	no	4	24.5	52.8603		4	45.5	52.2977		4	39	70.0726		4	48.5	55.4975		4	26.5	32.69		4	0	0		4	42.5	47.0458		4	140.5	125.334		4	33.5	41.9841		4	86	73.2756		4	28.5	21.7105
trnS-GCU-2	-	cgtacaacggattagcaatccgccgctttagtccactcagccatctctcc	8698	50	54	no	0				0				1	65267			1	40802			4	52909	65267.7		4	28626.5	21978.6		4	45700	50588.1		4	31800	28367.4		4	49211.5	61674.6		4	41695	35525.9		4	45568	34712.4
psbK-psbI_120	+	tcaattgggagagatggctgagtggactaaagcggcggattgctaatccg	8705	50	52	no	4	36	77.6722		4	77	88.5037		4	12.5	22.4592		4	9.5	10.8706		4	87.5	107.939		4	69.5	53.36		4	8.5	9.40917		4	81	72.2565		4	13	16.2923		4	70.5	60.0689		4	19.5	14.8545
psbK-psbI_90	+	atgtgctatctcatgtagtaattatctttttcaattgggagagatggctg	8735	50	36	no	4	371.5	801.534		4	809.5	930.439		4	547	982.813		4	822	940.596		4	708	873.377		4	1480	1136.3		4	193.5	214.197		4	423.5	377.785		4	144.5	181.095		4	321.5	273.931		4	228.5	174.065
trnG-UCC-ex1	+	ttttaccactaaactatacccgc	9513	23	39	no	4	22024.5	47519.2		4	36989	42515.1		4	19021	34175.7		4	34101	39021		4	36930	45556.3		4	50487	38762.4		4	9827.5	10878.7		4	39303.5	35060.9		4	10488.5	13144.8		4	31057	26461.9		4	18963	14445.5
trnG-ex1-in	+	tagaacgaatcacacttttaccactaaact	9526	30	33	no	4	11706.5	25257.5		4	29265	33637.2		4	18129	32573		4	24235.5	27732.1		4	23550.5	29051.5		4	47784	36687.1		4	766	847.932		4	4022	3587.85		4	592.5	742.554		4	3739.5	3186.21		4	1541	1173.89
trnG-intron_642	+	caaaccgaaggaccctttaactatttaagggataatagaacgaatcacac	9550	50	38	no	4	6192.5	13360.7		4	14699	16895		4	6541	11752.4		4	8594.5	9834.49		4	13918.5	17169.6		4	26980.5	20714.8		4	460	509.202		4	1309.5	1168.15		4	337	422.347		4	1063.5	906.146		4	925.5	705.019
trnG-intron_558	+	atgtgtatttgttctcgaatctgtcattgagaggaaaaggattaaatcct	9634	50	34	no	4	1334.5	2879.27		4	4580	5264.25		4	1442.5	2591.79		4	2458	2812.63		4	5403.5	6665.67		4	12158	9334.54		4	535	592.224		4	1323	1180.19		4	325.5	407.935		4	928.5	791.121		4	1022.5	778.911
trnG-intron_465	+	ttggaagtattgatccaattccaaaattatgtttcgcaatttcataatcc	9727	50	30	no	4	10487.5	22627.4		4	19260	22137.4		4	15267	27430.7		4	16574	18965.3		4	19831.5	24463.8		4	31232	23979		4	30228.5	33461.8		4	31025	27676		4	24868	31166		4	35996.5	30670.5		4	50273	38296.5
trnG-intron_372	+	ttcttctttacaaataagaaattgaagatttagttacgattagaaatcaa	9820	50	22	no	4	911.5	1966.62		4	3089.5	3551.07		4	700	1257.71		4	928	1061.89		4	3050	3762.43		4	6649	5104.9		4	16.5	18.2649		4	162.5	144.959		4	10.5	13.1592		4	144	122.694		4	71.5	54.4666
trnG-intron_279	+	tgaggaaaagggttttgtttccaccgagctaaaacaatatgttgatgtct	9913	50	38	no	4	4841.5	10445.8		4	10825.5	12442.8		4	5783	10390.5		4	9365.5	10716.7		4	14602.5	18013.4		4	24284.5	18644.9		4	6017.5	6661.14		4	11859	10578.9		4	5536	6938.02		4	12691	10813.3		4	19347.5	14738.4
trnG-intron_186	+	aaacgaatagctttgtagatgatccttctagaagagggggattctaacaa	10006	50	38	no	4	637.5	1375.45		4	2548	2928.67		4	815	1464.34		4	1143.5	1308.48		4	2885	3558.89		4	7421.5	5698		4	927	1026.15		4	3369.5	3005.78		4	696	872.266		4	2905	2475.18		4	4143	3156.02
trnG-intron_93	+	tcaatttatagatctaagatgtgaacaaaattcgaaaaaaaaaaagaatt	10099	50	20	no	4	2108.5	4549.22		4	6707.5	7709.59		4	2132	3830.64		4	3331	3811.59		4	5821.5	7181.31		4	14763.5	11335		4	40	44.2784		4	267	238.179		4	59	73.9421		4	258.5	220.253		4	127	96.7449
trnG-intron_0	+	gttatagtcgacgtcgattcattatttttaacgtctctaattcaaaaccg	10192	50	34	no	4	5017	10824.5		4	13573	15600.8		4	7317.5	13147.6		4	11692.5	13379.5		4	9621.5	11868.9		4	21155	16242.2		4	95	105.161		4	665	593.217		4	115.5	144.751		4	473.5	403.442		4	228.5	174.065
trnG-in-ex2	+	cttggaaggctaggggttatagtcgacgtc	10217	30	53	no	4	307.5	663.45		4	1101	1265.49		4	161	289.274		4	224	256.318		4	1195	1474.13		4	2597	1993.9		4	0	0		4	183.5	163.692		4	17	21.3053		4	154.5	131.64		4	79	60.1799
trnG-ex1-ex2	+	cttggaaggctagggttttaccactaaact	10218	30	43	no	4	15930.5	34371		4	28012	32197		4	10314.5	18532.4		4	19319	22106.3		4	35040	43224.8		4	44497.5	34163.8		4	11694	12944.8		4	26462.5	23606		4	9894.5	12400.3		4	18079	15404.1		4	14117	10753.9
trnG-UCC-spliced	+	ccgcatcgttagcttggaaggctagggttttaccactaaactatacccgc	10218	50	50	no	4	41135	88751.3		4	46556	53511.4		4	38860.5	69822		4	52945	60583.8		2	53718.5	66266.3		2	55825.5	42861.1		3	32537	36017.2		3	59817	53360.1		4	36489.5	45730.7		4	49515	42188.8		4	38185.5	29088.6
trnG-UCC-ex2	+	agcgggtagcgggaatcgaacccgcatcgttagcttggaaggctaggg	10241	48	60	no	4	2668	5756.37		4	6159	7079.15		4	1707	3067.02		4	3327.5	3807.58		4	10120.5	12484.5		4	18262.5	14021.4		4	1911	2115.4		4	5814.5	5186.86		4	907	1136.7		4	4309	3671.45		4	2143.5	1632.86
rpoB-atpA_0	-	gtacatcattgaatatacaattccaaaaattctttcacatccgattcttt	10354	50	28	no	4	161.5	348.446		4	411.5	472.978		4	382	686.352		4	690	789.551		4	314.5	387.962		4	645.5	495.595		4	89.5	99.073		4	304.5	271.631		4	102	127.832		4	344.5	293.528		4	331.5	252.527
rpoB-atpA_30	-	tctttcacatccgattctttctgttttttttttcaaacaaaaagttaaaa	10384	50	24	no	4	327	705.523		4	1129	1297.67		4	802.5	1441.88		4	1554.5	1778.78		4	1663.5	2052.07		4	4022	3087.97		4	263.5	291.684		4	859	766.276		4	272	340.885		4	774.5	659.906		4	1185	902.698
rpoB-atpA_60	-	tttcaaacaaaaagttaaaatacgaaaaaaaaatcagaatgaaaagcgtc	10414	50	24	no	4	74.5	160.738		4	150	172.41		4	37	66.4791		4	19.5	22.3134		4	154	189.972		4	456	350.103		4	26.5	29.3345		4	107.5	95.896		4	3	3.75977		4	43.5	37.0638		4	29	22.0914
rpoB-atpA_90	-	aaatcagaatgaaaagcgtccattgtctaatggataggacagaggtcttc	10444	50	40	no	4	61.5	132.69		4	147	168.962		4	44.5	79.9546		4	89.5	102.413		4	79	97.4531		4	30	23.0331		4	202.5	224.16		4	712	635.143		4	133.5	167.31		4	673.5	573.85		4	1177	896.604
trnR-UCU-2	+	tataccaaaggtttagaagacctctgtcctatccattagacaatggacgc	10459	50	42	no	4	15798.5	34086.2		4	28904	33222.2		4	16704.5	30013.5		4	30276	34644.1		4	30165.5	37211.7		4	44323.5	34030.2		4	9268.5	10259.9		4	32661	29135.4		4	9250.5	11593.2		4	26343	22445.3		4	16543	12602
rpoB-atpA_120	-	tggataggacagaggtcttctaaacctttggtataggttcaaatcctatt	10474	50	38	no	4	44	94.9327		4	94	108.044		4	52.5	94.3285		4	102	116.716		4	54.5	67.2303		4	38.5	29.5591		4	268	296.665		4	934.5	833.626		4	174	218.066		4	833	709.751		4	828	630.746
trnR-UCU-1	+	tgcgtccaataggatttgaacctataccaaaggtttagaagacctctgtc	10481	50	42	no	4	12468	26900.5		4	21156	24316.7		4	13817	24825.5		4	21857.5	25011		4	32443.5	40021.8		4	38436	29510		4	3998.5	4426.18		4	13640.5	12168.1		4	3371	4224.72		4	12467.5	10622.8		4	7932	6042.37
rpoB-atpA_150	-	gtataggttcaaatcctattggacgcaatttatttccatatatatttttt	10504	50	26	no	4	167	360.313		4	401	460.909		4	328.5	590.227		4	415	474.875		4	420.5	518.722		4	815.5	626.116		4	524.5	580.601		4	1270.5	1133.36		4	352.5	441.773		4	1166.5	993.906		4	1504	1145.7
rpoB-atpA_180	-	tatttccatatatatttttttttagatttcgatagcaagaaagactgttt	10534	50	22	no	4	563.5	1215.79		4	2689	3090.73		4	1216.5	2185.73		4	2164.5	2476.79		4	1790	2208.12		4	4875.5	3743.26		4	5.5	6.08828		4	71.5	63.782		4	9.5	11.9059		4	80.5	68.5893		4	21	15.9972
rpoB-atpA_210	-	gatagcaagaaagactgtttgaatatttgaatccaagacgcttgattcct	10564	50	36	no	4	433.5	935.303		4	1144.5	1315.49		4	889.5	1598.19		4	1283.5	1468.68		4	1325	1634.5		4	2778.5	2133.25		4	64.5	71.399		4	301	268.509		4	61.5	77.0752		4	238	202.786		4	188.5	143.594
rpoB-atpA_240	-	atccaagacgcttgattccttttttttattaagattaagacaaaagtgat	10594	50	28	no	4	453	977.375		4	1852.5	2129.26		4	1068.5	1919.81		4	1750.5	2003.06		4	1566.5	1932.41		4	3701.5	2841.9		4	56	61.9898		4	438.5	391.166		4	61	76.4486		4	351.5	299.493		4	252.5	192.347
rpoB-atpA_270	-	aagattaagacaaaagtgatcaatatttctttatgcttgttcctgaagta	10624	50	28	no	4	490.5	1058.28		4	1439	1653.99		4	840.5	1510.15		4	1292	1478.41		4	902.5	1113.31		4	2137.5	1641.11		4	2776	3072.92		4	4587.5	4092.3		4	2390.5	2995.91		4	4496.5	3831.2		4	5748	4378.66
rpoB-atpA_300	-	ttatgcttgttcctgaagtataaaacggtccatttgttcctgaatagctt	10654	50	36	yes	4	778.5	1679.66	2718.13	4	3107	3571.18	4603.99	4	1303	2341.14	3420.28	4	2203	2520.84	3344.8	4	1889	2330.24	1889	4	5068	3891.06	4717.18	4	14863.5	16453.3	13557.9	4	22507	20077.5	17946.6	4	13056	16362.5	14128.8	4	25022	21319.8	18632.5	4	31788	24215.2
rpoB-atpA_330	-	catttgttcctgaatagcttctttcaaaagggcttctgcttcctcggtaa	10684	50	42	yes	4	5614	12112.5	19601.3	4	16497	18961.6	24445.5	4	8431	15148.3	22130.8	4	14529.5	16625.8	22060.1	4	13331	16444.9	13331	4	23389.5	17957.7	21770.4	4	22320.5	24707.9	20359.8	4	26231.5	23400	20916.5	4	17994	22551.1	19472.5	4	28650.5	24411.4	21334.5	4	34161	26022.9
rpoB-atpA_360	-	ggcttctgcttcctcggtaaatgtcttggtagaagatatgatttcttgga	10714	50	42	yes	4	1546	3335.59	5397.86	4	5283	6072.28	7828.41	4	2594	4660.73	6809.06	4	4826.5	5522.85	7328.05	4	3876	4781.37	3876	4	8030.5	6165.57	7474.61	4	7569.5	8379.14	6904.58	4	13448.5	11996.8	10723.6	4	5543	6946.8	5998.46	4	11836	10084.8	8813.62	4	14552	11085.3
rpoB-atpA_390	-	agaagatatgatttcttggaactgaggtttattagtttttaagtaagtac	10744	50	28	yes	4	281	606.275	981.112	4	1035.5	1190.2	1534.42	4	287	515.662	753.355	4	465.5	532.661	706.766	4	690.5	851.79	690.5	4	1680	1289.85	1563.71	4	1846	2043.45	1683.84	4	4606	4108.81	3672.73	4	1605.5	2012.1	1737.42	4	3733	3180.67	2779.76	4	5410	4121.18
rpoB-atpA_420	-	attagtttttaagtaagtacgtagctcaacaagaaatttccttacctgtc	10774	50	32	yes	4	370	798.298	1291.86	4	1349	1550.54	1998.96	4	749	1345.75	1966.07	4	1099	1257.56	1668.61	4	927.5	1144.15	927.5	4	2128.5	1634.2	1981.16	4	14405	15945.8	13139.6	4	17959.5	16020.9	14320.5	4	10996.5	13781.4	11900.1	4	20185.5	17198.9	15031	4	22068	16810.8
rpoB-atpA_450	-	aagaaatttccttacctgtccaacttctaatgaatcaagatagccgtttg	10804	50	36	yes	4	592	1277.28	2066.97	4	2340.5	2690.17	3468.18	4	1482.5	2663.66	3891.46	4	2501	2861.84	3797.25	4	1808.5	2230.94	1808.5	4	3860	2963.59	3592.8	4	25156.5	27847.3	22946.7	4	26218	23387.9	20905.7	4	18483	23163.9	20001.7	4	27648.5	23557.7	20588.3	4	34185.5	26041.5
rpoB-atpA_480	-	tgaatcaagatagccgtttgttccggtataaatagtcattatctgctctt	10834	50	36	yes	4	584.5	1261.09	2040.78	4	1837.5	2112.02	2722.83	4	1206	2166.86	3165.66	4	1790.5	2048.83	2718.51	4	1433	1767.73	1433	4	3003	2305.61	2795.13	4	20061	22206.7	18298.8	4	24793	22116.7	19769.4	4	17520.5	21957.7	18960.1	4	25989.5	22144.1	19353	4	30045.5	22887.8
rpoB-atpA_510	-	aatagtcattatctgctcttctaccgtgagaggagctgattgggattgtt	10864	50	42	yes	4	125	269.695	436.438	4	401.5	461.484	594.948	4	200.5	360.245	526.298	4	301.5	345	457.766	4	252	310.863	252	4	553	424.577	514.72	4	4461	4938.15	4069.13	4	8232.5	7343.85	6564.43	4	2712	3398.83	2934.84	4	6735	5738.5	5015.19	4	6685.5	5092.82
rpoB-atpA_540	-	aggagctgattgggattgtttaagcaattcacgtaatcgttgacctcttg	10894	50	42	yes	4	213	459.561	743.69	4	786	903.428	1164.7	4	380.5	683.657	998.785	4	674	771.243	1023.33	4	631.5	779.008	631.5	4	1547	1187.74	1439.91	4	14360	15896	13098.6	4	19737	17606.5	15737.9	4	13129	16454	14207.8	4	22581	19240	16814.8	4	29120.5	22183.1
rpoB-atpA_570	-	acgtaatcgttgacctcttgccaattgattctgagtagctttatcgagat	10924	50	40	yes	4	609	1313.95	2126.32	4	1984.5	2280.98	2940.66	4	823	1478.71	2160.32	4	1478	1691.24	2244.04	4	1702	2099.56	1702	4	3885.5	2983.17	3616.54	4	16191	17922.8	14768.7	4	22860.5	20392.8	18228.5	4	11253.5	14103.5	12178.2	4	24058	20498.4	17914.7	4	31050.5	23653.4
rpoB-atpA_600	-	ctgagtagctttatcgagatcagaagcaaattgtgcaaaggcttctaatt	10954	50	38	yes	4	85.5	184.471	298.523	4	350	402.29	518.634	4	103.5	185.962	271.68	4	179.5	205.398	272.534	4	193.5	238.698	193.5	4	504.5	387.34	469.577	4	2711	3000.97	2472.86	4	5549.5	4950.46	4425.06	4	2245.5	2814.19	2430.01	4	6816.5	5807.94	5075.88	4	7125	5427.62
rpoB-atpA_630	-	ttgtgcaaaggcttctaattctgcgaattgtgctagttctaattttaatt	10984	50	32	yes	4	321.5	693.656	1122.52	4	853.5	981.012	1264.73	4	431.5	775.29	1132.66	4	695	795.273	1055.21	4	697	859.808	697	4	1221.5	937.831	1136.95	4	15590.5	17258.1	14221	4	10746	9586.03	8568.64	4	13286	16650.8	14377.7	4	13790.5	11750.1	10269	4	23184	17660.9
rpoB-atpA_660	-	tgctagttctaattttaatttaccagctacttgtttcatggcttttattt	11014	50	28	yes	4	410.5	885.679	1433.26	4	1638	1882.72	2427.21	4	1031.5	1853.33	2707.61	4	1693	1937.26	2570.47	4	1332	1643.13	1332	4	3001.5	2304.46	2793.73	4	12757	14121.5	11636.4	4	15906.5	14189.5	12683.5	4	10697.5	13406.7	11576.5	4	19230.5	16385.2	14319.9	4	28133	21430.9
rpoB-atpA_690	-	ttgtttcatggcttttatttgagctgcggaccccactctggaaacggaga	11044	50	48	yes	4	474.5	1023.76	1656.72	4	1809	2079.26	2680.6	4	648.5	1165.18	1702.27	4	1452	1661.49	2204.56	4	979	1207.68	979	4	2578.5	1979.69	2400.01	4	6201.5	6864.82	5656.74	4	10758.5	9597.18	8578.61	4	5087	6375.31	5504.99	4	10996	9369.05	8188.12	4	13064.5	9952.15
rpoB-atpA_720	-	ccccactctggaaacggagatacccacattaatagcaggtctgattccag	11074	50	50	yes	4	162	349.525	565.623	4	508	583.895	752.761	4	319	573.158	837.352	4	549	628.208	833.544	4	487	600.755	487	4	934	717.097	869.346	4	17403	19264.4	15874.3	4	15636.5	13948.6	12468.2	4	13455	16862.6	14560.6	4	17521.5	14929	13047.3	4	25236.5	19224.4
rpoB-atpA_750	-	aatagcaggtctgattccagaattgaataggtcggcggataagaagattt	11104	50	40	yes	4	94	202.811	328.201	4	313	359.762	463.807	4	66.5	119.483	174.558	4	72.5	82.9601	110.076	4	291	358.973	291	4	654.5	502.505	609.194	4	1362.5	1508.23	1242.81	4	2906.5	2592.76	2317.58	4	923.5	1157.38	999.383	4	2676	2280.06	1992.67	4	2887.5	2199.61
rpoB-atpA_780	-	gtcggcggataagaagatttgtccatcagtaatggaaattacattagtag	11134	50	38	yes	4	132.5	285.877	462.624	4	446.5	513.207	661.629	4	226.5	406.96	594.546	4	328.5	375.895	498.76	4	456.5	563.131	456.5	4	954.5	732.836	888.427	4	4861	5380.94	4434	4	7088.5	6323.33	5652.22	4	3546.5	4444.67	3837.91	4	6280	5350.82	4676.37	4	9313.5	7094.75
rpoB-atpA_810	-	aatggaaattacattagtaggaatataagccgaaacatctcccgattggg	11164	50	38	yes	4	412	888.915	1438.5	4	1202	1381.58	1781.14	4	675.5	1213.69	1773.14	4	1430.5	1636.89	2171.92	4	1038	1280.46	1038	4	2395	1838.81	2229.21	4	16372	18123.2	14933.8	4	28889.5	25771	23035.9	4	13954	17487.9	15100.6	4	23274	19830.4	17330.9	4	25852.5	19693.7
rpoB-atpA_840	-	cgaaacatctcccgattgggtttcaactattggtaaggcggtcatacttc	11194	50	46	yes	4	282.5	609.511	986.349	4	1313	1509.16	1945.62	4	433.5	778.884	1137.91	4	831	950.894	1261.7	4	736.5	908.535	736.5	4	1967.5	1510.59	1831.31	4	9823	10873.7	8960.12	4	20553.5	18334.9	16388.9	4	8371.5	10491.6	9059.37	4	19685.5	16772.9	14658.7	4	20344	15497.5
rpoB-atpA_870	-	tggtaaggcggtcatacttccttcacctaaactagaacttaatttagcgg	11224	50	42	yes	4	920	1984.96	3212.18	4	3562	4094.16	5278.22	4	1790.5	3217.05	4699.93	4	3876	4435.22	5884.91	4	1965.5	2424.61	1965.5	4	4915	3773.59	4574.77	4	21703.5	24024.9	19797	4	30352.5	27076.1	24202.5	4	17825	22339.3	19289.7	4	28631.5	24395.2	21320.3	4	33242	25322.8
rpoB-atpA_900	-	actagaacttaatttagcggctctttccaaaaggcgtgaatgcaaataaa	11254	50	36	yes	4	197.5	426.118	689.571	4	768.5	883.313	1138.77	4	298	535.426	782.229	4	569	651.094	863.91	4	513	632.829	513	4	1325	1017.29	1233.28	4	7720	8545.74	7041.86	4	12802.5	11420.5	10208.5	4	5170.5	6479.96	5595.35	4	12264.5	10449.9	9132.71	4	15340	11685.6
rpoB-atpA_930	-	aaggcgtgaatgcaaataaaaaacatctcctggataagcttcacgaccgg	11284	50	44	yes	4	211	455.245	736.707	4	804	924.117	1191.38	4	456	819.31	1196.97	4	891.5	1020.12	1353.56	4	481.5	593.971	481.5	4	1187.5	911.726	1105.3	4	13766.5	15239	12557.2	4	19845	17702.8	15824	4	8690	10890.8	9404.05	4	19533	16642.9	14545.2	4	19743.5	15040
rpoB-atpA_960	-	tggataagcttcacgaccgggcggtcttcgtaatagaagagacatttggc	11314	50	50	yes	4	74	159.66	258.371	4	219	251.718	324.517	4	84.5	151.824	221.806	4	184	210.547	279.366	4	97.5	120.274	97.5	4	215	165.07	200.117	4	7390	8180.44	6740.84	4	11570	10321.1	9225.68	4	3313	4152.04	3585.22	4	6517	5552.75	4852.85	4	10971	8357.39
rpoB-atpA_990	-	taatagaagagacatttggcgataagcttgcgcttgtttagagagatcat	11344	50	38	yes	4	75.5	162.896	263.608	4	260.5	299.418	386.012	4	91.5	164.401	240.181	4	127.5	145.895	193.583	4	177	218.344	177	4	359.5	276.013	334.615	4	1681	1860.8	1533.34	4	4391.5	3917.46	3501.69	4	1153	1445	1247.74	4	3230	2752.09	2405.21	4	5822.5	4435.41
rpoB-atpA_1020	-	cgcttgtttagagagatcatcataaatgattaaagtgtgtcgttcacgat	11374	50	36	yes	4	142.5	307.452	497.539	4	499	573.55	739.424	4	214	384.501	561.735	4	395	451.99	599.726	4	567.5	700.059	567.5	4	1075.5	825.736	1001.05	4	6025.5	6669.99	5496.2	4	7450	6645.81	5940.48	4	3705.5	4643.94	4009.98	4	6188	5272.43	4607.87	4	10902.5	8305.21
rpoB-atpA_1050	-	taaagtgtgtcgttcacgatacataaaatattcagccagagctgctcctg	11404	50	42	yes	4	404	871.655	1410.57	4	1441.5	1656.86	2136.03	4	791.5	1422.11	2077.63	4	1464.5	1675.79	2223.54	4	771	951.093	771	4	1809.5	1389.28	1684.24	4	7648	8466.04	6976.18	4	9128.5	8143.13	7278.88	4	5390	6755.05	5832.89	4	9470.5	8069.26	7052.17	4	13515	10295.3
rpoB-atpA_1080	-	ttcagccagagctgctcctgtataaggagcaaggtattgtaatgtagcag	11434	50	46	yes	4	45	97.0903	157.118	4	127.5	146.548	188.931	4	45	80.853	118.122	4	60	68.6566	91.0977	4	139.5	172.085	139.5	4	224	171.98	208.494	4	3256.5	3604.82	2970.44	4	3033	2705.6	2418.45	4	2506.5	3141.28	2712.46	4	2461	2096.87	1832.57	4	4539.5	3458.06
rpoB-atpA_1110	-	aaggtattgtaatgtagcaggggaatctgccgtttcggctaccacaatag	11464	50	46	yes	4	394.5	851.158	1377.4	4	1589.5	1826.97	2355.34	4	414.5	744.746	1088.03	4	1159.5	1326.79	1760.46	4	758.5	935.673	758.5	4	1902.5	1460.68	1770.8	4	7684	8505.89	7009.02	4	13144	11725.2	10480.8	4	7580.5	9500.3	8203.38	4	13361.5	11384.6	9949.58	4	16679.5	12706
rpoB-atpA_1140	-	cgtttcggctaccacaatagtgtattccatcgctcccctttcctgtaaag	11494	50	48	yes	4	15069.5	32513.4	52615.2	4	31130.5	35781.4	46129.6	4	14388	25851.4	37767.5	4	27257.5	31190.1	41384.9	4	25268	31170.2	25268	4	43351.5	33284	40350.6	4	25878.5	28646.5	23605.3	4	27319	24370.1	21783.6	4	24722	30983	26753.4	4	27271	23236	20307.2	4	33377.5	25426
rpoB-atpA_1170	-	cgctcccctttcctgtaaagtagttacgacctgggccacagaagatgctt	11524	50	52	yes	4	1606.5	3466.12	5609.1	4	4947.5	5686.65	7331.27	4	1977.5	3553.04	5190.8	4	4597.5	5260.82	6980.36	4	3596	4435.97	3596	4	8951	6872.31	8331.39	4	9449.5	10460.2	8619.43	4	16604	14811.7	13239.7	4	9666.5	12114.6	10460.8	4	15672.5	13353.6	11670.5	4	20061.5	15282.3
rpoB-atpA_1200	-	ctgggccacagaagatgctttttgcccaatagctacataaacacatatta	11554	50	40	yes	4	531	1145.67	1853.99	4	2024	2326.38	2999.19	4	849.5	1526.32	2229.88	4	1680	1922.39	2550.74	4	1289.5	1590.71	1289.5	4	3074	2360.12	2861.21	4	16449	18208.4	15004.1	4	21523	19199.7	17162	4	13545.5	16976	14658.5	4	23976.5	20429	17854	4	30629.5	23332.7
rpoB-atpA_1230	-	agctacataaacacatattacattttgaccttgttgattgaggatcgtat	11584	50	32	yes	4	466	1005.42	1627.04	4	1941.5	2231.56	2876.94	4	1088	1954.85	2855.92	4	1805	2065.42	2740.52	4	1026	1265.66	1026	4	2741	2104.46	2551.26	4	10944	12114.6	9982.65	4	13569.5	12104.7	10820	4	7648.5	9585.52	8276.97	4	14098	12012.1	10498	4	16913.5	12884.2
rpoB-atpA_1260	-	ttgttgattgaggatcgtatctgtggctactgctgttttaccggtctgtc	11614	50	46	yes	4	635.5	1371.13	2218.85	4	1393	1601.11	2064.16	4	887	1593.7	2328.31	4	1679.5	1921.81	2549.98	4	1565.5	1931.18	1565.5	4	3418	2624.24	3181.4	4	13344.5	14771.8	12172.3	4	12929.5	11533.8	10309.7	4	11314.5	14180	12244.2	4	14440.5	12303.9	10753.1	4	22899.5	17444.2
rpoB-atpA_1290	-	tgctgttttaccggtctgtctgtccccaataattaattctcgctgaccac	11644	50	46	yes	4	3496	7542.83	12206.3	4	11352.5	13048.6	16822.3	4	3918.5	7040.5	10285.8	4	8789	10057.1	13344.3	4	8501	10486.7	8501	4	17749	13627.1	16520.4	4	17401	19262.2	15872.5	4	16183	14436.1	12904	4	16200	20302.7	17531.1	4	19651.5	16743.9	14633.4	4	25704.5	19580.9
rpoB-atpA_1320	-	aattaattctcgctgaccacgtcctatagggatcatcgaatcaatagcaa	11674	50	40	yes	4	531.5	1146.74	1855.73	4	1681.5	1932.71	2491.67	4	612.5	1100.5	1607.77	4	1287.5	1473.26	1954.8	4	1208.5	1490.79	1208.5	4	2902.5	2228.45	2701.58	4	15742	17425.8	14359.2	4	20100.5	17930.8	16027.7	4	16335.5	20472.6	17677.8	4	20707.5	17643.7	15419.7	4	33016	25150.6
rpoB-atpA_1350	-	gatcatcgaatcaatagcaataagcccggtttgaagaggctcatatacgg	11704	50	44	yes	4	130.5	281.562	455.641	4	367	421.829	543.825	4	142.5	256.034	374.052	4	244.5	279.776	371.223	4	208	256.585	208	4	525	403.079	488.658	4	7306	8087.45	6664.22	4	10185	9085.58	8121.31	4	6001	7520.79	6494.09	4	9625	8200.9	7167.21	4	14823	11291.7
rpoB-atpA_1380	-	ttgaagaggctcatatacggaacggcgcgaaataatacccggggcggcag	11734	50	56	yes	4	42.5	91.6964	148.389	4	113	129.882	167.445	4	27.5	49.4102	72.1855	4	62	70.9452	94.1343	4	8	9.86867	8	4	12	9.21324	11.1693	4	271.5	300.54	247.651	4	1029	917.925	820.504	4	225.5	282.609	244.029	4	1080	920.205	804.217	4	825	628.461
rpoB-atpA_1410	-	aataatacccggggcggcagattcgattaatcgaaattcagaagctgaaa	11764	50	42	yes	4	45	97.0903	157.118	4	94	108.044	139.29	4	22.5	40.4265	59.0609	4	71	81.2437	107.799	4	65	80.183	65	4	99	76.0092	92.147	4	627	694.064	571.923	4	1200	1070.47	956.855	4	432	541.406	467.497	4	1165	992.628	867.512	4	1252.5	954.118
rpoB-atpA_1440	-	tcgaaattcagaagctgaaatttcacctctaccatcaataggtttagcca	11794	50	38	yes	4	614	1324.74	2143.78	4	2095.5	2408.57	3105.14	4	1373.5	2467.81	3605.34	4	2948.5	3373.9	4476.69	4	1374.5	1695.56	1374.5	4	3141.5	2411.95	2924.04	4	20080.5	22228.3	18316.6	4	24624.5	21966.4	19635.1	4	16865	21136.2	18250.8	4	27515.5	23444.3	20489.3	4	32641.5	24865.3
rpoB-atpA_1470	-	accatcaataggtttagccagggcatttataacacgacccaaataagcct	11824	50	42	yes	4	253.5	546.942	885.096	4	885.5	1017.79	1312.14	4	442	794.156	1160.22	4	729.5	834.75	1107.6	4	591	729.048	591	4	1459	1120.18	1358	4	11483.5	12711.8	10474.8	4	15922.5	14203.8	12696.3	4	8753	10969.7	9472.22	4	16802.5	14316.4	12511.9	4	19605.5	14934.9
rpoB-atpA_1500	-	aacacgacccaaataagcctcactcacgggtatctgagcaattcttcccg	11854	50	50	yes	4	678.5	1463.91	2368.98	4	2282	2622.93	3381.5	4	1373.5	2467.81	3605.34	4	2750.5	3147.33	4176.07	4	1680.5	2073.04	1680.5	4	3906.5	2999.29	3636.08	4	34029	37668.8	31039.8	4	22912.5	20439.2	18270	4	30515.5	38243.7	33022.9	4	25465	21697.2	18962.4	4	44374.5	33803.2
rpoB-atpA_1530	-	tatctgagcaattcttcccgttgcttttacagaacttccttcttgtatca	11884	50	38	yes	4	1486.5	3207.21	5190.12	4	4510	5183.79	6682.97	4	3250	5839.38	8531.02	4	5571	6374.77	8458.42	4	4341	5354.99	4341	4	9306	7144.86	8661.82	4	37073.5	41038.9	33816.9	4	25674	22902.6	20471.9	4	33046.5	41415.7	35761.9	4	28255	24074.4	21040	4	44988	34270.5
rpoB-atpA_1560	-	agaacttccttcttgtatcaataaaccatcgcccattaatacaacaccaa	11914	50	36	yes	4	1128.5	2434.81	3940.16	4	3870.5	4448.75	5735.35	4	2850	5120.69	7481.05	4	6115.5	6997.83	9285.13	4	2722.5	3358.43	2722.5	4	6901	5298.38	6423.3	4	40806	45170.6	37221.5	4	22387	19970.4	17850.9	4	39186	49110.1	42405.9	4	27906	23777.1	20780.1	4	51465.5	39204.9
rpoB-atpA_1590	-	gcccattaatacaacaccaacattatttgattccaaattcagagcaatgc	11944	50	36	yes	4	747	1611.7	2608.15	4	2859.5	3286.71	4237.24	4	1811.5	3254.78	4755.06	4	3318.5	3797.28	5038.46	4	1693.5	2089.07	1693.5	4	4345.5	3336.34	4044.69	4	25715.5	28466	23456.6	4	23183	20680.5	18485.6	4	19268	24147.7	20851.2	4	23784.5	20265.4	17711	4	34293.5	26123.8
rpoB-atpA_1620	-	ttccaaattcagagcaatgcctattgtaccctcttcaaattcgactaatt	11974	50	36	yes	4	1138.5	2456.38	3975.07	4	3489	4010.25	5170.04	4	1772	3183.81	4651.37	4	3391.5	3880.82	5149.3	4	1789	2206.88	1789	4	3811	2925.97	3547.19	4	23449	25957.1	21389.2	4	15168.5	13531.1	12095.1	4	20237.5	25362.8	21900.4	4	20723.5	17657.3	15431.7	4	32386	24670.7
rpoB-atpA_1650	-	ctcttcaaattcgactaattcacccgccattacttcatcaagaccgtgaa	12004	50	42	yes	4	1484	3201.82	5181.39	4	4010	4609.09	5942.07	4	3555.5	6388.28	9332.93	4	6931.5	7931.56	10524.1	4	3700.5	4564.88	3700.5	4	8252	6335.64	7680.78	4	28821.5	31904.3	26289.7	4	18873.5	16836.2	15049.3	4	25955.5	32528.9	28088.2	4	23097	19679.6	17199.1	4	40455.5	30817.8
rpoB-atpA_1680	-	tacttcatcaagaccgtgaatacgagcaatgccgtcgcctacttgaagta	12034	50	46	yes	4	419	904.018	1462.94	4	1401	1610.31	2076.02	4	592.5	1064.56	1555.27	4	1315.5	1505.3	1997.32	4	919.5	1134.28	919.5	4	2163.5	1661.07	2013.74	4	7314	8096.31	6671.52	4	10124	9031.17	8072.67	4	7406	9281.61	8014.54	4	9997.5	8518.29	7444.59	4	17683	13470.4
rpoB-atpA_1710	-	gccgtcgcctacttgaagtacggtaccggtatttacaatctttacttctc	12064	50	46	yes	4	380.5	820.952	1328.52	4	1528	1756.28	2264.21	4	898.5	1614.36	2358.5	4	1467.5	1679.23	2228.1	4	908	1120.09	908	4	2207	1694.47	2054.23	4	25352	28063.7	23125	4	22226.5	19827.3	17723	4	21445.5	26876.7	23207.6	4	26139.5	22271.9	19464.7	4	36277.5	27635.1
rpoB-atpA_1740	-	atttacaatctttacttctctattatattgttcaatacgttcacggataa	12094	50	26	yes	4	580.5	1252.46	2026.82	4	2052	2358.57	3040.68	4	1321	2373.48	3467.53	4	2330	2666.17	3537.63	4	1585.5	1955.85	1585.5	4	3978.5	3054.57	3703.1	4	8047.5	8908.27	7340.59	4	14902.5	13293.9	11882.9	4	6409	8032.11	6935.62	4	12374	10543.2	9214.24	4	21516	16390.3
rpoB-atpA_1770	-	ttcaatacgttcacggataatattactaatttcgtcagctcgaatggtta	12124	50	34	yes	4	308.5	665.608	1077.13	4	975	1120.66	1444.77	4	466	837.278	1223.22	4	775.5	887.387	1177.44	4	755	931.356	755	4	1854.5	1423.83	1726.13	4	14867	16457.2	13561	4	12292.5	10965.6	9801.79	4	11084.5	13891.7	11995.3	4	14117.5	12028.7	10512.5	4	24127	18379.2
rpoB-atpA_1800	-	ttcgtcagctcgaatggttaccatgattctttctttattattttttgaaa	12154	50	30	no	4	333	718.468		4	1028.5	1182.16		4	958	1721.27		4	1556	1780.5		4	854.5	1054.1		4	1917.5	1472.2		4	23702	26237.2		4	15695.5	14001.3		4	22108	27707		4	19385.5	16517.3		4	38513.5	29338.5
rpoB-atpA_1830	-	ttctttattattttttgaaagaaaaaaataatacctacagtagaaagact	12184	50	20	no	4	55	118.666		4	162	186.203		4	54	97.0236		4	47.5	54.3532		4	173.5	214.027		4	397	304.805		4	0	0		4	0	0		4	9	11.2793		4	9	7.66837		4	0	0
rpoB-atpA_1860	-	atacctacagtagaaagactaatcagttatttctttcattgttcccaaca	12214	50	32	yes	4	2237	4826.46	7810.49	4	4998	5744.7	7406.1	4	4176.5	7504.06	10963	4	4768.5	5456.49	7239.99	4	4760.5	5872.48	4760.5	4	11425.5	8772.15	10634.6	4	12391	13716.3	11302.5	4	11148	9944.63	8889.19	4	11793	14779.6	12762	4	14313	12195.3	10658.1	4	20188.5	15379
rpoB-atpA_1890	-	ttctttcattgttcccaacatgccaatattggcactaatggtacgtaaat	12244	50	36	yes	4	1536.5	3315.09	5364.69	4	4904	5636.65	7266.81	4	2971.5	5338.99	7799.98	4	4295.5	4915.24	6521.83	4	3923	4839.35	3923	4	9778	7507.25	9101.14	4	10334.5	11439.9	9426.69	4	11886.5	10603.4	9478.05	4	8328	10437.1	9012.3	4	12115	10322.5	9021.38	4	17716	13495.5
rpoB-atpA_1920	-	ggcactaatggtacgtaaatgtaactcgttgttcaaacaactattcagag	12274	50	38	yes	4	1591.5	3433.76	5556.72	4	3719.5	4275.19	5511.6	4	2688	4829.62	7055.81	4	3111.5	3560.42	4724.17	4	4620	5699.16	4620	4	10729.5	8237.78	9986.78	4	6641.5	7351.88	6058.09	4	10886.5	9711.36	8680.67	4	5328.5	6677.97	5766.34	4	10426	8883.39	7763.67	4	15789.5	12028
rpoB-atpA_1950	-	gttcaaacaactattcagagttcctagagctcctcgtaaggcttgttgga	12304	50	44	yes	4	944	2036.74	3295.98	4	2364	2717.18	3503	4	1571	2822.67	4123.76	4	2122.5	2428.73	3222.58	4	2825.5	3485.49	2825.5	4	6512.5	5000.1	6061.69	4	11621.5	12864.5	10600.6	4	15147.5	13512.4	12078.3	4	7534	9442.03	8153.06	4	14321.5	12202.5	10664.4	4	24508	18669.5
rpoB-atpA_1980	-	tcctcgtaaggcttgttggaaaacccgttgtcggacttgattaatcgccc	12334	50	50	yes	4	895.5	1932.1	3126.64	4	2617.5	3008.55	3878.64	4	1577	2833.45	4139.51	4	2097.5	2400.12	3184.62	4	2706	3338.08	2706	4	6513	5000.48	6062.16	4	18843	20858.5	17187.8	4	16649.5	14852.3	13276	4	14664	18377.7	15868.9	4	20242	17247	15073.1	4	29751.5	22663.8
rpoB-atpA_2010	-	tcggacttgattaatcgccctttgctgttcaaactgaatcgtttcgtttt	12364	50	40	yes	4	2887	6228.88	10080	4	8241	9472.2	12211.6	4	6262.5	11252	16438.6	4	7445	8519.14	11303.7	4	7460	9202.54	7460	4	16890	12967.6	15720.8	4	27199	30108.2	24809.8	4	19938.5	17786.2	15898.6	4	20583	25795.8	22274.3	4	24407	20795.8	18174.6	4	33865	25797.4
rpoB-atpA_2040	-	aaactgaatcgtttcgtttttgtaattttctaattgttccaaagtcttat	12394	50	26	yes	4	3100	6688.44	10823.7	4	7676.5	8823.36	11375.1	4	4969.5	8928.87	13044.6	4	5540.5	6339.87	8412.11	4	6503.5	8022.61	6503.5	4	15934	12233.6	14831	4	6060.5	6708.74	5528.13	4	9896	8827.78	7890.87	4	5273	6608.42	5706.27	4	9580	8162.56	7133.7	4	14372.5	10948.5
rpoB-atpA_2070	-	taattgttccaaagtcttataagttgaattaatcaaattcaatttttctc	12424	50	22	yes	4	2254	4863.14	7869.84	4	5378.5	6182.04	7969.93	4	3784.5	6799.74	9934.04	4	4235	4846.01	6429.98	4	4985	6149.42	4985	4	14261	10949.2	13273.8	4	2696.5	2984.92	2459.63	4	5457.5	4868.39	4351.7	4	2937.5	3681.44	3178.87	4	5394.5	4596.34	4016.99	4	8227.5	6267.47
rpoB-atpA_2100	-	aatcaaattcaatttttctcgttctatttcagagtatccattcactcgaa	12454	50	30	yes	4	2424.5	5231.01	8465.14	4	7264.5	8349.81	10764.6	4	5140.5	9236.11	13493.4	4	5704.5	6527.53	8661.11	4	7417.5	9150.11	7417.5	4	17758	13634.1	16528.8	4	15917.5	17620	14519.3	4	24528.5	21880.8	19558.5	4	13145.5	16474.7	14225.6	4	24287	20693.5	18085.2	4	33700.5	25672.1
rpoB-atpA_2130	-	agagtatccattcactcgaaactgctcggcttcgctttctactttccgta	12484	50	46	yes	4	3220.5	6948.43	11244.4	4	7265.5	8350.96	10766.1	4	4276.5	7683.73	11225.5	4	6040	6911.44	9170.5	4	7608	9385.11	7608	4	16372.5	12570.3	15239.2	4	40078.5	44365.3	36557.9	4	22629.5	20186.8	18044.3	4	36898.5	46243.2	39930.4	4	28920	24641	21535.1	4	48845	37208.7
rpoB-atpA_2160	-	ttcgctttctactttccgtaagcgagaacgagctttttcgagttgttcaa	12514	50	42	yes	4	557.5	1202.84	1946.51	4	1604.5	1844.21	2377.57	4	703.5	1264	1846.64	4	1023.5	1171.17	1553.97	4	1648	2032.95	1648	4	4203.5	3227.32	3912.52	4	7999	8854.58	7296.35	4	10261.5	9153.83	8182.31	4	7077.5	8869.92	7659.05	4	11782.5	10039.2	8773.79	4	18756	14287.8
rpoB-atpA_2190	-	agctttttcgagttgttcaatagcccctccacgcagttcttctgaatttc	12544	50	44	yes	4	7830.5	16894.8	27340.2	4	18913.5	21739.2	28026.3	4	8742.5	15707.9	22948.4	4	14955	17112.7	22706.1	4	15150	18688.8	15150	4	31490.5	24177.5	29310.7	4	29600	32766	26999.9	4	17466	15580.6	13927	4	30031.5	37637.1	32499.1	4	23364.5	19907.5	17398.3	4	41287.5	31451.6
rpoB-atpA_2220	-	acgcagttcttctgaatttcgaatagtattcaagatcctctgttttcgat	12574	50	36	yes	4	2779.5	5996.94	9704.63	4	6780	7792.93	10046.7	4	5949	10688.8	15615.7	4	6007.5	6874.25	9121.16	4	7177.5	8854.05	7177.5	4	15591.5	11970.7	14512.2	4	24777	27427.2	22600.5	4	17155	15303.2	13679	4	17823	22336.8	19287.5	4	19848.5	16911.7	14780.1	4	34839	26539.3
rpoB-atpA_2250	-	caagatcctctgttttcgattatctaataaatcacttaacactccctttc	12604	50	34	yes	4	3867	8343.29	13501.6	4	8063.5	9268.18	11948.6	4	6665.5	11976.1	17496.5	4	6715	7683.82	10195.3	4	7952.5	9810.08	7952.5	4	17864.5	13715.8	16627.9	4	29206	32329.9	26640.5	4	18953	16907.1	15112.7	4	31880	39953.8	34499.5	4	23383	19923.3	17412	4	42966.5	32730.6
atpF-ex1-ex2	-	ctaataaatcacttaacactccctttccaa	12617	30	33	yes	4	1761.5	3800.54	6150.28	4	4279.5	4918.85	6341.42	4	3526	6335.28	9255.5	4	4426.5	5065.14	6720.73	4	3794	4680.22	3794	4	9478.5	7277.3	8822.38	4	28780	31858.3	26251.9	4	18977	16928.5	15131.9	4	30063	37676.6	32533.2	4	22698.5	19340.1	16902.3	4	38376	29233.7
atpF-in-ex2	-	ctaataaatcacttaatgaaagtagattat	12618	30	20	no	4	30	64.7268		4	60.5	69.5386		4	6.5	11.6788		4	7.5	8.58208		4	54.5	67.2303		4	99.5	76.3931		4	0	0		4	20	17.8411		4	0	0		4	0	0		4	0	0
atpF-intron_0	-	atgaaagtagattatttttccattcctttccaaaattccataatcccttc	12642	50	30	no	4	1310.5	2827.48		4	4842.5	5565.97		4	3780	6791.65		4	5877	6724.92		4	3232	3986.94		4	8820.5	6772.11		4	462	511.416		4	1573	1403.2		4	461.5	578.377		4	1367	1164.74		4	1064	810.524
atpF-intron_93	-	caattacttaaggtaaattctcatatctttttttatgaatgtaatgagcc	12735	50	26	no	4	631	1361.42		4	2103.5	2417.76		4	1366	2454.34		4	1729	1978.46		4	2023.5	2496.16		4	5182	3978.58		4	0	0		4	164.5	146.743		4	25.5	31.958		4	149.5	127.38		4	76.5	58.2755
atpF-intron_186	-	aatgtaagaccaaaatattcggaggactcttctgacaaaataaaaaatat	12828	50	28	no	4	215	463.876		4	835	959.748		4	383	688.149		4	663	758.656		4	563	694.508		4	2068.5	1588.13		4	149	164.937		4	959	855.481		4	208.5	261.304		4	475	404.72		4	551.5	420.117
atpF-intron_279	-	aaaaagctcttcttacttagaataggtcgtcgattcagcattagataaag	12921	50	34	no	4	721	1555.6		4	2441.5	2806.26		4	1229	2208.19		4	1846	2112.34		4	1635	2016.91		4	5045	3873.4		4	467.5	517.504		4	1469.5	1310.88		4	335	419.841		4	1466.5	1249.52		4	2010	1531.16
atpF-intron_372	-	atcattttatcaatatgagtatcctatatcgataaaatatttattttgaa	13014	50	18	no	4	289.5	624.614		4	990.5	1138.48		4	644	1157.1		4	834.5	954.899		4	750	925.188		4	1897.5	1456.84		4	0	0		4	0	0		4	14	17.5456		4	8.5	7.24235		4	30.5	23.234
atpF-intron_465	-	cgtctagacttcaaacagtttgttttaaccatgttaatagttccacatta	13107	50	32	no	4	684.5	1476.85		4	2259.5	2597.07		4	1534.5	2757.09		4	2042	2336.61		4	1860.5	2295.08		4	4285	3289.89		4	2853.5	3158.71		4	5669.5	5057.51		4	2308	2892.51		4	5550.5	4729.26		4	8950.5	6818.23
atpF-intron_558	-	aatgctatggttcttacatataatttctgaatttattcagaagtaattcg	13200	50	26	no	4	355.5	767.013		4	1053	1210.32		4	587.5	1055.58		4	857.5	981.218		4	822.5	1014.62		4	2540	1950.13		4	820	907.708		4	2276	2030.32		4	737.5	924.276		4	2430.5	2070.89		4	3260.5	2483.75
atpF-intron_645	-	aagggtacagctgggtggtccagcctattcttgaaataaacaactcgcac	13287	50	48	no	4	405.5	874.891		4	1357	1559.73		4	783.5	1407.74		4	1107.5	1267.29		4	1013.5	1250.24		4	2680	2057.62		4	1028.5	1138.51		4	2708	2415.69		4	724.5	907.984		4	2450	2087.5		4	2181	1661.42
atpF-ex1-in	-	ataaacaactcgcacacactccctttccaa	13312	30	43	no	4	1498	3232.03		4	4910.5	5644.12		4	2511	4511.6		4	4989	5708.8		4	3517.5	4339.13		4	8556	6569.04		4	4283	4741.11		4	7325	6534.31		4	4753.5	5957.35		4	7192	6127.88		4	7252	5524.36
rpoB-atpA_2280	-	atcacttaacactccctttccaaaaaaaatcaatacaccaagcactacac	13329	50	36	yes	4	3791	8179.31	13236.3	4	10655.5	12247.4	15789.5	4	9781	17573.8	25674.4	4	12905	14766.9	19593.6	4	9700	11965.8	9700	4	22408	17204.2	20856.9	4	43056	47661.3	39273.8	4	20458	18249.7	16312.8	4	39676.5	49724.8	42936.7	4	27332.5	23288.4	20353	4	51248.5	39039.6
rpoB-atpA_2310	-	caatacaccaagcactacacttagatttattagatttgttgctaaaatat	13359	50	28	yes	4	1334	2878.19	4657.66	4	3933.5	4521.16	5828.71	4	2170	3898.91	5696.1	4	2795	3198.26	4243.63	4	3388.5	4180	3388.5	4	9775	7504.95	9098.35	4	8204.5	9082.06	7483.8	4	9686	8640.45	7723.42	4	6619.5	8295.92	7163.41	4	8709	7420.43	6485.12	4	18361.5	13987.3
rpoB-atpA_2340	-	tagatttgttgctaaaatatcggtattaaacccgaaactcccggcagatg	13389	50	40	yes	4	1818	3922.45	6347.55	4	5021	5771.13	7440.18	4	3242	5825.01	8510.02	4	3957.5	4528.48	6008.65	4	5039.5	6216.65	5039.5	4	13039.5	10011.3	12136.9	4	9668	10702.1	8818.74	4	14510.5	12944.2	11570.4	4	6941.5	8699.47	7511.87	4	11856.5	10102.2	8828.89	4	14981.5	11412.5
rpoB-atpA_2370	-	cccgaaactcccggcagatggccagtggcccaaagaaacgaaagaatcgg	13419	50	58	yes	4	364.5	786.431	1272.65	4	1073.5	1233.88	1590.73	4	374.5	672.877	983.036	4	531	607.611	806.214	4	1021.5	1260.11	1021.5	4	2827.5	2170.87	2631.77	4	3345	3702.78	3051.17	4	6596.5	5884.44	5259.91	4	3044	3814.91	3294.12	4	5497	4683.67	4093.32	4	8005	6097.97
rpoB-atpA_2400	-	caaagaaacgaaagaatcggttacgtttttcatatgatctcctcttatag	13449	50	34	yes	4	2001.5	4318.36	6988.24	4	4690.5	5391.26	6950.44	4	3290	5911.25	8636.02	4	3335.5	3816.74	5064.27	4	6069	7486.62	6069	4	11646	8941.45	10839.8	4	20297.5	22468.5	18514.5	4	11799	10525.4	9408.28	4	14458	18119.6	15646	4	16109.5	13726	11995.9	4	40036	30498.3
rpoB-atpA_2430	-	catatgatctcctcttatagatagactaaaaaatcgaacagagttctttt	13479	50	30	no	4	1914	4129.57		4	5595.5	6431.46		4	3624.5	6512.26		4	3992	4567.96		4	4691	5786.74		4	12479	9581		4	730.5	808.635		4	1359	1212.3		4	481.5	603.443		4	1403.5	1195.84		4	2059	1568.49
rpoB-atpA_2460	-	aaatcgaacagagttctttttgtagcacttcgcccctctttttatttatt	13509	50	34	no	4	4388	9467.38		4	9413	10819.3		4	8165.5	14671.2		4	10805.5	12364.5		4	10258	12654.1		4	18312.5	14059.8		4	1468	1625.02		4	3749.5	3344.76		4	1499	1878.63		4	3344.5	2849.65		4	2625	1999.65
rpoB-atpA_2490	-	cgcccctctttttatttattcttttattttttctgaaattgagtcaaaaa	13539	50	26	no	4	4557	9832.01		4	10368.5	11917.5		4	9220.5	16566.8		4	11922	13642.1		4	13645.5	16832.9		4	23670	18173.1		4	865	957.521		4	2214.5	1975.46		4	811	1016.39		4	1974.5	1682.36		4	2233	1701.03
rpoB-atpA_2520	-	ttctgaaattgagtcaaaaaataaaaaatattcgagttagttataaatta	13569	50	18	no	4	388	837.134		4	1545	1775.82		4	325.5	584.837		4	564.5	645.945		4	1381	1703.58		4	4228.5	3246.51		4	0	0		4	50	44.6028		4	26.5	33.2113		4	70	59.6429		4	0.5	0.380885
rpoB-atpA_2550	-	ttcgagttagttataaattatgaactaatgaactagcccttttattggtt	13599	50	28	no	4	1010.5	2180.22		4	2342.5	2692.47		4	1900	3413.79		4	2182.5	2497.39		4	3035	3743.93		4	6930	5320.64		4	31	34.3158		4	212.5	189.562		4	44	55.1432		4	173.5	147.829		4	214.5	163.4
rpoB-atpA_2580	-	aactagcccttttattggttattggaacactaacacttactaaaaagagt	13629	50	32	no	4	2005.5	4326.99		4	6002	6898.69		4	3948	7093.5		4	4413.5	5050.27		4	6625.5	8173.11		4	14648.5	11246.7		4	129.5	143.351		4	683	609.274		4	113	141.618		4	542.5	462.233		4	306	233.102
rpoB-atpA_2610	-	taacacttactaaaaagagtttcccttggtctatgaacgggaaggatgaa	13659	50	38	no	4	374.5	808.007		4	1281.5	1472.96		4	583.5	1048.39		4	755.5	864.502		4	1735	2140.27		4	4031	3094.88		4	22.5	24.9066		4	314.5	280.551		4	34.5	43.2373		4	210.5	179.355		4	64.5	49.1342
rpoB-atpA_2640	-	ctatgaacgggaaggatgaaagcgagtcagtatgctaattcctcatccgc	13689	50	48	no	4	1372.5	2961.25		4	3904.5	4487.83		4	2486	4466.68		4	3728.5	4266.44		4	3516.5	4337.9		4	9232.5	7088.43		4	246	272.312		4	892.5	796.159		4	245.5	307.674		4	796	678.225		4	532	405.262
rpoB-atpA_2670	-	tatgctaattcctcatccgcaaatcagcccttcccgtaggttcttttctc	13719	50	46	no	4	18195	39256.8		4	35521.5	40828.4		4	19612.5	35238.4		4	28072	32122.2		4	31048	38300.3		4	44740	34350		4	4348	4813.07		4	12210.5	10892.4		4	4928	6176.04		4	10554	8992.45		4	7339	5590.64
rpoB-atpA_2700	-	ttcccgtaggttcttttctcaaagaataaagaattggaggagggaaatct	13749	50	38	no	4	109.5	236.253		4	342.5	393.669		4	90	161.706		4	102	116.716		4	334	412.017		4	781	599.628		4	0	0		4	73.5	65.5661		4	25.5	31.958		4	113	96.2807		4	12	9.14125
rpoB-atpA_2730	-	gaattggaggagggaaatcttgatagaatttgaaaaagcaaacgacaagt	13779	50	36	no	4	168.5	363.549		4	543	624.124		4	132	237.169		4	223	255.174		4	633	780.859		4	1754.5	1347.05		4	53.5	59.2224		4	127.5	113.737		4	19	23.8119		4	95.5	81.37		4	118.5	90.2698
rpoB-atpA_2760	-	tgaaaaagcaaacgacaagtcgaaggcaataaaatatgaaaaatgtattt	13809	50	28	no	4	239	515.657		4	844.5	970.668		4	303	544.41		4	467	534.378		4	687.5	848.089		4	1966	1509.44		4	83.5	92.4312		4	314	280.105		4	65	81.4616		4	259.5	221.105		4	157	119.598
rpoB-atpA_2790	-	aaaatatgaaaaatgtatttatttttcatatttctaagctaagattaaac	13839	50	16	no	4	138	297.743		4	421.5	484.472		4	156	280.29		4	216.5	247.736		4	413.5	510.087		4	1005.5	771.992		4	0	0		4	0	0		4	21.5	26.945		4	39.5	33.6556		4	2.5	1.90443
rpoB-atpA_2820	-	tttctaagctaagattaaacaaaaggattcgcaaataaaagtgctaatgc	13869	50	30	yes	4	1271	2742.26	4437.7	4	3665	4212.55	5430.84	4	1356	2436.37	3559.4	4	1724.5	1973.31	2618.3	4	3858	4759.17	3858	4	10019	7692.28	9325.46	4	3855.5	4267.89	3516.82	4	4907.5	4377.76	3913.14	4	2926	3667.03	3166.43	4	5248.5	4471.94	3908.27	4	6947.5	5292.4
rpoB-atpA_2850	-	gcaaataaaagtgctaatgctacaaccagtccataaattgttaaagcttc	13899	50	34	yes	4	2207	4761.74	7705.74	4	6628	7618.22	9821.45	4	3974	7140.22	10431.5	4	4987	5706.51	7571.74	4	6996	8630.15	6996	4	14236.5	10930.4	13251	4	49235	54501.2	44910.1	4	23947	21362.1	19094.8	4	35381.5	44342.1	38288.7	4	31462	26806.9	23428	4	56272.5	42866.7
rpoB-atpA_2880	-	ccataaattgttaaagcttccataaaagctagactaagcaatagcgtacc	13929	50	36	yes	4	939.5	2027.03	3280.27	4	1919	2205.7	2843.6	4	1002.5	1801.23	2631.49	4	1628	1862.88	2471.78	4	3062.5	3777.85	3062.5	4	7012.5	5383.98	6527.08	4	34620.5	38323.5	31579.3	4	24050.5	21454.4	19177.4	4	27803	34844.3	30087.5	4	28175.5	24006.7	20980.8	4	51731	39407.2
rpoB-atpA_2910	-	agactaagcaatagcgtacctcgtatttttccctctgcctcaggctgtct	13959	50	48	yes	4	9586.5	20683.5	33471.3	4	17203	19773.1	25491.6	4	14354.5	25791.2	37679.5	4	21051.5	24088.8	31962.4	4	17163	21172	17163	4	27221	20899.5	25336.7	4	56779.5	62852.7	51791.8	4	19780.5	17645.3	15772.6	4	58599	73439.5	63414	4	29116.5	24808.5	21681.5	4	52810	40229.1
rpoB-atpA_2940	-	ccctctgcctcaggctgtctcgcgataccctctacagcttgacccgcagc	13989	50	64	yes	4	7034.5	15177.4	24561	4	18275	21005.3	27080.1	4	7760.5	13943.5	20370.8	4	13968.5	15983.8	21208.3	4	15421	19023.1	15421	4	32217.5	24735.6	29987.3	4	37002	40959.8	33751.6	4	23109.5	20615	18427	4	35668	44701.1	38598.8	4	31391.5	26746.9	23375.5	4	48014	36575.7
rpoB-atpA_2970	-	tctacagcttgacccgcagcagtcccttgaccaactccgggtccaataga	14019	50	56	yes	4	1697	3661.38	5925.08	4	5941	6828.58	8803.45	4	2368	4254.66	6215.83	4	5034	5760.29	7643.1	4	4095	5051.53	4095	4	10318.5	7922.23	9604.23	4	28237	31257.2	25756.6	4	26503	23642.1	21132.9	4	28145	35272.9	30457.6	4	28323	24132.4	21090.6	4	40768.5	31056.3
rpoB-atpA_3000	-	ccaactccgggtccaatagaagcaagccctacggccaatccagcagcaat	14049	50	56	yes	4	1372	2960.17	4790.34	4	4496	5167.7	6662.23	4	1905.5	3423.68	5001.8	4	3189.5	3649.67	4842.6	4	3553	4382.92	3553	4	7615.5	5846.95	7088.34	4	51675	57202.2	47135.7	4	29826.5	26606.9	23783	4	48018	60178.8	51963.6	4	35801	30503.9	26659.1	4	56122.5	42752.5
rpoB-atpA_3030	-	acggccaatccagcagcaataacggaagcggcagaaatcagtggattcat	14079	50	50	yes	4	205	442.3	715.758	4	673	773.546	997.26	4	148.5	266.815	389.802	4	229.5	262.612	348.449	4	696.5	859.191	696.5	4	1847	1418.07	1719.15	4	6214.5	6879.21	5668.6	4	11081.5	9885.31	8836.16	4	4634	5807.59	5014.77	4	10918.5	9303.02	8130.41	4	7029.5	5354.87
rpoB-atpA_3060	-	gcagaaatcagtggattcatgataagttcctcgtaccaaaaaaaagaaat	14109	50	34	no	4	1270	2740.1		4	4335	4982.65		4	2125.5	3818.96		4	3196.5	3657.68		4	3980	4909.66		4	8910	6840.83		4	23696.5	26231.1		4	16657	14859		4	19422	24340.7		4	24959.5	21266.5		4	45092	34349.8
rpoB-atpA_3090	-	tcgtaccaaaaaaaagaaatggttaatgatacaatcaaccaatgagttat	14139	50	28	no	4	365.5	788.589		4	1163	1336.75		4	339	609.093		4	496.5	568.134		4	1832	2259.93		4	4419	3392.77		4	159.5	176.56		4	331.5	295.716		4	121.5	152.271		4	249	212.158		4	197	150.069
rpoB-atpA_3120	-	acaatcaaccaatgagttatgacttaattattccctcgctaggactcatc	14169	50	38	no	4	2016.5	4350.72		4	5761.5	6622.26		4	4055	7285.75		4	7097.5	8121.51		4	3897.5	4807.89		4	8396.5	6446.58		4	165.5	183.202		4	692	617.302		4	154.5	193.628		4	575.5	490.35		4	489.5	372.887
rpoB-atpA_3150	-	ttccctcgctaggactcatccagtcgaagtaactaagaacttcggattga	14199	50	46	no	4	544	1173.71		4	1816.5	2087.88		4	1003.5	1803.02		4	1648.5	1886.34		4	1649.5	2034.8		4	3506	2691.8		4	144	159.402		4	604.5	539.248		4	59.5	74.5687		4	419.5	357.431		4	177.5	135.214
rpoB-atpA_3180	-	aactaagaacttcggattgaagtaataagattattgaatcatcagaacta	14229	50	28	no	4	158	340.895		4	515.5	592.515		4	173.5	311.733		4	232	265.472		4	492.5	607.54		4	1104	847.618		4	0	0		4	1	0.892055		4	0	0		4	3.5	2.98215		4	0	0
rpoB-atpA_3210	-	ttattgaatcatcagaactacttcgatatatcttttttactttttagcca	14259	50	26	no	4	535	1154.3		4	1944.5	2235.01		4	1467.5	2636.71		4	2006	2295.42		4	1682	2074.89		4	3978	3054.19		4	22.5	24.9066		4	213	190.008		4	39	48.877		4	271.5	231.329		4	215	163.781
rpoB-atpA_3240	-	tcttttttactttttagccacagagtctttgtgaacccatacgactttcg	14289	50	38	no	4	1289.5	2782.18		4	3644.5	4188.99		4	2291.5	4117.21		4	3414	3906.56		4	3077	3795.74		4	6190	4752.49		4	163	180.435		4	700.5	624.885		4	140.5	176.082		4	556.5	474.161		3	504	383.932
rpoB-atpA_3270	-	gtgaacccatacgactttcgttcttccatttcttggttcgaactgttagt	14319	50	42	no	4	4921	10617.4		4	13914.5	15993.3		4	8361.5	15023.4		4	14768	16898.7		4	9356.5	11542		4	18685	14345.8		4	1404.5	1554.73		4	3416	3047.26		4	1197	1500.15		4	2904	2474.33		4	2974.5	2265.89
rpoB-atpA_3960	-	ataatgagatggactaagcaatctaaagtgaatattcattgagacgaagt	15009	50	32	no	4	44.5	96.0115		4	60.5	69.5386		4	57.5	103.312		4	65.5	74.9502		4	95	117.19		4	133	102.113		4	0	0		4	8.5	7.58247		4	0	0		4	0	0		4	0	0
rpoB-atpA_3990	-	aatattcattgagacgaagtatgatattaagtgaaggaaaggggaatttt	15039	50	30	no	4	41.5	89.5388		4	72	82.7567		4	48	86.2432		4	44	50.3482		4	59.5	73.3982		4	45	34.5496		4	0	0		4	0	0		4	5	6.26628		4	13.5	11.5026		4	0	0
rpoB-atpA_4020	-	gtgaaggaaaggggaattttaggaaaaagatcttttttttttagatcttt	15069	50	28	no	4	43.5	93.8539		4	38	43.6772		4	50	89.8367		4	29.5	33.7562		4	48.5	59.8288		4	0	0		4	0	0		4	0	0		4	15	18.7988		4	0	0		4	0.5	0.380885
rpoB-atpA_4050	-	tcttttttttttagatctttttccccttactctttaatatcatcgtaatt	15099	50	24	no	4	1752	3780.05		4	5832	6703.3		4	5418.5	9735.6		4	9306.5	10649.2		4	4689	5784.27		4	8878.5	6816.64		4	856	947.558		4	1846	1646.73		4	762	954.981		4	1961.5	1671.28		4	2378.5	1811.87
rpoB-atpA_4080	-	tctttaatatcatcgtaatttttttgctatcactctagatcgtatataaa	15129	50	24	no	4	711.5	1535.1		4	2194.5	2522.36		4	1268	2278.26		4	1838.5	2103.75		4	1841	2271.03		4	4247	3260.72		4	20	22.1392		4	268	239.071		4	47.5	59.5296		4	245	208.75		4	250	190.443
rpoB-atpA_4110	-	cactctagatcgtatataaaatagttgtatatttagattcccctattcta	15159	50	28	no	4	698	1505.98		4	2237.5	2571.78		4	1470	2641.2		4	1846.5	2112.91		4	1645	2029.25		4	3755.5	2883.36		4	35	38.7436		4	256	228.366		4	80.5	100.887		4	253.5	215.993		4	155.5	118.455
rpoB-atpA_4140	-	atttagattcccctattctattccctaagttaagtaattctcttgagcca	15189	50	34	no	4	1537	3316.17		4	4786	5501.02		4	3816.5	6857.23		4	5563.5	6366.19		4	4352	5368.56		4	8864.5	6805.89		4	497	550.159		4	1742	1553.96		4	475	595.296		4	1446	1232.05		4	1304	993.349
rpoB-atpA_4170	-	taagtaattctcttgagccacccaccatatttatacattgctttgggcta	15219	50	38	no	4	2316	4996.91		4	6668.5	7664.77		4	3394.5	6099.01		4	5849.5	6693.45		4	4937.5	6090.82		4	11292	8669.66		4	1061.5	1175.04		4	3172	2829.6		4	851	1066.52		4	2605	2219.57		4	1769.5	1347.95
rpoB-atpA_4200	-	ttatacattgctttgggctaagctaaataagactatttcaatgatggccc	15249	50	36	no	4	294	634.323		4	842	967.794		4	404	725.88		4	496.5	568.134		4	898	1107.76		4	1559	1196.95		4	1244.5	1377.61		4	1968.5	1756.01		4	1061	1329.7		4	2208	1881.31		4	3423.5	2607.92
rpoB-atpA_4230	-	gactatttcaatgatggccctccatggattcacctatataagccgcggct	15279	50	48	yes	4	1475	3182.4	5149.96	4	4662	5358.5	6908.21	4	1342	2411.22	3522.65	4	2693	3081.54	4088.77	4	4523	5579.5	4523	4	8681.5	6665.39	8080.55	4	8428	9329.46	7687.66	4	12995	11592.3	10361.9	4	7793	9766.62	8433.34	4	14165.5	12069.6	10548.3	3	15903	12114.4
rpoB-atpA_4260	-	cacctatataagccgcggctaaagttgcaaaaataagagcttgaatacca	15309	50	40	yes	4	252.5	544.784	881.604	4	721.5	829.291	1069.13	4	361.5	649.519	948.912	4	443.5	507.487	673.364	4	574	708.077	574	4	1244.5	955.489	1158.35	4	3603.5	3988.93	3286.96	4	6402	5710.94	5104.82	4	2415	3026.61	2613.44	4	6382	5437.73	4752.33	4	8641.5	6582.84
rpoB-atpA_4290	-	aaataagagcttgaataccacttgtaaataatccaaggagcatgacaggt	15339	50	36	yes	4	191.5	413.173	668.622	4	592	680.444	877.233	4	230	413.249	603.734	4	380.5	435.398	577.711	4	566	698.208	566	4	1299.5	997.717	1209.55	4	3677	4070.29	3354	4	6319	5636.9	5038.64	4	2738.5	3432.04	2963.52	4	6130.5	5223.44	4565.05	4	8758	6671.59
rpoB-atpA_4320	-	atccaaggagcatgacaggtataggaactactaaaggtactaaagaaaca	15369	50	38	yes	4	167	360.313	583.081	4	497.5	571.826	737.202	4	195	350.363	511.861	4	238	272.338	361.354	4	518	638.996	518	4	1055.5	810.381	982.436	4	5005.5	5540.89	4565.8	4	6644.5	5927.26	5298.19	4	3129.5	3922.06	3386.65	4	7317	6234.39	5448.57	4	10953	8343.67
rpoB-atpA_4350	-	ctaaaggtactaaagaaacaagaacaacaactactaattcatcagctaag	15399	50	32	yes	4	606	1307.48	2115.85	4	2157.5	2479.83	3197.01	4	1153.5	2072.53	3027.86	4	1680	1922.39	2550.74	4	1616.5	1994.09	1616.5	4	3744	2874.53	3484.83	4	4625.5	5120.25	4219.18	4	8075.5	7203.79	6439.24	4	3315.5	4155.17	3587.93	4	9066.5	7725.03	6751.33	4	9842	7497.35
rpoB-atpA_4380	-	ctactaattcatcagctaagatattcccgaaaagtcgaaaactaagtgat	15429	50	34	yes	4	483.5	1043.18	1688.14	4	1496	1719.5	2216.79	4	1061	1906.33	2785.05	4	1339	1532.19	2033	4	1237	1525.94	1237	4	2584	1983.92	2405.13	4	7868	8709.57	7176.85	4	11732.5	10466	9355.26	4	5396	6762.57	5839.38	4	10340.5	8810.54	7700.01	4	13578	10343.3
rpoB-atpA_4410	-	aaagtcgaaaactaagtgataaaggttttgtgaaatcttctaagatgtta	15459	50	28	yes	4	195	420.724	680.843	4	712	818.372	1055.05	4	244.5	439.301	641.795	4	329	376.467	499.519	4	597	736.45	597	4	1361	1044.93	1266.79	4	1684.5	1864.68	1536.53	4	2807	2504	2238.24	4	1187.5	1488.24	1285.08	4	3110	2649.85	2315.85	4	2238.5	1705.22
rpoB-atpA_4440	-	tgaaatcttctaagatgttaatgggtaaaaggattggggttggttgaata	15489	50	34	yes	4	41	88.46	143.152	4	113.5	130.457	168.186	4	41	73.6661	107.622	4	51	58.3581	77.433	4	239	294.827	239	4	429.5	329.757	399.769	4	292	323.233	266.35	4	483	430.863	385.134	4	266.5	333.993	288.398	4	447.5	381.289	333.229	4	1098	836.424
rpoB-atpA_4470	-	ggattggggttggttgaatatattttccgaaataacctaatccttttttt	15519	50	32	yes	4	675	1456.35	2356.76	4	1696	1949.38	2513.15	4	1367	2456.13	3588.28	4	1538.5	1760.47	2335.9	4	1571.5	1938.58	1571.5	4	2925.5	2246.11	2722.99	4	11479.5	12707.4	10471.1	4	10882.5	9707.79	8677.48	4	9616.5	12051.9	10406.7	4	12663	10789.4	9429.45	4	18930	14420.3
rpoB-atpA_4500	-	aataacctaatcctttttttgtaagacccgcatagaaatatgccactgat	15549	50	34	yes	4	566.5	1222.26	1977.94	4	2103	2417.19	3116.25	4	1152.5	2070.74	3025.23	4	1853	2120.35	2813.4	4	1629	2009.51	1629	4	3904	2997.37	3633.76	4	12823	14194.6	11696.6	4	18190	16226.5	14504.3	4	11615	14556.6	12569.4	4	19848.5	16911.7	14780.1	4	26102	19883.7
rpoB-atpA_4530	-	catagaaatatgccactgatgtgagtaaagccaaagcaacagtagtattt	15579	50	36	yes	4	181	390.519	631.962	4	437.5	502.862	648.293	4	255.5	459.065	670.669	4	299	342.139	453.97	4	603	743.851	603	4	1016	780.054	945.67	4	10422	11536.7	9506.5	4	12093	10787.6	9642.71	4	6596	8266.47	7137.98	4	12562.5	10703.8	9354.61	4	18059	13756.8
rpoB-atpA_4560	-	ccaaagcaacagtagtatttatatcattcgtgggtgcggctaactcccca	15609	50	46	yes	4	860.5	1856.58	3004.44	4	2814.5	3234.98	4170.56	4	1197.5	2151.59	3143.35	4	2603	2978.55	3952.12	4	1970.5	2430.78	1970.5	4	4166	3198.53	3877.62	4	8175.5	9049.96	7457.34	4	12964.5	11565.1	10337.6	4	7922	9928.29	8572.94	4	15499	13205.8	11541.3	4	21955.5	16725.1
rpoB-atpA_4590	-	tgggtgcggctaactccccatgaggtaattgtatgattttccaaggtaaa	15639	50	44	yes	4	887	1913.76	3096.96	4	2526.5	2903.96	3743.8	4	1659.5	2981.68	4356.07	4	2757	3154.77	4185.94	4	1828	2254.99	1828	4	3738.5	2870.31	3479.71	4	20262	22429.2	18482.1	4	17192	15336.2	13708.5	4	13588	17029.2	14704.5	4	17718	15096.5	13193.6	4	26302.5	20036.5
rpoB-atpA_4620	-	gtatgattttccaaggtaaaagagctcctgaccaattagaaacaaaaata	15669	50	32	yes	4	296.5	639.717	1035.23	4	944.5	1085.61	1399.57	4	563	1011.56	1477.83	4	751.5	859.924	1141	4	1100.5	1357.56	1100.5	4	2293.5	1760.88	2134.74	4	4557.5	5044.97	4157.16	4	8916	7953.57	7109.44	4	3083	3863.79	3336.33	4	8325	7093.25	6199.17	4	9446.5	7196.07
rpoB-atpA_4650	-	accaattagaaacaaaaataaataaaaacatagtgccaataaaaggaacc	15699	50	26	yes	3	208	448.773	726.232	3	613	704.582	908.351	4	270	485.118	708.731	4	356	407.363	540.513	4	535.5	660.584	535.5	4	1235.5	948.579	1149.98	4	951	1052.72	867.462	4	1551	1383.58	1236.74	4	722	904.85	781.326	4	1615.5	1376.47	1202.97	4	1829.5	1393.66
rpoB-atpA_4680	-	tagtgccaataaaaggaacccagggcccatattcttcgccaatttgagtt	15729	50	44	yes	4	958.5	2068.02	3346.6	4	3211.5	3691.3	4758.84	4	1983.5	3563.82	5206.55	4	3636.5	4161.16	5521.28	4	2479.5	3058.67	2479.5	4	6015.5	4618.52	5599.09	4	26700.5	29556.4	24355.1	4	22619	20177.4	18035.9	4	20760.5	26018.2	22466.4	4	24336.5	20735.7	18122.1	4	36925	28128.4
rpoB-atpA_4710	-	attcttcgccaatttgagttttactcacatctcgaataaattcaagaaca	15759	50	32	yes	4	761	1641.9	2657.03	4	2926.5	3363.72	4336.52	4	1577.5	2834.35	4140.82	4	2597.5	2972.26	3943.77	4	1986.5	2450.51	1986.5	4	4583	3518.69	4265.75	4	11359	12574	10361.2	4	19887	17740.3	15857.5	4	10633	13325.9	11506.7	4	18643.5	15885	13882.8	4	23755	18095.9
rpoB-atpA_4740	-	ctcgaataaattcaagaacatattcgaagaaattctgacccccggtcgga	15789	50	42	yes	4	377	813.401	1316.3	4	1454.5	1671.8	2155.3	4	723.5	1299.94	1899.14	4	1581.5	1809.67	2401.18	4	1002.5	1236.67	1002.5	4	2319	1780.46	2158.47	4	2230	2468.52	2034.11	4	4837	4314.87	3856.92	4	1861.5	2332.94	2014.46	4	4329	3688.49	3223.57	4	4742.5	3612.7
rpoB-atpA_4770	-	aattctgacccccggtcggaatggtttgtgggttccgaacagctatagtg	15819	50	52	yes	4	94.5	203.89	329.947	4	234	268.959	346.744	4	178	319.819	467.237	4	293.5	335.845	445.619	4	565	696.975	565	4	1137.5	873.338	1058.76	4	8989	9950.47	8199.38	4	7528.5	6715.84	6003.07	4	5468	6852.8	5917.3	4	6970	5938.73	5190.18	4	15862	12083.2
rpoB-atpA_4800	-	ggttccgaacagctatagtggctgaacctaataagatagcaattacaacc	15849	50	42	yes	4	369	796.14	1288.36	4	1047.5	1204	1552.2	4	642	1153.5	1685.2	4	813.5	930.87	1235.13	4	819	1010.31	819	4	1427.5	1095.99	1328.69	4	15975	17683.7	14571.7	4	12896	11503.9	10283	4	11257.5	14108.5	12182.5	4	14358.5	12234	10692	4	22161.5	16882
rpoB-atpA_4830	-	ataagatagcaattacaacccaagaagtaataagtacttggccatgtact	15879	50	34	yes	4	353.5	762.698	1234.25	4	1305	1499.97	1933.77	4	719.5	1292.75	1888.64	4	888	1016.12	1348.25	4	978.5	1207.06	978.5	4	2202.5	1691.01	2050.04	4	5450.5	6033.49	4971.71	4	5661	5049.93	4513.97	4	3499.5	4385.77	3787.05	4	6673.5	5686.1	4969.39	4	8087	6160.44
rpoB-atpA_4860	-	taagtacttggccatgtacttggaaaccccctatttgccaatagaaatgt	15909	50	40	yes	4	903.5	1949.36	3154.57	4	2744	3153.95	4066.09	4	1478	2655.57	3879.64	4	2654	3036.91	4029.55	4	1911.5	2358	1911.5	4	4749.5	3646.52	4420.73	4	14397	15936.9	13132.3	4	13538	12076.6	10794.9	4	13592.5	17034.9	14709.4	4	16700	14229.1	12435.6	4	26174.5	19939
rpoB-atpA_4890	-	ctatttgccaatagaaatgttggcctacttccacaccggatatatcgtat	15939	50	40	yes	4	1163.5	2510.32	4062.36	4	3904.5	4487.83	5785.74	4	2023	3634.79	5310.23	4	4214	4821.98	6398.09	4	2724.5	3360.9	2724.5	4	5675	4357.09	5282.16	4	12990	14379.4	11848.9	4	14852	13248.8	11842.7	4	12235	15333.6	13240.3	4	14151	12057.2	10537.5	4	22254	16952.4
rpoB-atpA_4920	-	ccacaccggatatatcgtataacccctttagagtattgatggaacatgat	15969	50	40	yes	4	907	1956.91	3166.79	4	1825	2097.65	2704.31	4	1050.5	1887.47	2757.49	4	1559.5	1784.5	2367.78	4	2442.5	3013.03	2442.5	4	4290	3293.73	3993.04	4	28011.5	31007.6	25550.9	4	16238.5	14485.6	12948.2	4	25051	31395.3	27109.4	4	18391	15669.9	13694.8	4	35982.5	27410.4
rpoB-atpA_4950	-	gagtattgatggaacatgatagaacattcatattgccttgccctctgaaa	15999	50	38	yes	4	1563.5	3373.35	5458.96	4	4625.5	5316.55	6854.12	4	3200	5749.55	8399.77	4	5714	6538.4	8675.54	4	2826.5	3486.72	2826.5	4	5694	4371.68	5299.85	4	23656.5	26186.8	21578.5	4	15408.5	13745.2	12286.4	4	17102.5	21433.8	18507.8	4	19594.5	16695.3	14591	4	30422	23174.6
rpoB-atpA_4980	-	tattgccttgccctctgaaaaaattgaactttaaacaaaattttttgatt	16029	50	26	no	4	4310	9299.09		4	11896	13673.3		4	4900	8803.99		4	8244.5	9433.99		4	8364.5	10318.3		4	16591.5	12738.5		4	9337	10335.7		4	10410	9286.3		4	5466.5	6850.92		4	11724.5	9989.76		4	16022.5	12205.5
rpoB-atpA_5010	-	ttaaacaaaattttttgattcaaccatctctttgtctacttgaatcggat	16059	50	28	no	4	607.5	1310.72		4	2205.5	2535		4	1328.5	2386.96		4	2167.5	2480.22		4	1940	2393.15		4	4222.5	3241.91		4	1408	1558.6		4	3947	3520.94		4	1589.5	1992.05		4	4684.5	3991.39		4	4462.5	3399.4
rpoB-atpA_5040	-	tttgtctacttgaatcggatattttgaataccaactaagatttagaatac	16089	50	28	no	4	469	1011.9		4	1615.5	1856.85		4	929	1669.17		4	1180	1350.25		4	1471.5	1815.22		4	3326	2553.6		4	778	861.215		4	2233	1991.96		4	503	630.388		4	2307.5	1966.09		4	1294.5	986.112
rpoB-atpA_5070	-	ccaactaagatttagaatactaataaatcacataatatccccagctattt	16119	50	28	no	4	847	1827.45		4	1943.5	2233.86		4	1485.5	2669.05		4	2265.5	2592.36		4	1799.5	2219.83		4	3767	2892.19		4	481.5	533.002		4	1018.5	908.558		4	541	678.011		4	930.5	792.825		4	935	712.256
rpoB-atpA_5100	-	cataatatccccagctatttttatctcttttttgaaattcagaaatagta	16149	50	26	no	4	703.5	1517.84		4	2251	2587.3		4	2166	3891.72		4	3599.5	4118.83		4	2196	2708.95		4	5206.5	3997.39		4	272	301.093		4	876.5	781.887		4	274	343.392		4	730	621.99		4	976.5	743.869
rpoB-atpA_5130	-	tttgaaattcagaaatagtaagcgattccataagggatttctgaagtaag	16179	50	32	no	4	136	293.428		4	450	517.23		4	216	388.094		4	409.5	468.582		4	367.5	453.342		4	984	755.485		4	71.5	79.1477		4	242.5	216.323		4	57.5	72.0622		4	169	143.995		4	40	30.4708
rpoB-atpA_5160	-	taagggatttctgaagtaagttatttatcttattatgttattattaatca	16209	50	20	no	4	244.5	527.524		4	814	935.611		4	418.5	751.933		4	567	648.805		4	713	879.545		4	1648.5	1265.67		4	0	0		4	65	57.9836		4	17	21.3053		4	42	35.7857		4	16	12.1883
rpoB-atpA_5190	-	tattatgttattattaatcaaggatttcttatatagctagaacgaccctc	16239	50	28	yes	4	104.5	225.465	364.862	4	268.5	308.614	397.867	4	330	592.922	866.226	4	534	611.044	810.769	4	277.5	342.32	277.5	4	501	384.653	466.32	4	2170	2402.1	1979.38	4	4235.5	3778.3	3377.3	4	1895.5	2375.55	2051.25	4	4255.5	3625.86	3168.84	4	3728	2839.88
rpoB-atpA_5220	-	atatagctagaacgaccctcacaaattgcgaatactaatttgttaagaat	16269	50	32	yes	4	153.5	331.186	535.945	4	449	516.08	665.334	4	383	688.149	1005.35	4	788.5	902.263	1197.18	4	395	487.266	395	4	912	700.206	848.869	4	5842.5	6467.42	5329.28	4	9245	8247.05	7371.77	4	5532.5	6933.64	5987.1	4	9320.5	7941.45	6940.47	4	10188	7760.92
rpoB-atpA_5250	-	aatactaatttgttaagaattaatcggattgaggatatggcgtcatcatt	16299	50	30	yes	4	29.5	63.6481	102.999	4	72	82.7567	106.69	4	41.5	74.5644	108.935	4	48	54.9253	72.8781	4	49	60.4456	49	4	41.5	31.8624	38.6273	4	59	65.3107	53.8173	4	258.5	230.596	206.123	4	72	90.2344	77.9161	4	256	218.123	190.629	4	155.5	118.455
rpoB-atpA_5280	-	gaggatatggcgtcatcattcgctggaattgaaatatctgcgagatcggg	16329	50	48	yes	4	28	60.4117	97.762	4	66.5	76.435	98.5405	4	33.5	60.1906	87.9351	4	35	40.0497	53.1403	4	34.5	42.5586	34.5	4	34	26.1042	31.6464	4	582	644.251	530.876	4	1930	1721.67	1538.94	4	318	398.535	344.13	4	1393.5	1187.32	1037.66	4	994.5	757.581
rpoB-atpA_5310	-	gaaatatctgcgagatcggggtcacaatttgtatcggttaaacaaattgt	16359	50	38	yes	4	71.5	154.266	249.642	4	193.5	222.409	286.731	4	98	176.08	257.243	4	138	157.91	209.525	4	99.5	122.742	99.5	4	177.5	136.279	165.213	4	1313	1453.44	1197.66	4	3650.5	3256.45	2910.83	4	1162	1456.28	1257.48	4	3487.5	2971.49	2596.95	4	3016.5	2297.88
rpoB-atpA_5340	-	gtatcggttaaacaaattgttggaattcctaaagtaatacactctcgcag	16389	50	36	yes	4	99.5	214.677	347.404	4	224	257.465	331.926	4	127.5	229.083	334.678	4	245	280.348	371.982	4	259	319.498	259	4	364.5	279.852	339.268	4	1270	1405.84	1158.44	4	2416.5	2155.65	1926.87	4	1128	1413.67	1220.69	4	2638.5	2248.11	1964.75	4	2500.5	1904.81
rpoB-atpA_5370	-	aaagtaatacactctcgcagggccgtatattcttcgtgctgatcaacgat	16419	50	44	yes	4	130	280.483	453.895	4	500.5	575.274	741.647	4	200.5	360.245	526.298	4	482	551.542	731.818	4	241.5	297.911	241.5	4	666.5	511.718	620.363	4	1650	1826.49	1505.06	4	4735.5	4224.33	3775.99	4	1630.5	2043.43	1764.48	4	5675.5	4835.76	4226.24	4	4206.5	3204.39
rpoB-atpA_5400	-	tcttcgtgctgatcaacgatgattacaatatcgggtacccctgtcatata	16449	50	42	yes	4	316.5	682.868	1105.06	4	700	804.579	1037.27	4	521.5	936.996	1368.9	4	918	1050.45	1393.79	4	450	555.113	450	4	782	600.396	727.868	4	2883	3191.37	2629.75	4	5766	5143.59	4597.69	4	2983.5	3739.09	3228.65	4	6108.5	5204.7	4548.67	4	5077	3867.51
rpoB-atpA_5430	-	tcgggtacccctgtcatatatttaatcccgcccagatatgtttgcaagcg	16479	50	48	yes	4	860.5	1856.58	3004.44	4	2202	2530.98	3262.95	4	1689.5	3035.58	4434.82	4	3821.5	4372.86	5802.16	4	1920.5	2369.1	1920.5	4	4230.5	3248.05	3937.66	4	3769.5	4172.69	3438.38	4	9210	8215.83	7343.87	4	5512	6907.94	5964.91	4	9248	7879.68	6886.48	4	8073.5	6150.16
rpoB-atpA_5460	-	cccagatatgtttgcaagcgagataattgtcttttcaacatagcagcatc	16509	50	40	yes	4	74.5	160.738	260.117	4	204	234.477	302.29	4	170.5	306.343	447.55	4	265.5	303.806	403.107	4	172.5	212.793	172.5	4	328	251.828	305.295	4	1750	1937.18	1596.28	4	4053	3615.5	3231.78	4	1730.5	2168.76	1872.69	4	3731	3178.97	2778.27	4	3426	2609.83
rpoB-atpA_5490	-	cttttcaacatagcagcatctcttttcgggagacggttgagtctccctgt	16539	50	48	yes	4	160.5	346.289	560.386	4	458	526.425	678.67	4	306.5	550.699	804.541	4	628.5	719.178	954.248	4	346	426.82	346	4	871.5	669.111	811.173	4	2120	2346.76	1933.77	4	5711.5	5094.97	4554.23	4	2647.5	3317.99	2865.04	4	3821.5	3256.08	2845.66	4	3836.5	2922.53
rpoB-atpA_5520	-	agacggttgagtctccctgttttttgttccattctcaagtccctgaactt	16569	50	44	yes	4	2316.5	4997.99	8088.06	4	5911.5	6794.67	8759.73	4	6449	11587.1	16928.2	4	12291.5	14064.9	18662.1	4	5127.5	6325.2	5127.5	4	10255.5	7873.86	9545.59	4	6710.5	7428.26	6121.03	4	14167	12637.7	11296.5	4	7056	8842.97	7635.78	4	10987.5	9361.81	8181.79	4	10769	8203.51
rpoB-atpA_5550	-	attctcaagtccctgaacttatgaagtcttgtttcggtagtggaccaatt	16599	50	40	yes	4	99.5	214.677	347.404	4	323.5	371.831	479.366	4	157.5	282.985	413.426	4	300.5	343.855	456.248	4	233	287.425	233	4	528.5	405.766	491.916	4	1758.5	1946.59	1604.03	4	4155	3706.49	3313.11	4	1552.5	1945.68	1680.07	4	3822.5	3256.93	2846.41	4	3879	2954.91
rpoB-atpA_5580	-	gtttcggtagtggaccaattcgttaacataccgccaagccattttttatt	16629	50	40	yes	4	234	504.869	817.011	4	688	790.787	1019.49	4	712	1279.27	1868.95	4	1506.5	1723.85	2287.31	4	677	835.136	677	4	1689	1296.76	1572.08	4	2216.5	2453.58	2021.8	4	4846	4322.9	3864.1	4	2569	3219.61	2780.09	4	5323.5	4535.84	3964.12	4	5519	4204.21
rpoB-atpA_5610	-	ccgccaagccattttttattaacataatgacaccgggcccttattgcagc	16659	50	46	yes	4	321	692.577	1120.77	4	1179	1355.14	1747.06	4	593	1065.46	1556.58	4	1433.5	1640.32	2176.48	4	648.5	799.979	648.5	4	1805	1385.82	1680.05	4	2576	2851.53	2349.72	4	4940.5	4407.2	3939.45	4	2132	2671.94	2307.18	4	5472	4662.37	4074.7	4	4603.5	3506.81
rpoB-atpA_5640	-	caccgggcccttattgcagcccactctactaaatcagctgctttattttt	16689	50	46	yes	4	1137.5	2454.23	3971.58	4	3289	3780.37	4873.68	4	1933.5	3473.98	5075.3	4	4150	4748.75	6300.92	4	2933.5	3618.72	2933.5	4	6294	4832.34	5858.32	4	2910.5	3221.81	2654.83	4	5625	5017.81	4485.26	4	3276.5	4106.29	3545.73	4	6454	5499.08	4805.94	4	7159	5453.52
rpoB-atpA_5670	-	aaatcagctgctttatttttggtaccaacaattaagaattgttttcccct	16719	50	32	yes	4	245.5	529.681	857.164	4	758	871.245	1123.21	4	583	1047.5	1530.33	4	1297.5	1484.7	1969.99	4	359.5	443.473	359.5	4	777	596.557	723.214	4	1696.5	1877.96	1547.48	4	2527	2254.22	2014.98	4	1564	1960.09	1692.51	4	2835	2415.54	2111.07	4	3524.5	2684.86
rpoB-atpA_5700	-	attaagaattgttttcccctacttgctgcgtcaaaaactaaatcacaagc	16749	50	36	yes	4	1898	4095.05	6626.87	4	5331.5	6128.02	7900.28	4	3049	5478.24	8003.41	4	6281	7187.21	9536.41	4	4352	5368.56	4352	4	7837.5	6017.39	7294.97	4	4800.5	5313.96	4378.81	4	6640.5	5923.69	5295	4	4512	5654.69	4882.74	4	6406	5458.18	4770.2	4	8328.5	6344.41
rpoB-atpA_5730	-	tcaaaaactaaatcacaagcttctgataaaaaacgagcagttctagtaag	16779	50	32	yes	4	68.5	147.793	239.168	4	165	189.651	244.499	4	72	129.365	188.995	4	113	129.303	171.567	4	104.5	128.91	104.5	4	223	171.213	207.563	4	642	710.669	585.605	4	1667.5	1487.5	1329.63	4	625	783.285	676.355	4	1496.5	1275.08	1114.36	4	1351	1029.15
rpoB-atpA_5760	-	aaacgagcagttctagtaagatttataatatgaatacccttacgctttgc	16809	50	34	yes	4	195	420.724	680.843	4	595	683.892	881.678	4	318.5	572.26	836.04	4	636	727.76	965.635	4	376	463.828	376	4	848	651.069	789.3	4	1222	1352.71	1114.66	4	3295	2939.32	2627.37	4	1380	1729.49	1493.39	4	3262.5	2779.79	2429.41	4	3409.5	2597.26
rpoB-atpA_5790	-	tgaatacccttacgctttgcagaaatataaggcgccattttaggattcca	16839	50	40	yes	4	105	226.544	366.608	4	355	408.037	526.043	4	185	332.396	485.612	4	366.5	419.378	556.455	4	297	366.374	297	4	575	441.468	535.197	4	2001.5	2215.58	1825.68	4	4240	3782.31	3380.89	4	2039	2555.39	2206.54	4	4852	4134.11	3613.02	4	4513	3437.87
rpoB-atpA_5820	-	ggcgccattttaggattccatttcctagtaccatgaccaaaatgaactcc	16869	50	44	yes	4	295.5	637.559	1031.74	4	936	1075.84	1386.98	4	569.5	1023.24	1494.9	4	1266.5	1449.23	1922.92	4	685	845.005	685	4	1414.5	1086.01	1316.59	4	3958	4381.35	3610.32	4	7579.5	6761.33	6043.74	4	3542	4439.03	3833.04	4	7866	6702.16	5857.38	4	9341.5	7116.08
rpoB-atpA_5850	-	ccatgaccaaaatgaactcctgcctccatcatctcttccaaatttatgtt	16899	50	40	yes	4	3797.5	8193.34	13259	4	8254	9487.14	12230.9	4	6292	11305	16516.1	4	12453	14249.7	18907.3	4	8332	10278.2	8332	4	16476	12649.8	15335.5	4	9866.5	10921.8	8999.8	4	21069	18794.7	16800	4	9516	11926	10297.9	4	19365.5	16500.2	14420.4	4	12993	9897.69
rpoB-atpA_5880	-	atctcttccaaatttatgttccaatatcttcttgtcatttctctccacac	16929	50	34	yes	4	435	938.539	1518.8	4	1167	1341.35	1729.27	4	981	1762.6	2575.06	4	2060	2357.21	3127.69	4	1252	1544.45	1252	4	3702	2842.28	3445.74	4	2286	2530.51	2085.19	4	4347	3877.76	3466.21	4	2268.5	2843.01	2454.9	4	4657.5	3968.38	3468.19	4	5287	4027.48
rpoB-atpA_5910	-	cttgtcatttctctccacaccccccccttttttttttattctttttcaaa	16959	50	36	no	4	16717	36068		4	26468.5	30422.9		4	26858	48256.7		4	37159.5	42520.8		4	26197.5	32316.8		4	35124.5	26967.5		4	25358.5	28070.9		4	56603.5	50493.5		4	49839	62461		4	16695	14224.8		4	23954.5	18247.8
rpoB-atpA_5940	-	tttttttattctttttcaaaaaaaaaaaaagagacgaggaaccctgaact	16989	50	26	no	4	59.5	128.375		4	94.5	108.618		4	65	116.788		4	101.5	116.144		4	104.5	128.91		4	218	167.374		4	23.5	26.0136		4	93.5	83.4072		4	13.5	16.9189		4	34.5	29.3954		4	27.5	20.9487
rpoB-atpA_5970	-	gagacgaggaaccctgaactgaaataaataattgttccgatggaaccttc	17019	50	42	no	4	69.5	149.951		4	189.5	217.811		4	89	159.909		4	149.5	171.069		4	144	177.636		4	237	181.961		4	8.5	9.40917		4	69.5	61.9979		4	50.5	63.2894		4	153	130.362		4	32	24.3767
rpoB-atpA_6000	-	attgttccgatggaaccttctcttctaccgtagattggacgtagatacac	17049	50	44	no	4	413.5	892.152		4	1604.5	1844.21		4	979	1759		4	2145	2454.47		4	1103.5	1361.26		4	2732	2097.55		4	617.5	683.548		4	2297	2049.05		4	449.5	563.338		4	1616	1376.9		4	1016	773.959
rpoB-atpA_6030	-	tagattggacgtagatacacgacccaaaccattattcttttctattcatt	17079	50	34	no	4	184	396.991		4	593.5	682.168		4	467	839.074		4	885	1012.69		4	394.5	486.649		4	877	673.334		4	430	475.993		4	1117.5	996.872		4	337.5	422.974		4	935.5	797.085		4	617.5	470.393
rpoB-atpA_6060	-	attattcttttctattcattattctttttattaccaaagcaaataaccat	17109	50	20	no	4	116	250.277		4	377.5	433.898		4	379	680.962		4	608	695.721		4	378.5	466.911		4	777	596.557		4	30.5	33.7623		4	133.5	119.089		4	51.5	64.5427		4	141	120.138		4	421	320.705
rpoB-atpA_6090	-	ttaccaaagcaaataaccataccaaatgcagatagcgaaagagatgaatc	17139	50	36	no	4	44	94.9327		4	138	158.617		4	51.5	92.5318		4	66	75.5223		4	62.5	77.099		4	124.5	95.5873		4	48.5	53.6876		4	181.5	161.908		4	33	41.3574		4	155	132.066		4	22.5	17.1398
rpoB-atpA_6120	-	gatagcgaaagagatgaatccgttgttaggaatcattaaatcctataaac	17169	50	34	no	4	51	110.036		4	138	158.617		4	47	84.4465		4	84	96.1193		4	93	114.723		4	177.5	136.279		4	44.5	49.2598		4	159.5	142.283		4	68.5	85.848		4	134.5	114.6		4	120	91.4125
rpoB-atpA_6150	-	aatcattaaatcctataaacgattgttcgggtatatcgtggaaatttttt	17199	50	28	yes	4	96	207.126	335.184	4	206	236.776	305.253	4	217.5	390.789	570.922	4	185	211.691	280.885	4	185.5	228.83	185.5	4	310.5	238.392	289.006	4	317.5	351.46	289.61	4	1245.5	1111.06	993.136	4	332.5	416.707	359.821	4	1160.5	988.794	864.161	4	1146	872.989
rpoB-atpA_6180	-	gtatatcgtggaaattttttgaaagacaagaatcaaataattttttgtgg	17229	50	26	yes	4	42.5	91.6964	148.389	4	89	102.297	131.881	4	67.5	121.279	177.183	4	75	85.8208	113.872	4	65	80.183	65	4	88	67.5637	81.9084	4	26.5	29.3345	24.1722	4	85	75.8247	67.7773	4	53.5	67.0492	57.896	4	95.5	81.37	71.1136	4	80	60.9417
rpoB-atpA_6210	-	aatcaaataattttttgtggtggaacaaaatatctctcatctccccctcg	17259	50	36	yes	4	1396.5	3013.03	4875.88	4	4276	4914.83	6336.23	4	2917	5241.07	7656.92	4	6670	7632.33	10127	4	2258.5	2786.05	2258.5	4	5638.5	4329.07	5248.19	4	4256.5	4711.78	3882.6	4	17560	15664.5	14002	4	7259	9097.38	7855.46	4	6191.5	5275.42	4610.47	4	3860.5	2940.82
rpoB-atpA_6240	-	tatctctcatctccccctcgaatagattctttttttttgtttccaaagga	17289	50	36	yes	4	4065	8770.49	14193	4	13732	15783.5	20348.2	4	8161	14663.1	21422	4	16565	18955	25150.6	4	8918.5	11001.7	8918.5	4	19779.5	15186.1	18410.3	4	5218	5776.12	4759.64	4	16264	14508.4	12968.6	4	5086	6374.06	5503.91	4	11427.5	9736.7	8509.44	4	7324	5579.21
rpoB-atpA_6270	-	ttttttttgtttccaaaggaatgttgttatgttgttttgaagggtgcact	17319	50	32	yes	4	48.5	104.642	169.338	4	160.5	184.479	237.831	4	62	111.397	162.746	4	74.5	85.2487	113.113	4	121	149.264	121	4	234.5	180.042	218.267	4	40.5	44.8319	36.9424	4	226	201.605	180.208	4	73.5	92.1143	79.5394	4	146.5	124.824	109.091	4	182	138.642
rpoB-atpA_6300	-	gttgttttgaagggtgcactaatcccttgaatccggtaccaacgggtatc	17349	50	48	yes	4	142	306.374	495.793	4	474.5	545.39	703.12	4	199.5	358.448	523.673	4	447	511.492	678.678	4	266	328.133	266	4	658.5	505.576	612.917	4	285	315.484	259.965	4	1058.5	944.241	844.026	4	243	304.541	262.967	4	1005.5	856.728	748.741	4	675.5	514.576
rpoB-atpA_6330	-	atccggtaccaacgggtatcaccccccccaaaacaacgttctctttcagg	17379	50	54	yes	4	5476	11814.8	19119.5	4	16219.5	18642.7	24034.3	4	7359	13222.2	19316.9	4	13869	15870	21057.2	4	8214.5	10133.3	8214.5	4	17155	13171.1	15967.5	4	3183	3523.46	2903.4	4	9108.5	8125.29	7262.93	4	2797.5	3505.98	3027.37	4	8994	7663.26	6697.34	4	4342.5	3307.99
rpoB-atpA_6360	-	aaacaacgttctctttcaggcctttcaaccaatcgatacgaccccggaga	17409	50	48	yes	4	1224.5	2641.93	4275.34	4	4596.5	5283.21	6811.15	4	1464	2630.42	3842.9	4	4190	4794.52	6361.65	4	2033	2507.88	2033	4	5820	4468.42	5417.13	4	1643	1818.74	1498.67	4	7547.5	6732.79	6018.22	4	2487	3116.85	2691.35	4	4410.5	3757.93	3284.26	4	2347	1787.88
rpoB-atpA_6390	-	aatcgatacgaccccggagagccgcttttgctaaaactcgagcagtttct	17439	50	50	yes	4	207	446.615	722.741	4	659.5	758.029	977.255	4	215.5	387.196	565.672	4	526.5	602.462	799.382	4	314	387.345	314	4	920	706.348	856.316	4	266	294.452	242.634	4	954	851.021	760.7	4	274.5	344.019	297.055	4	788	671.409	586.781	4	439	334.417
rpoB-atpA_6420	-	ctaaaactcgagcagtttcttgaaaactcgcttcagatatgaaactttga	17469	50	36	yes	4	81	174.762	282.812	4	219	251.718	324.517	4	89	159.909	233.619	4	136	155.622	206.488	4	130.5	160.983	130.5	4	249	191.175	231.764	4	44.5	49.2598	40.591	4	255.5	227.92	203.73	4	61.5	77.0752	66.5534	4	237	201.934	176.481	4	125.5	95.6022
rpoB-atpA_6450	-	cttcagatatgaaactttgagtattgagagatgctcttgttattcccaat	17499	50	34	yes	4	65.5	141.32	228.693	4	252.5	290.223	374.158	4	165.5	297.359	434.426	4	331.5	379.328	503.315	4	232	286.191	232	4	418	320.928	389.065	4	148.5	164.384	135.455	4	429	382.692	342.076	4	160	200.521	173.147	4	433.5	369.36	322.804	4	429	326.8
rpoB-atpA_6480	-	atgctcttgttattcccaataagacgactcggtaacagatcgcttcttcc	17529	50	44	yes	4	364	785.352	1270.91	4	1097	1260.89	1625.55	4	475.5	854.347	1248.15	4	1066.5	1220.37	1619.26	4	766	944.925	766	4	1719.5	1320.18	1600.47	4	861	953.093	785.368	4	1954.5	1743.52	1558.48	4	853	1069.03	923.09	4	1830.5	1559.66	1363.07	4	1592	1212.74
rpoB-atpA_6510	-	ggtaacagatcgcttcttccaaagcgcgccccattcgttctgctcgcaac	17559	50	56	yes	4	5241	11307.8	18299	4	13242	15220.3	19622.2	4	6624	11901.6	17387.5	4	14515.5	16609.8	22038.8	4	7691	9487.49	7691	4	18048.5	13857.1	16799.1	4	5269	5832.58	4806.16	4	17577.5	15680.1	14015.9	4	7013.5	8789.71	7589.79	4	16653.5	14189.5	12401	4	7744	5899.15
rpoB-atpA_6540	-	ccattcgttctgctcgcaacaatccaataagttctccgggtaaaaaaaca	17589	50	42	yes	4	455	981.69	1588.63	4	1211	1391.92	1794.47	4	739.5	1328.68	1941.13	4	1684.5	1927.54	2557.57	4	1489	1836.81	1489	4	3517	2700.25	3273.55	4	723	800.333	659.49	4	2372	2115.96	1891.38	4	843.5	1057.12	912.809	4	1747	1488.52	1300.9	4	1627.5	1239.78
rpoB-atpA_6570	-	gttctccgggtaaaaaaacattagacattccatcttctgaaaccaacact	17619	50	38	yes	4	259.5	559.887	906.045	4	519	596.538	769.061	4	470.5	845.363	1235.03	4	787	900.546	1194.9	4	649	800.596	649	4	1324	1016.53	1232.35	4	636	704.027	580.132	4	1175	1048.17	936.921	4	650	814.616	703.41	4	1131	963.659	842.194	4	1369	1042.86
rpoB-atpA_6600	-	catcttctgaaaccaacacttttgatgttatttgacgtacaataatttct	17649	50	30	yes	4	120	258.907	418.98	4	400.5	460.334	593.466	4	258	463.557	677.232	4	457	522.935	693.861	4	265.5	327.517	265.5	4	642.5	493.292	598.025	4	254	281.168	231.688	4	1064	949.147	848.412	4	300.5	376.603	325.192	4	1128.5	961.529	840.332	4	878	668.835
rpoB-atpA_6630	-	tttgacgtacaataatttctagatgcctattatgaatctgcaccccctgg	17679	50	40	yes	4	2975	6418.74	10387.2	4	6067.5	6973.98	8990.9	4	4251	7637.91	11158.6	4	7717	8830.39	11716.7	4	4678.5	5771.32	4678.5	4	7803.5	5991.29	7263.32	4	1764.5	1953.23	1609.5	4	4876.5	4350.11	3888.42	4	1908.5	2391.84	2065.32	4	3088	2631.1	2299.47	4	2188	1666.75
rpoB-atpA_6660	-	tatgaatctgcaccccctgggagcgataaacctgttggattttattaacc	17709	50	44	yes	4	258.5	557.73	902.553	4	772.5	887.911	1144.7	4	413.5	742.949	1085.41	4	730	835.322	1108.36	4	483	595.821	483	4	895.5	687.538	833.511	4	264.5	292.791	241.266	4	807	719.889	643.485	4	195.5	245.011	211.564	4	642	547.011	478.062	4	492	374.791
rpoB-atpA_6690	-	cctgttggattttattaaccaaagagattcggctttgcgctatagttagc	17739	50	40	yes	4	61.5	132.69	214.727	4	168	193.099	248.944	4	61	109.601	160.121	4	119.5	136.741	181.436	4	144.5	178.253	144.5	4	324	248.757	301.572	4	65.5	72.5059	59.7463	4	294	262.264	234.43	4	80	100.26	86.5735	4	294.5	250.926	219.298	4	274.5	209.106
rpoB-atpA_6720	-	ggctttgcgctatagttagctcagcaccaatcaagaatccccaaggaatt	17769	50	46	yes	4	329	709.838	1148.7	4	1012	1163.19	1499.59	4	516	927.114	1354.46	4	1283.5	1468.68	1948.73	4	697.5	860.425	697.5	4	1633.5	1254.15	1520.43	4	508	562.336	463.376	4	1744	1555.74	1390.63	4	577	723.128	624.411	4	1446.5	1232.48	1077.13	4	922.5	702.734
rpoB-atpA_6750	-	tcaagaatccccaaggaattccaagaattcttgttatacatttgttccaa	17799	50	34	yes	4	191.5	413.173	668.622	4	641.5	737.34	950.583	4	268	481.525	703.481	4	579	662.537	879.093	4	244	300.994	244	4	583	447.61	542.643	4	106.5	117.891	97.1448	4	384	342.549	306.194	4	151.5	189.868	163.949	4	419.5	357.431	312.379	4	257.5	196.156
rpoB-atpA_6780	-	ttgttatacatttgttccaaccctcaatcctcttttctagattcatggat	17829	50	34	yes	4	1506.5	3250.37	5259.95	4	4239.5	4872.88	6282.14	4	3622.5	6508.67	9508.8	4	6688	7652.93	10154.4	4	3101	3825.34	3101	4	6319.5	4851.92	5882.05	4	1537	1701.4	1401.99	4	3279.5	2925.5	2615.01	4	1630.5	2043.43	1764.48	4	3210	2735.05	2390.31	4	3505.5	2670.39
rpoB-atpA_6810	-	tcttttctagattcatggatattgaatcaaccgaacgcacttctaacacc	17859	50	38	yes	4	174	375.416	607.521	4	432	496.54	640.143	4	333	598.312	874.101	4	676.5	774.104	1027.13	4	347.5	428.67	347.5	4	631	484.463	587.321	4	359	397.399	327.465	4	1044	931.306	832.464	4	388.5	486.89	420.422	4	1084	923.613	807.196	4	947	721.397
rpoB-atpA_6840	-	ccgaacgcacttctaacacctgttctacttttggaagaccttgtgttata	17889	50	42	yes	4	575.5	1241.68	2009.36	4	1633	1876.97	2419.8	4	1743.5	3132.6	4576.56	4	3649	4175.47	5540.26	4	1571	1937.96	1571	4	3162.5	2428.07	2943.58	4	800.5	886.122	730.182	4	1612.5	1438.44	1285.77	4	850.5	1065.89	920.384	4	1547.5	1318.53	1152.34	4	1385.5	1055.43
rpoB-atpA_6870	-	ttggaagaccttgtgttatatcaccagatctcgatttttcatatataaat	17919	50	30	yes	4	93	200.653	324.71	4	275	316.085	407.498	4	270	485.118	708.731	4	536	613.333	813.806	4	223	275.089	223	4	434	333.212	403.958	4	417	461.603	380.37	4	1337.5	1193.12	1066.5	4	436.5	547.046	472.367	4	1298.5	1106.38	966.922	4	1087.5	828.426
rpoB-atpA_6900	-	tcgatttttcatatataaatgtaactaatgtatctccttcgtaaagggtt	17949	50	28	yes	4	113	243.804	394.54	4	444.5	510.908	658.666	4	306	549.8	803.228	4	581	664.825	882.129	4	359.5	443.473	359.5	4	873.5	670.647	813.034	4	221	244.638	201.587	4	743.5	663.243	592.852	4	185	231.852	200.201	4	784	668.001	583.802	4	633	482.201
rpoB-atpA_6930	-	tatctccttcgtaaagggtttccccataatggccatgaacagttgctccg	17979	50	48	yes	4	291	627.85	1016.03	4	895.5	1029.29	1326.96	4	770	1383.48	2021.2	4	1741	1992.19	2643.35	4	841	1037.44	841	4	2054	1577	1911.82	4	657.5	727.827	599.743	4	1781	1588.75	1420.13	4	618.5	775.139	669.321	4	1285	1094.87	956.87	4	1294	985.731
rpoB-atpA_6960	-	ggccatgaacagttgctccgggggtggccaaataaggcttagctgatcgt	18009	50	56	yes	4	31.5	67.9632	109.982	4	57	65.5158	84.4633	4	63	113.194	165.371	4	95	108.706	144.238	4	43	53.0441	43	4	22.5	17.2748	20.9425	4	86.5	95.7521	78.9016	4	226.5	202.051	180.606	4	54	67.6758	58.4371	4	186.5	158.906	138.876	4	67	51.0386
rpoB-atpA_6990	-	aataaggcttagctgatcgtatcactatcgaatcaacttgaacaagtata	18039	50	34	yes	4	70	151.029	244.405	4	209	240.224	309.699	4	108.5	194.946	284.805	4	219	250.597	332.507	4	111	136.928	111	4	194.5	149.331	181.036	4	137.5	152.207	125.422	4	657	586.08	523.878	4	159.5	199.894	172.606	4	603	513.781	449.021	4	398.5	303.566
rpoB-atpA_7020	-	aatcaacttgaacaagtataacttgacccgatttgaggggcggtccattt	18069	50	42	yes	4	62	133.769	216.473	4	146	167.812	216.345	4	76.5	137.45	200.807	4	76	86.9651	115.39	4	94	115.957	94	4	186.5	143.189	173.59	4	68.5	75.8268	62.4828	4	380	338.981	303.004	4	83	104.02	89.82	4	367.5	313.125	273.657	4	230.5	175.588
rpoB-atpA_7050	-	atttgaggggcggtccatttttggctatacatacattttcacaaataaac	18099	50	36	yes	4	259	558.808	904.299	4	530	609.182	785.361	4	208.5	374.619	547.298	4	362.5	414.801	550.382	4	435	536.609	435	4	887.5	681.396	826.065	4	196.5	217.518	179.239	4	660.5	589.203	526.669	4	160.5	201.148	173.688	4	768	654.368	571.888	4	648	493.627
rpoB-atpA_7080	-	atacattttcacaaataaactgtccaagactaattattttagatgtctct	18129	50	26	yes	4	75.5	162.896	263.608	4	200	229.88	296.362	4	150	269.51	393.739	4	207	236.865	314.287	4	121.5	149.88	121.5	4	243	186.568	226.179	4	97.5	107.929	88.9353	4	364	324.708	290.246	4	134.5	168.563	145.552	4	367.5	313.125	273.657	4	359	273.476
rpoB-atpA_7110	-	taattattttagatgtctcttcacaataattgtgatggagaaaataccaa	18159	50	26	yes	4	21.5	46.3876	75.0673	4	73	83.9061	108.172	4	33	59.2922	86.6226	4	39	44.6268	59.2135	4	35	43.1754	35	4	0	0	0	4	38.5	42.618	35.1181	4	258.5	230.596	206.123	4	52.5	65.7959	56.8139	4	220.5	187.875	164.194	4	121	92.1743
rpoB-atpA_7140	-	tgtgatggagaaaataccaattcaaattgaatggatttaaaataatgtta	18189	50	24	yes	4	23	49.6239	80.3045	4	11.5	13.2181	17.0408	4	22	39.5281	57.7484	4	15	17.1642	22.7744	4	39	48.1098	39	4	0	0	0	4	0	0	0	4	8.5	7.58247	6.77773	4	22	27.5716	23.8077	4	0	0	0	4	23.5	17.9016
rpoB-atpA_7170	-	atggatttaaaataatgttacgacacggatcgggattaaaaatttttcca	18219	50	30	yes	4	46	99.2478	160.609	4	144	165.513	213.381	4	48.5	87.1416	127.309	4	57	65.2238	86.5428	4	77.5	95.6028	77.5	4	151.5	116.317	141.013	4	242	267.884	220.742	4	746	665.473	594.845	4	277.5	347.778	300.302	4	769	655.22	572.632	4	729.5	555.712
rpoB-atpA_7200	-	cgggattaaaaatttttccattttcatccattaaataatatttaaattta	18249	50	18	yes	4	51	110.036	178.067	4	142	163.215	210.417	4	84.5	151.824	221.806	4	163	186.517	247.482	4	99.5	122.742	99.5	4	162.5	124.763	151.251	4	95	105.161	86.655	4	351	313.111	279.88	4	153	191.748	165.572	4	396	337.408	294.88	4	338.5	257.859
rpoB-atpA_7230	-	ttaaataatatttaaatttaatcacttgaaaagtctgttttaaattgtca	18279	50	16	yes	4	32	69.042	111.728	4	47.5	54.5965	70.3861	4	32	57.4955	83.9977	4	29	33.184	44.0305	4	31	38.2411	31	4	1.5	1.15165	1.39617	4	0	0	0	4	0.5	0.446028	0.39869	4	20	25.0651	21.6434	4	18	15.3367	13.4036	4	24	18.2825
rpoB-atpA_7260	-	aagtctgttttaaattgtcaagttgcaaatagttagttactaagatctga	18309	50	28	yes	4	42.5	91.6964	148.389	4	133.5	153.445	197.822	4	37.5	67.3775	98.4348	4	54.5	62.3631	82.7471	4	64.5	79.5662	64.5	4	113	86.758	105.178	4	46.5	51.4737	42.4153	4	154	137.377	122.796	4	62	77.7018	67.0945	4	205	174.669	152.652	4	131	99.792
rpoB-atpA_7290	-	agttagttactaagatctgattatgagttattaaatggtaagatgaataa	18339	50	24	yes	4	38	81.9873	132.677	4	75	86.2049	111.136	4	38	68.2759	99.7473	4	36	41.194	54.6586	4	47	57.9784	47	4	61	46.8339	56.7774	4	21.5	23.7997	19.6114	4	63	56.1995	50.2349	4	52.5	65.7959	56.8139	4	64	54.5307	47.6573	4	59	44.9445
rpoB-atpA_7320	-	ttaaatggtaagatgaataaaaattctcaattggaagggatgttcctaaa	18369	50	28	yes	4	23.5	50.7027	82.0503	4	49	56.3206	72.6088	4	30	53.902	78.7479	4	34.5	39.4776	52.3812	4	30.5	37.6243	30.5	4	0	0	0	4	0.5	0.55348	0.456079	4	41.5	37.0203	33.0912	4	9.5	11.9059	10.2806	4	41	34.9337	30.5305	4	17	12.9501
rpoB-atpA_7350	-	ttggaagggatgttcctaaagggcccaatgaattcctaattggaattagg	18399	50	42	yes	4	46.5	100.327	162.355	4	93.5	107.469	138.549	4	33.5	60.1906	87.9351	4	85.5	97.8357	129.814	4	26.5	32.69	26.5	4	12.5	9.59712	11.6347	4	83	91.8777	75.7091	4	222	198.036	177.018	4	88.5	110.913	95.7719	4	203.5	173.39	151.535	4	138	105.124
rpoB-atpA_7380	-	aattcctaattggaattaggggatcttttttaattgatttttttatcaca	18429	50	24	yes	4	33.5	72.2783	116.965	4	88	101.147	130.399	4	33.5	60.1906	87.9351	4	41	46.9154	62.2501	4	73	90.0516	73	4	28.5	21.8814	26.5272	4	26	28.781	23.7161	4	98	87.4214	78.1432	4	45.5	57.0231	49.2387	4	109	92.8725	81.1664	4	115.5	87.9845
rpoB-atpA_7410	-	taattgatttttttatcacactgtgatattttacatccttgaatggcccc	18459	50	32	yes	4	172.5	372.179	602.284	4	402	462.058	595.689	4	206	370.127	540.735	4	466.5	533.805	708.284	4	273	336.768	273	4	595.5	457.207	554.278	4	358	396.292	326.552	4	935.5	834.518	745.949	4	513.5	643.547	555.694	4	1032.5	879.733	768.847	4	1066.5	812.428
rpoB-atpA_7440	-	ttacatccttgaatggccccattcgagaacaattggctgctgacaaaatt	18489	50	42	yes	4	102.5	221.15	357.879	4	274	314.935	406.017	4	138.5	248.848	363.553	4	306.5	350.721	465.357	4	206.5	254.735	206.5	4	527.5	404.998	490.985	4	376	416.217	342.971	4	991	884.027	790.203	4	351	439.893	379.841	4	999	851.19	743.901	4	640.5	487.914
rpoB-atpA_7470	-	aattggctgctgacaaaattatcaacgactgacattccttatttctattt	18519	50	32	yes	4	102.5	221.15	357.879	4	302.5	347.693	448.248	4	180.5	324.31	473.8	4	348.5	398.781	529.126	4	207.5	255.969	207.5	4	439.5	337.435	409.077	4	304	336.516	277.296	4	1181.5	1053.96	942.104	4	458	573.991	495.633	4	1244	1059.94	926.339	4	920.5	701.21
rpoB-atpA_7500	-	gacattccttatttctatttaacaacgtatgaatagttccttgaggttgg	18549	50	34	yes	4	78	168.29	272.337	4	235.5	270.684	348.967	4	195	350.363	511.861	4	321.5	367.885	488.132	4	251	309.63	251	4	492.5	378.127	458.408	4	271	299.986	247.195	4	650.5	580.282	518.695	4	282.5	354.045	305.713	4	777.5	662.462	578.962	4	803	611.702
rpoB-atpA_7530	-	gaatagttccttgaggttggttaatagattgttgaatttttgccttggaa	18579	50	34	yes	4	63.5	137.005	221.71	4	212.5	244.247	314.885	4	76.5	137.45	200.807	4	114	130.448	173.086	4	234	288.659	234	4	453	347.8	421.642	4	73.5	81.3616	67.0436	4	277	247.099	220.874	4	94.5	118.433	102.265	4	325.5	277.34	242.382	4	272	207.202
rpoB-atpA_7560	-	gttgaatttttgccttggaataggaataaatggaagaaaaggggttgata	18609	50	34	yes	4	28.5	61.4905	99.5078	4	62	71.2627	91.8724	4	23.5	42.2232	61.6858	4	30.5	34.9005	46.308	4	36.5	45.0258	36.5	4	0	0	0	4	5	5.5348	4.56079	4	64.5	57.5376	51.431	4	19.5	24.4385	21.1023	4	81.5	69.4414	60.6886	4	0	0
rpoB-atpA_7590	-	tggaagaaaaggggttgatattggtacaatctgatccattatcagagagc	18639	50	40	yes	4	47	101.405	164.101	4	91.5	105.17	135.586	4	52.5	94.3285	137.809	4	70	80.0994	106.281	4	54	66.6135	54	4	66	50.6728	61.4313	4	46.5	51.4737	42.4153	4	201	179.303	160.273	4	60	75.1953	64.9301	4	204.5	174.242	152.28	4	128.5	97.8875
rpoB-atpA_7620	-	ctgatccattatcagagagcaatcctgaccccgacggatcattccttttt	18669	50	46	yes	4	505.5	1090.65	1764.95	4	1697.5	1951.11	2515.38	4	948	1703.3	2488.43	4	1820.5	2083.16	2764.06	4	1176.5	1451.31	1176.5	4	2937.5	2255.32	2734.16	4	882	976.339	804.523	4	3254	2902.75	2594.67	4	904	1132.94	978.28	4	2675	2279.21	1991.93	4	1462	1113.71
rpoB-atpA_7650	-	ccgacggatcattcctttttccgatatacgaaataggggatttcactaag	18699	50	42	yes	4	127.5	275.089	445.166	4	370	425.278	548.271	4	179.5	322.514	471.175	4	357.5	409.079	542.79	4	297.5	366.991	297.5	4	549.5	421.889	511.462	4	362	400.72	330.201	4	1312	1170.38	1046.16	4	249.5	312.687	270.001	4	1124	957.695	836.982	4	748.5	570.185
rpoB-atpA_7680	-	aaataggggatttcactaagttgattcttaggaaatgtcgaatcaaacca	18729	50	34	yes	4	11.5	24.812	40.1523	4	47	54.0218	69.6452	4	32.5	58.3938	85.3102	4	45	51.4925	68.3233	4	53.5	65.9967	53.5	4	53	40.6918	49.3312	4	65.5	72.5059	59.7463	4	204	181.979	162.665	4	81	101.514	87.6557	4	225	191.709	167.545	4	258.5	196.918
rpoB-atpA_7710	-	ggaaatgtcgaatcaaaccatttgtccttatttcaacaaaagaagcacgg	18759	50	38	yes	4	49	105.721	171.084	4	170	195.398	251.908	4	91.5	164.401	240.181	4	173.5	198.532	263.424	4	86	106.088	86	4	200.5	153.938	186.621	4	226	250.173	206.148	4	602	537.017	480.022	4	201.5	252.531	218.057	4	601	512.077	447.532	4	528.5	402.596
rpoB-atpA_7740	-	tttcaacaaaagaagcacgggcttcttcgcaagaagaactttttttgtct	18789	50	38	yes	4	48	103.563	167.592	4	107	122.986	158.554	4	72.5	130.263	190.307	4	141	161.343	214.08	4	43	53.0441	43	4	45.5	34.9335	42.3504	4	31.5	34.8693	28.733	4	150	133.808	119.607	4	38	47.6237	41.1224	4	158	134.623	117.654	4	66	50.2769
rpoB-atpA_7770	-	aagaagaactttttttgtcttggttccaatttaatactaaacaagtccga	18819	50	30	yes	4	70.5	152.108	246.151	4	154.5	177.582	228.94	4	234	420.436	614.233	4	483	552.686	733.336	3	171	210.943	171	3	359	275.629	334.149	4	321	355.334	292.803	4	650.5	580.282	518.695	4	285.5	357.804	308.959	4	632	538.49	470.616	4	761.5	580.088
rpoB-atpA_7800	-	ttaatactaaacaagtccgaactaattgaatacttgtgtcagaaattcct	18849	50	30	yes	4	61.5	132.69	214.727	4	100	114.94	148.181	4	65.5	117.686	171.933	4	102.5	117.288	155.625	4	68.5	84.5005	68.5	4	126.5	97.1229	117.743	4	161	178.221	146.857	4	412.5	367.973	328.919	4	153.5	192.375	166.113	4	394	335.704	293.39	4	413.5	314.992
rpoB-atpA_7830	-	tacttgtgtcagaaattcctcgaatcggtttgccatttccataaaggata	18879	50	38	yes	4	160.5	346.289	560.386	4	609	699.984	902.424	4	288	517.459	755.979	4	714.5	817.586	1084.82	4	524.5	647.015	524.5	4	1409	1081.79	1311.47	4	784.5	868.411	715.587	4	2041.5	1821.13	1627.85	4	690	864.746	746.696	4	1920	1635.92	1429.72	4	1797.5	1369.28
rpoB-atpA_7860	-	tgccatttccataaaggatataattgacaattcgaagttgcacattatcc	18909	50	34	yes	4	45.5	98.169	158.863	4	123.5	141.951	183.004	4	66	118.584	173.245	4	111.5	127.587	169.29	4	54.5	67.2303	54.5	4	78.5	60.2699	73.0661	4	91	100.733	83.0063	4	259	231.042	206.521	4	135	169.189	146.093	4	338.5	288.416	252.063	4	285.5	217.486
rpoB-atpA_7890	-	ttcgaagttgcacattatccctttcctgcaatggatccggtggaaaaagg	18939	50	46	yes	4	195.5	421.803	682.588	4	575	660.905	852.042	4	265.5	477.033	696.919	4	540	617.91	819.879	4	241	297.294	241	4	476	365.458	443.05	4	340.5	376.92	310.59	4	876.5	781.887	698.903	4	252	315.82	272.706	4	811.5	691.432	604.28	4	746	568.281
rpoB-atpA_7920	-	atggatccggtggaaaaagggttgctaaatttataccgtccgttatttca	18969	50	40	yes	4	73	157.502	254.88	4	126.5	145.399	187.449	4	144.5	259.628	379.302	4	291	332.985	441.824	4	148	182.57	148	4	231	177.355	215.01	4	401	443.891	365.775	4	927	826.935	739.171	4	437	547.673	472.908	4	1007	858.006	749.858	4	1079.5	822.332
rpoB-atpA_7950	-	ttataccgtccgttatttcatatgtgacgacaggtcgaactaaaacaaaa	18999	50	36	yes	4	39.5	85.2237	137.914	4	89.5	102.871	132.622	4	57.5	103.312	150.933	4	150.5	172.214	228.503	4	60.5	74.6318	60.5	4	65	49.905	60.5006	4	386.5	427.84	352.549	4	801.5	714.982	639.1	4	396	496.289	428.539	4	855	728.496	636.672	4	850	647.505
rpoB-atpA_7980	-	caggtcgaactaaaacaaaaaactttttcttgctaggtgtaatccgttgg	19029	50	38	yes	4	51	110.036	178.067	4	104	119.538	154.108	4	111	199.437	291.367	4	181	207.114	274.811	4	101	124.592	101	4	151.5	116.317	141.013	4	323	357.548	294.627	4	613.5	547.276	489.192	4	259	324.593	280.282	4	554	472.031	412.534	4	659	502.007
rpoB-atpA_8010	-	tgctaggtgtaatccgttggacatagatccaatttttcacttttttggat	19059	50	36	yes	4	55	118.666	192.033	4	163.5	187.927	242.276	4	103	185.064	270.368	4	186.5	213.408	283.162	4	115	141.862	115	4	220.5	169.293	205.236	4	173	191.504	157.803	4	653.5	582.958	521.088	4	195	244.385	211.023	4	585	498.444	435.618	4	653.5	497.817
rpoB-atpA_8040	-	aatttttcacttttttggattccttggaatttctttttcctgttcctggt	19089	50	32	yes	4	672.5	1450.96	2348.03	4	1967.5	2261.44	2915.47	4	1698	3050.85	4457.13	4	3308.5	3785.84	5023.28	4	1489.5	1837.42	1489.5	4	3383.5	2597.75	3149.29	4	1176	1301.79	1072.7	4	4511.5	4024.51	3597.38	4	1350	1691.89	1460.93	4	3802.5	3239.89	2831.51	4	2154	1640.85
rpoB-atpA_8070	-	ttctttttcctgttcctggtggtatcaaaacgccggtatgtcgggatatc	19119	50	46	yes	4	143	308.531	499.285	4	456	524.126	675.706	4	245.5	441.098	644.42	4	592.5	677.984	899.59	4	391.5	482.948	391.5	4	1056.5	811.149	983.367	4	493.5	546.285	450.15	4	1365	1217.66	1088.42	4	516.5	647.306	558.94	4	1366.5	1164.31	1017.56	4	1075	818.904
rpoB-atpA_8100	-	cgccggtatgtcgggatatcttatctgtctctccaggaaaatggatatct	19149	50	46	yes	4	374.5	808.007	1307.57	4	1131	1299.97	1675.93	4	502.5	902.858	1319.03	4	1117	1278.16	1695.94	4	792.5	977.615	792.5	4	1872.5	1437.65	1742.88	4	584	646.465	532.7	4	1687.5	1505.34	1345.58	4	569	713.102	615.754	4	1573.5	1340.69	1171.7	4	1444	1100
rpoB-atpA_8130	-	ctccaggaaaatggatatctccagaaaagattttaagttcaattcgtttt	19179	50	32	yes	4	61	131.611	212.982	4	131.5	151.146	194.858	4	98.5	176.978	258.555	4	82	93.8307	124.5	4	82	101.154	82	4	133	102.113	123.793	4	79	87.4499	72.0604	4	336	299.731	267.92	4	103	129.085	111.463	4	366.5	312.273	272.913	4	298.5	227.389
rpoB-atpA_8160	-	ttttaagttcaattcgttttttttttctctccacccggaccaacccaccg	19209	50	42	yes	4	2175	4692.7	7594.02	4	6402.5	7359.03	9487.3	4	6451	11590.7	16933.4	4	12703.5	14536.3	19287.7	4	5192.5	6405.38	5192.5	4	10673	8194.41	9934.19	4	6131	6786.78	5592.44	4	25017.5	22317	19948.4	4	9401	11781.9	10173.5	4	9752.5	8309.54	7262.16	4	7159	5453.52
rpoB-atpA_8190	-	ccacccggaccaacccaccgactcggcttcttagatttaaggtgatttgt	19239	50	52	yes	4	1283	2768.15	4479.6	4	4366	5018.28	6469.59	4	1525	2740.02	4003.02	4	3345	3827.61	5078.7	4	2265	2794.07	2265	4	5463.5	4194.71	5085.3	4	1664	1841.98	1517.83	4	5432	4845.65	4331.37	4	1405.5	1761.45	1520.99	4	4821.5	4108.12	3590.31	4	2618	1994.32
rpoB-atpA_8220	-	ttagatttaaggtgatttgtgtatctaccccaacgatactattgttccgt	19269	50	36	yes	4	318.5	687.183	1112.04	4	1172.5	1347.67	1737.42	4	791	1421.22	2076.32	4	1944.5	2225.05	2952.32	4	695	857.341	695	4	1723.5	1323.25	1604.2	4	529	585.582	482.531	4	3219	2871.53	2566.76	4	690.5	865.373	747.237	4	1528	1301.92	1137.82	4	1261.5	960.974
rpoB-atpA_8250	-	caacgatactattgttccgtaccattatggaagaagatccgggcaagata	19299	50	42	yes	4	75.5	162.896	263.608	4	187	214.938	277.099	4	75	134.755	196.87	4	124.5	142.463	189.028	4	150	185.038	150	4	247.5	190.023	230.367	4	59	65.3107	53.8173	4	291.5	260.034	232.436	4	49	61.4095	53.0263	4	226	192.561	168.29	4	171.5	130.644
rpoB-atpA_8280	-	aagaagatccgggcaagatatgcacctcttcaggaatgaaaaaaaatcga	19329	50	40	yes	4	119.5	257.829	417.234	4	371	426.427	549.752	4	243	436.606	637.858	4	480.5	549.825	729.541	4	304.5	375.626	304.5	4	574.5	441.084	534.732	4	314	347.586	286.417	4	1171	1044.6	933.731	4	333.5	417.961	360.903	4	1121.5	955.565	835.12	4	928.5	707.304
rpoB-atpA_8310	-	caggaatgaaaaaaaatcgatctactttcatttggtattttggcctaaat	19359	50	30	yes	4	86	185.55	300.269	4	188.5	216.662	279.322	3	68	122.178	178.495	3	151	172.786	229.262	4	131.5	162.216	131.5	4	296	227.26	275.51	4	158.5	175.453	144.577	4	354.5	316.234	282.671	4	192.5	241.252	208.317	4	392.5	334.426	292.273	4	329	250.623
rpoB-atpA_8340	-	tttggtattttggcctaaattccttgactcctcgatactcaagcaaatcc	19389	50	40	yes	4	364.5	786.431	1272.65	4	1249.5	1436.17	1851.52	4	898	1613.47	2357.19	4	2021.5	2313.16	3069.23	4	1051.5	1297.11	1051.5	4	2588	1986.99	2408.85	4	685.5	758.822	625.284	4	1994.5	1779.2	1590.37	4	777.5	974.406	841.386	4	2190	1865.97	1630.77	4	1807	1376.52
rpoB-atpA_8370	-	ctcgatactcaagcaaatcctcttttttgatgactgaatgcgtttctaca	19419	50	38	yes	4	130	280.483	453.895	4	301.5	346.544	446.766	4	291.5	523.748	765.167	4	564	645.372	856.318	4	450	555.113	450	4	850	652.604	791.161	4	375.5	415.664	342.515	4	742.5	662.351	592.054	4	375	469.971	405.813	4	720	613.47	536.145	4	978	745.012
rpoB-atpA_8400	-	tgactgaatgcgtttctacagtcccatatttaataatgcccgaactcttt	19449	50	38	yes	4	255.5	551.257	892.079	4	922.5	1060.32	1366.97	4	584	1049.29	1532.96	4	1332.5	1524.75	2023.13	4	644	794.428	644	4	1456	1117.87	1355.21	4	421	466.03	384.018	4	1463	1305.08	1166.57	4	506	634.147	547.577	4	1378.5	1174.54	1026.49	4	1098	836.424
rpoB-atpA_8430	-	taataatgcccgaactctttcttctgtatcgaggatcatcgaaataagca	19479	50	38	yes	4	135.5	292.35	473.098	4	421	483.897	623.843	4	244	438.403	640.483	4	528	604.178	801.66	4	447.5	552.029	447.5	4	1130	867.58	1051.78	4	504	557.908	459.727	4	1793.5	1599.9	1430.1	4	567	710.596	613.59	4	1882	1603.54	1401.42	4	1974	1503.74
rpoB-atpA_8460	-	gaggatcatcgaaataagcaagaatactatttcgacggaaaataccattt	19509	50	34	yes	4	45	97.0903	157.118	4	84.5	97.1242	125.213	4	35.5	63.784	93.185	4	35	40.0497	53.1403	4	29.5	36.3907	29.5	4	0	0	0	4	56	61.9898	51.0808	4	230	205.173	183.397	4	72.5	90.861	78.4572	4	230.5	196.396	171.641	4	233.5	177.873
rpoB-atpA_8490	-	ttcgacggaaaataccatttacggggatttcaatcgagatacctgaacag	19539	50	42	yes	4	30.5	65.8056	106.491	4	72.5	83.3314	107.431	4	46.5	83.5481	122.059	4	46	52.6368	69.8416	4	36.5	45.0258	36.5	4	17	13.0521	15.8232	4	120	132.835	109.459	4	390	347.902	310.978	4	118	147.884	127.696	4	294.5	250.926	219.298	4	333	253.67
rpoB-atpA_8520	-	caatcgagatacctgaacagggcattagttcattctcgagttcttgaatc	19569	50	42	yes	4	142	306.374	495.793	4	443	509.184	656.443	4	150	269.51	393.739	4	345.5	395.348	524.571	4	293.5	362.057	293.5	4	655	502.889	609.659	4	343	379.688	312.87	4	1063	948.255	847.614	4	366	458.692	396.074	4	1082.5	922.335	806.079	4	905	689.403
rpoB-atpA_8550	-	cattctcgagttcttgaatcgagtgtagtggaatgatgaatttatttctt	19599	50	34	yes	4	39.5	85.2237	137.914	4	113.5	130.457	168.186	4	55	98.8203	144.371	4	60.5	69.2288	91.8568	4	75.5	93.1356	75.5	4	94.5	72.5542	87.9585	4	148.5	164.384	135.455	4	571.5	509.81	455.702	4	152.5	191.121	165.031	4	472.5	402.59	351.845	4	402.5	306.613
rpoB-atpA_8580	-	gaatgatgaatttatttcttcgcctttttgacaataaatcagaattctcg	19629	50	30	yes	4	251	541.548	876.367	4	795.5	914.347	1178.78	4	463.5	832.786	1216.65	4	1075	1230.1	1632.17	4	639.5	788.877	639.5	4	1368.5	1050.69	1273.77	4	489	541.304	446.045	4	1815	1619.08	1447.24	4	482	604.069	521.605	4	1719.5	1465.09	1280.42	4	1149.5	875.655
rpoB-atpA_8610	-	acaataaatcagaattctcgtggagaataggcgaatatacgagattatac	19659	50	34	yes	4	24	51.7815	83.796	4	40	45.976	59.2725	4	13.5	24.2559	35.4365	4	20	22.8855	30.3659	4	17	20.9709	17	4	0	0	0	4	64.5	71.399	58.8342	4	200	178.411	159.476	4	52	65.1693	56.2728	4	202	172.112	150.418	4	190.5	145.117
rpoB-atpA_8640	-	gcgaatatacgagattatactgaccagcacatataattcgattaaggtct	19689	50	36	yes	4	51	110.036	178.067	4	136	156.318	201.526	4	98	176.08	257.243	4	135	154.477	204.97	4	77	94.986	77	4	118	90.5968	109.832	4	337	373.046	307.397	4	606	540.586	483.212	4	308.5	386.629	333.849	4	720.5	613.896	536.517	4	781.5	595.324
rpoB-atpA_8670	-	atataattcgattaaggtctgaataatcaggaatcctatcttctttttta	19719	50	26	yes	4	50	107.878	174.575	4	135	155.169	200.045	4	77	138.348	202.12	4	87.5	100.124	132.851	4	66	81.4165	66	4	60	46.0662	55.8467	4	102	112.91	93.0401	4	445.5	397.411	355.233	4	167	209.294	180.722	4	539	459.25	401.364	4	452	344.32
rpoB-atpA_8700	-	gaatcctatcttcttttttaccagaaaaatccgaactaaataatttctgc	19749	50	30	yes	4	140.5	303.137	490.556	4	406	466.656	601.616	4	573.5	1030.43	1505.4	4	1189.5	1361.12	1806.01	4	637.5	786.41	637.5	4	1361	1044.93	1266.79	4	512.5	567.317	467.481	4	1188	1059.76	947.287	4	488	611.589	528.098	4	1092	930.429	813.153	4	1246	949.166
rpoB-atpA_8730	-	ccgaactaaataatttctgcctcgcctgatcgttggttactgagaggtta	19779	50	44	yes	4	201.5	434.749	703.537	4	320.5	368.382	474.921	4	206	370.127	540.735	4	382	437.114	579.989	4	610	752.486	610	4	1010.5	775.831	940.551	4	726	803.653	662.226	4	1481	1321.13	1180.92	4	708	887.305	766.175	4	1257.5	1071.44	936.392	4	1020.5	777.387
rpoB-atpA_8760	-	cgttggttactgagaggttagaagtatatcttcgcttgccagaaagaaaa	19809	50	40	yes	4	145	312.846	506.268	4	489.5	562.631	725.347	4	178.5	320.717	468.55	4	422	482.885	640.72	4	252	310.863	252	4	541	415.363	503.551	4	153.5	169.918	140.016	4	668	595.893	532.65	4	154	193.001	166.654	4	627.5	534.656	467.265	4	382	290.996
rpoB-atpA_8790	-	ttcgcttgccagaaagaaaatgcgcattcatttgatcctgatccttgtgg	19839	50	44	yes	4	271	584.699	946.197	4	835	959.748	1237.31	4	441.5	793.258	1158.91	4	981.5	1123.11	1490.21	4	408.5	503.919	408.5	4	936	718.632	871.208	4	270	298.879	246.282	4	868.5	774.75	692.524	4	309.5	387.883	334.931	4	745.5	635.197	555.133	4	492	374.791
rpoB-atpA_8820	-	tttgatcctgatccttgtggatcgaaaggtagactagactggacctgcac	19869	50	48	yes	4	56.5	121.902	197.27	4	168.5	193.674	249.685	4	84.5	151.824	221.806	4	173.5	198.532	263.424	4	82	101.154	82	4	140.5	107.872	130.774	4	90.5	100.18	82.5502	4	395	352.362	314.965	4	102.5	128.459	110.922	4	346.5	295.232	258.02	4	165.5	126.073
rpoB-atpA_8850	-	agactagactggacctgcacggccttcctaataatatccataaatggctt	19899	50	44	yes	4	1374	2964.49	4797.32	4	3929	4515.99	5822.04	4	2084	3744.39	5470.35	4	4535.5	5189.87	6886.23	4	2456.5	3030.3	2456.5	4	5526	4242.7	5143.48	4	968	1071.54	882.968	4	2552.5	2276.97	2035.31	4	892.5	1118.53	965.835	4	2180	1857.45	1623.33	4	1762	1342.24
rpoB-atpA_8880	-	ataatatccataaatggcttgtttttggtaatagatgaacattaccgtat	19929	50	28	yes	4	45.5	98.169	158.863	4	97	111.492	143.736	4	59.5	106.906	156.183	4	67.5	77.2387	102.485	4	75.5	93.1356	75.5	4	87	66.796	80.9777	4	139.5	154.421	127.246	4	234.5	209.187	186.985	4	128.5	161.043	139.059	4	251	213.862	186.906	4	326	248.337
rpoB-atpA_8910	-	atagatgaacattaccgtatgtaaattcgggtgcatgatagacatcggta	19959	50	38	yes	4	32	69.042	111.728	4	114	131.032	168.927	4	49	88.0399	128.622	4	52.5	60.0746	79.7105	4	54.5	67.2303	54.5	4	65.5	50.2889	60.9659	4	148	163.83	134.999	4	481.5	429.525	383.938	4	131.5	164.803	142.305	4	473	403.016	352.217	4	409	311.564
rpoB-atpA_8940	-	gtgcatgatagacatcggtactccagtgcatttctccgtctgaatcagaa	19989	50	46	yes	4	1324.5	2857.69	4624.49	4	3678.5	4228.06	5450.85	4	2119	3807.28	5562.22	4	4427.5	5066.29	6722.25	4	2678.5	3304.15	2678.5	4	5423.5	4164	5048.07	4	1468.5	1625.57	1339.5	4	3257.5	2905.87	2597.46	4	1432.5	1795.29	1550.21	4	3123	2660.93	2325.53	4	3031.5	2309.31
rpoB-atpA_8970	-	tttctccgtctgaatcagaataaatatgttttcgaaccttctctttaaaa	20019	50	30	yes	4	575	1240.6	2007.61	4	1617	1858.58	2396.09	4	694.5	1247.83	1823.01	4	1209	1383.43	1835.62	4	1359.5	1677.06	1359.5	4	2665.5	2046.49	2480.99	4	427	472.672	389.491	4	1173	1046.38	935.326	4	506	634.147	547.577	4	1297	1105.1	965.805	3	1287	980.399
rpoB-atpA_9000	-	ttcgaaccttctctttaaaattcaaagtggatattcctgcgcgaatctca	20049	50	38	yes	4	129	278.325	450.404	4	402	462.058	595.689	4	471	846.261	1236.34	4	1013	1159.15	1538.03	4	413	509.47	413	4	992	761.628	923.332	4	315	348.693	287.33	4	580	517.392	462.48	4	267.5	335.246	289.48	4	629	535.934	468.382	4	696.5	530.573
rpoB-atpA_9030	-	atattcctgcgcgaatctcagcaattacttgttctgattctacatattga	20079	50	36	yes	4	98.5	212.52	343.913	4	339.5	390.221	503.075	4	306.5	550.699	804.541	4	613.5	702.014	931.474	4	239.5	295.443	239.5	4	561.5	431.103	522.632	4	233	257.922	212.533	4	714	636.928	569.329	4	206	258.171	222.927	4	698.5	595.151	520.135	4	687.5	523.717
rpoB-atpA_9060	-	gttctgattctacatattgatcgttttgaactaaaagcaaacttttgggt	20109	50	32	yes	4	35	75.5146	122.203	4	98	112.641	145.218	4	73	131.162	191.62	4	112	128.159	170.049	4	84.5	104.238	84.5	4	117	89.8291	108.901	4	52.5	58.1154	47.8883	4	292	260.48	232.835	4	80	100.26	86.5735	4	298.5	254.334	222.277	4	213.5	162.638
rpoB-atpA_9090	-	ctaaaagcaaacttttgggtggaatattcacattatgtagaatatcttca	20139	50	30	yes	4	35	75.5146	122.203	4	63	72.4121	93.3542	4	38.5	69.1742	101.06	4	49	56.0696	74.3964	4	45	55.5113	45	4	0.5	0.383885	0.465389	4	164	181.542	149.594	4	393.5	351.024	313.769	4	164	205.534	177.476	4	398.5	339.539	296.741	4	440.5	335.56
rpoB-atpA_9120	-	cattatgtagaatatcttcactctcaatagttacatacaagtctatagaa	20169	50	28	yes	4	91	196.338	317.727	4	297	341.372	440.098	4	199.5	358.448	523.673	4	466	533.233	707.525	4	275	339.236	275	4	563	432.254	524.028	4	283	313.27	258.141	4	1077	960.744	858.778	4	299.5	375.35	324.109	4	1022.5	871.212	761.4	4	1126	857.754
rpoB-atpA_9150	-	ttacatacaagtctatagaacatagaaaggcgggatgcccatgacgtgta	20199	50	42	yes	4	51.5	111.114	179.812	4	160	183.904	237.09	4	118.5	212.913	311.054	4	288	329.552	437.269	4	152	187.505	152	4	315	241.847	293.195	4	765.5	847.378	698.256	4	2748.5	2451.81	2191.6	4	465.5	583.39	503.749	4	1802.5	1535.8	1342.22	4	700.5	533.62
rpoB-atpA_9180	-	cgggatgcccatgacgtgtacgtgtcggatgaaccaaatcctcattgaat	20229	50	50	yes	4	70.5	152.108	246.151	4	186.5	214.363	276.358	4	127	228.185	333.366	4	248.5	284.353	377.296	4	133.5	164.683	133.5	4	277	212.672	257.825	4	613.5	679.12	559.609	4	1608.5	1434.87	1282.58	4	560	701.823	606.014	4	1377	1173.26	1025.38	4	1110.5	845.946
rpoB-atpA_9210	-	gaaccaaatcctcattgaatttgatttttccattagatggggctcgcaca	20259	50	40	yes	4	73.5	158.581	256.625	4	190.5	218.961	282.285	4	61	109.601	160.121	4	142	162.487	215.598	4	92.5	114.107	92.5	4	169	129.753	157.301	4	140.5	155.528	128.158	4	540	481.71	430.585	4	156	195.508	168.818	4	618.5	526.988	460.563	4	460	350.415
rpoB-atpA_9240	-	cattagatggggctcgcacatgttctgcagtaccccccgtgaatactcct	20289	50	54	yes	4	2958.5	6383.14	10329.6	4	8713	10014.7	12911	4	5451	9793.99	14308.5	4	10155	11620.1	15418.3	4	4551.5	5614.66	4551.5	4	10050.5	7716.47	9354.78	4	4231	4683.55	3859.34	4	10439	9312.17	8323.84	4	3838	4809.99	4153.36	4	7765	6616.1	5782.17	4	4327	3296.18
rpoB-atpA_9270	-	taccccccgtgaatactcctccggtatgaaaagttcttaatgttaattga	20319	50	40	yes	4	1250	2696.95	4364.38	4	2368.5	2722.35	3509.67	4	1330	2389.66	3491.16	4	2583.5	2956.24	3922.51	4	3168.5	3908.61	3168.5	4	5506	4227.34	5124.86	4	6630.5	7339.7	6048.06	4	11802	10528	9410.67	4	4251	5327.59	4600.3	4	7843	6682.56	5840.25	4	4361	3322.08
rpoB-atpA_9300	-	aagttcttaatgttaattgagtacccggttctccaatcgattgacctgca	20349	50	40	yes	4	451.5	974.139	1576.41	4	1675	1925.24	2482.04	4	470	844.465	1233.72	4	1108.5	1268.43	1683.03	4	1160.5	1431.57	1160.5	4	3185.5	2445.73	2964.99	4	505	559.015	460.639	4	2554	2278.31	2036.51	4	436	546.419	471.826	4	2080.5	1772.67	1549.24	4	1365	1039.82
rpoB-atpA_9330	-	ctccaatcgattgacctgcaataatacctacagcttcccccaattcaacc	20379	50	46	yes	4	1811	3907.34	6323.11	4	4754	5464.24	7044.54	4	2348.5	4219.63	6164.64	4	5058.5	5788.33	7680.29	4	2946	3634.14	2946	4	7215.5	5539.84	6716.03	4	2842	3145.98	2592.35	4	9198	8205.13	7334.3	4	3225.5	4042.38	3490.53	4	8670.5	7387.63	6456.45	4	4253	3239.81
rpoB-atpA_9360	-	cagcttcccccaattcaaccaggtcgccatgagtaggactccggccataa	20409	50	56	yes	4	1200.5	2590.15	4191.55	4	3729	4286.11	5525.68	4	1866	3352.7	4898.12	4	4580	5240.79	6953.79	4	3619	4464.34	3619	4	9029	6932.19	8403.99	4	1442	1596.24	1315.33	4	4436.5	3957.6	3537.57	4	1166	1461.3	1261.81	4	3200.5	2726.96	2383.24	4	2274.5	1732.65
rpoB-atpA_9390	-	gagtaggactccggccataacataatcgacaaatccaagatgtactccta	20439	50	44	yes	4	109.5	236.253	382.319	4	371	426.427	549.752	4	156	280.29	409.489	4	408.5	467.437	620.223	4	194	239.315	194	4	519.5	398.856	483.539	4	644.5	713.436	587.885	4	1894	1689.55	1510.24	4	739.5	926.782	800.264	4	2039	1737.31	1518.33	4	1688.5	1286.25
rpoB-atpA_9420	-	aaatccaagatgtactcctacaagtaaagggagttcgaatagagattggt	20469	50	38	yes	4	18	38.8361	62.847	4	42	48.2748	62.2361	4	32.5	58.3938	85.3102	4	17	19.4527	25.811	4	6.5	8.0183	6.5	4	0	0	0	4	88.5	97.966	80.7259	4	332	296.162	264.73	4	76.5	95.874	82.7859	4	301	256.465	224.138	4	270.5	206.059
rpoB-atpA_9450	-	gagttcgaatagagattggttgtgcccgaaaggttatgaatcgatttaca	20499	50	40	yes	4	46.5	100.327	162.355	4	127	145.974	188.19	4	29.5	53.0036	77.4354	4	54.5	62.3631	82.7471	4	120	148.03	120	4	233.5	179.274	217.337	4	96	106.268	87.5671	4	470	419.266	374.768	4	131.5	164.803	142.305	4	489	416.648	364.132	4	448.5	341.654
rpoB-atpA_9480	-	aggttatgaatcgatttacaagtccaatgccaatgtcttgatttctagtg	20529	50	36	yes	4	66.5	143.478	232.185	4	220.5	253.443	326.74	4	108.5	194.946	284.805	4	205.5	235.149	312.01	4	163	201.074	163	4	325	249.525	302.503	4	425	470.458	387.667	4	1409	1256.91	1123.51	4	481.5	603.443	521.064	4	1516.5	1292.12	1129.25	4	1570	1195.98
rpoB-atpA_9510	-	caatgtcttgatttctagtggcaatacatcgcggacccatgtatatatca	20559	50	40	yes	4	82.5	177.999	288.049	4	283.5	325.855	420.094	4	193.5	347.668	507.924	4	438	501.193	665.013	4	141	173.935	141	4	257	197.317	239.21	4	425.5	471.012	388.123	4	880.5	785.455	702.093	4	395.5	495.663	427.998	4	974.5	830.314	725.657	4	887	675.691
rpoB-atpA_9540	-	gcggacccatgtatatatcatctgctaatacacgaccaattaatgtttgg	20589	50	40	yes	4	134	289.113	467.861	4	546	627.572	809.07	4	255.5	459.065	670.669	4	624	714.029	947.416	4	297	366.374	297	4	793	608.841	738.107	4	302.5	334.856	275.928	4	1066	950.931	850.007	4	361.5	453.052	391.204	4	1225.5	1044.18	912.563	4	999	761.009
rpoB-atpA_9570	-	cacgaccaattaatgtttggataaaaatcctttccggcatcatcccattc	20619	50	40	yes	4	816.5	1761.65	2850.81	4	2065.5	2374.08	3060.68	4	1504	2702.29	3947.89	4	3008	3441.99	4567.03	4	1466.5	1809.05	1466.5	4	2592	1990.06	2412.58	4	1086	1202.16	990.603	4	2053.5	1831.84	1637.42	4	979	1226.94	1059.44	4	1881.5	1603.12	1401.05	4	1969	1499.93
rpoB-atpA_9600	-	tttccggcatcatcccattccgaggactcacagaaataccccgggcggtg	20649	50	58	yes	4	397	856.552	1386.13	4	1038	1193.08	1538.12	4	565	1015.15	1483.08	4	1179.5	1349.68	1790.83	4	696.5	859.191	696.5	4	1431	1098.68	1331.94	4	609.5	674.693	555.96	4	2002.5	1786.34	1596.75	4	660.5	827.775	714.772	4	1466.5	1249.52	1092.02	4	732	557.616
rpoB-atpA_9630	-	cagaaataccccgggcggtgccacaatccgttcgacgtacaacaatgtgt	20679	50	54	yes	4	241	519.972	841.452	4	695.5	799.407	1030.6	4	427.5	768.103	1122.16	4	926	1059.6	1405.94	4	494	609.39	494	4	1148	881.4	1068.53	4	770	852.36	702.361	4	1869	1667.25	1490.3	4	555	695.557	600.604	4	1327.5	1131.09	988.517	4	916.5	698.163
rpoB-atpA_9660	-	ttcgacgtacaacaatgtgttgaactacttcaacaagtctgcgagtgaga	20709	50	42	yes	4	38.5	83.0661	134.423	4	73	83.9061	108.172	4	52.5	94.3285	137.809	4	112	128.159	170.049	4	48.5	59.8288	48.5	4	50.5	38.7724	47.0043	4	135.5	149.993	123.597	4	253.5	226.136	202.136	4	124.5	156.03	134.73	4	237.5	202.36	176.853	4	310.5	236.53
rpoB-atpA_9690	-	caacaagtctgcgagtgagatatccagcgtctgatgttcgtacagcagta	20739	50	48	yes	4	65.5	141.32	228.693	4	158	181.605	234.126	4	73.5	132.06	192.932	4	100.5	115	152.589	4	131	161.599	131	4	241.5	185.416	224.783	4	210	232.462	191.553	4	671	598.569	535.042	4	239	299.528	258.638	4	729	621.138	542.847	4	804.5	612.845
rpoB-atpA_9720	-	ctgatgttcgtacagcagtatccacaactcctttacgggctccgtagcaa	20769	50	50	yes	4	413	891.073	1441.99	4	1444.5	1660.31	2140.48	4	751.5	1350.25	1972.63	4	1745	1996.76	2649.42	4	997.5	1230.5	997.5	4	2726	2092.94	2537.3	4	864.5	956.968	788.56	4	3137.5	2798.82	2501.78	4	983	1231.95	1063.77	4	1983	1689.6	1476.63	4	1702	1296.53
rpoB-atpA_9750	-	ctttacgggctccgtagcaagaaatgatgtattctgttaaagagagtcct	20799	50	42	yes	4	116.5	251.356	406.76	4	206	236.776	305.253	4	103.5	185.962	271.68	4	154.5	176.791	234.577	4	93	114.723	93	4	86	66.0282	80.0469	4	98.5	109.036	89.8475	4	338.5	301.961	269.913	4	116.5	146.004	126.073	4	367	312.699	273.285	4	267.5	203.774
rpoB-atpA_9780	-	attctgttaaagagagtccttcgcgtaaattgctttgaataggtaaatca	20829	50	34	yes	4	84.5	182.314	295.032	4	274.5	315.51	406.757	4	279	501.289	732.355	4	573.5	656.243	870.742	4	262	323.199	262	4	500	383.885	465.389	4	206	228.034	187.904	4	543.5	484.832	433.376	4	235	294.515	254.31	4	514.5	438.375	383.12	4	634.5	483.344
rpoB-atpA_9810	-	tgctttgaataggtaaatcaatcatttgtccttgaggatctgacattaat	20859	50	32	yes	4	47	101.405	164.101	4	121.5	139.652	180.04	4	108.5	194.946	284.805	4	186	212.836	282.403	4	101	124.592	101	4	150	115.165	139.617	4	170	188.183	155.067	4	381.5	340.319	304.2	4	206.5	258.797	223.468	4	387	329.74	288.178	4	451.5	343.939
rpoB-atpA_9840	-	cttgaggatctgacattaatcctctcatacctactaattgatgtacctga	20889	50	38	yes	4	294	634.323	1026.5	4	908	1043.65	1345.49	4	993.5	1785.05	2607.87	4	2134.5	2442.46	3240.8	4	838	1033.74	838	4	1697	1302.91	1579.53	4	378.5	418.985	345.252	4	917.5	818.461	731.596	4	396.5	496.916	429.08	4	865	737.016	644.118	4	984	749.582
rpoB-atpA_9870	-	ctactaattgatgtacctgagatgcatttcctctagctcccgagaaagac	20919	50	44	yes	4	1184.5	2555.63	4135.68	4	3721.5	4277.49	5514.56	4	2117.5	3804.58	5558.29	4	4869	5571.49	7392.58	4	2590.5	3195.6	2590.5	4	5755	4418.51	5356.63	4	959	1061.58	874.759	4	3826	3413	3050.77	4	1061.5	1330.33	1148.72	4	2772	2361.86	2064.16	4	1978	1506.78
rpoB-atpA_9900	-	ctctagctcccgagaaagacattatatgaactggattaaaagggtcagtc	20949	50	42	yes	4	56.5	121.902	197.27	4	181	208.041	268.208	4	77	138.348	202.12	4	152	173.93	230.781	4	76.5	94.3692	76.5	4	148.5	114.014	138.22	4	102.5	113.463	93.4961	4	435.5	388.49	347.259	4	93.5	117.179	101.183	4	486.5	414.518	362.27	4	275	209.487
rpoB-atpA_9930	-	ctggattaaaagggtcagtcatcctaaaattaggattcatttcttgtcgc	20979	50	38	yes	4	94	202.811	328.201	4	322	370.107	477.144	3	98	176.08	257.243	3	179	204.826	271.775	4	213	262.753	213	4	380.5	292.136	354.161	4	100	110.696	91.2157	4	419	373.771	334.102	4	183.5	229.972	198.578	4	428	364.674	318.708	4	464.5	353.843
rpoB-atpA_9960	-	taggattcatttcttgtcgcaaatattcacttgtagcataccatatttca	21009	50	32	yes	4	96.5	208.205	336.93	4	257.5	295.97	381.567	4	245	440.2	643.108	4	472	540.099	716.635	4	285.5	352.188	285.5	4	477	366.226	443.981	4	423	468.244	385.843	4	760.5	678.408	606.407	4	493	617.855	533.509	4	814	693.562	606.141	4	1122	854.707
rpoB-atpA_9990	-	ttgtagcataccatatttcaatggattgacgtaatttttctaccgcgtgt	21039	50	36	yes	4	52.5	113.272	183.304	4	132	151.721	195.599	4	161.5	290.172	423.926	4	319	365.024	484.336	4	98	120.891	98	4	137.5	105.568	127.982	4	299.5	331.535	273.191	4	495	441.567	394.703	4	282.5	354.045	305.713	4	556	473.735	414.023	4	728.5	554.95
rpoB-atpA_10020	-	gtaatttttctaccgcgtgtacattcccataatgatggtgtttttccaaa	21069	50	36	yes	4	242.5	523.209	846.689	4	851.5	978.713	1261.76	4	512	919.927	1343.96	4	1400	1601.99	2125.61	4	612	754.953	612	4	1582	1214.61	1472.49	4	396.5	438.91	361.67	4	1059.5	945.133	844.824	4	446.5	559.579	483.188	4	1006.5	857.58	749.486	4	1160	883.654
rpoB-atpA_10050	-	aatgatggtgtttttccaaaatcaaactttgttgttcagcatcttgaact	21099	50	32	yes	4	41	88.46	143.152	4	153	175.858	226.717	4	98	176.08	257.243	4	149.5	171.069	226.985	4	94	115.957	94	4	172.5	132.44	160.559	4	234.5	259.582	213.901	4	359.5	320.694	286.658	4	237.5	297.648	257.015	4	380	323.776	282.965	4	543.5	414.022
rpoB-atpA_10080	-	gttgttcagcatcttgaactagccatcccttagaaggtattgttaaaaga	21129	50	38	yes	4	261.5	564.202	913.028	4	887.5	1020.09	1315.11	4	402.5	723.185	1056.53	4	940	1075.62	1427.2	4	629.5	776.541	629.5	4	1377.5	1057.6	1282.15	4	529	585.582	482.531	4	1469.5	1310.88	1171.75	4	547	685.531	591.946	4	1277.5	1088.48	951.285	4	1377	1048.96
rpoB-atpA_10110	-	tagaaggtattgttaaaagatcatcaattcctaatgaaatggatgtagca	21159	50	30	yes	4	27.5	59.3329	96.0163	4	85.5	98.2736	126.695	4	32.5	58.3938	85.3102	4	50.5	57.786	76.6739	4	45.5	56.1281	45.5	4	20.5	15.7393	19.0809	4	91	100.733	83.0063	4	170	151.649	135.555	4	72	90.2344	77.9161	4	158.5	135.049	118.026	4	221	168.351
rpoB-atpA_10140	-	ctaatgaaatggatgtagcagtagcttgttggaaccccagagtttttact	21189	50	40	yes	4	102	220.071	356.133	4	282.5	324.705	418.612	4	155	278.494	406.864	4	319.5	365.597	485.095	4	299.5	369.458	299.5	4	562	431.487	523.097	4	262	290.024	238.985	4	694.5	619.532	553.78	4	232.5	291.382	251.604	4	557	474.587	414.768	4	528	402.215
rpoB-atpA_10170	-	ggaaccccagagtttttacttgatccaggatatgtgatgtatatgccatt	21219	50	40	yes	4	65	140.241	226.948	4	187	214.938	277.099	4	90	161.706	236.244	4	123.5	141.318	187.509	4	157.5	194.289	157.5	4	319.5	245.302	297.383	4	206.5	228.587	188.361	4	720.5	642.726	574.512	4	260	325.846	281.364	4	658.5	561.069	490.349	4	890.5	678.357
rpoB-atpA_10200	-	tatgtgatgtatatgccattccgaagtgatctattaatctactaataagt	21249	50	30	yes	4	74	159.66	258.371	4	204.5	235.052	303.031	4	80.5	144.637	211.307	4	167.5	191.666	254.314	4	113.5	140.012	113.5	4	225	172.748	209.425	4	291.5	322.679	265.894	4	790.5	705.17	630.328	4	400.5	501.929	433.409	4	795	677.373	591.993	4	737	561.425
rpoB-atpA_10230	-	ctattaatctactaataagtcgtttcatggcagttccgtttatcgcttta	21279	50	34	yes	4	92.5	199.574	322.964	4	364	418.381	539.38	4	238.5	428.521	626.045	4	512.5	586.442	778.126	4	358	441.623	358	4	908	697.135	845.146	4	675	747.198	615.706	4	1545	1378.23	1231.95	4	674	844.694	729.382	4	1385.5	1180.5	1031.71	3	1566	1192.93
rpoB-atpA_10260	-	cagttccgtttatcgctttattgtgaaagaccagattggcccgttctgcc	21309	50	48	yes	4	976	2105.78	3407.71	4	2960.5	3402.8	4386.91	4	1327.5	2385.16	3484.59	4	3138	3590.74	4764.41	4	1707	2105.73	1707	4	3776.5	2899.48	3515.08	4	612.5	678.013	558.696	4	2033.5	1813.99	1621.47	4	692.5	867.879	749.402	4	2019.5	1720.7	1503.81	4	1775	1352.14
rpoB-atpA_10290	-	ccagattggcccgttctgccataagtacctccatattccgctgagtagaa	21339	50	50	no	4	1803	3890.08		4	5587	6421.69		4	2222.5	3993.24		4	5329	6097.85		4	3815	4706.12		4	9471	7271.55		4	1356.5	1501.59		4	4643.5	4142.26		4	1322	1656.8		4	3679	3134.66		4	3559.5	2711.52
rpoB-atpA_10320	-	ccatattccgctgagtagaattcgacaatgggtttgagtcggtgattgta	21369	50	44	no	4	76	163.975		4	213.5	245.397		4	76.5	137.45		4	115.5	132.164		4	196.5	242.399		4	317	243.383		4	34	37.6367		4	157	140.053		4	23	28.8249		4	105.5	89.8904		4	22	16.759
rpoB-atpA_10350	-	ggtttgagtcggtgattgtaaaacttccttttatcgatcttgattcgcgt	21399	50	40	no	4	229	494.082		4	782.5	899.405		4	391.5	703.421		4	736	842.188		4	532.5	656.883		4	1269	974.3		4	47	52.0272		4	266.5	237.733		4	83.5	104.647		4	234.5	199.804		4	224.5	171.018
rpoB-atpA_10380	-	ttatcgatcttgattcgcgtataaattccggaactatggacctagctgaa	21429	50	40	no	4	79.5	171.526		4	252.5	290.223		4	137.5	247.051		4	171	195.671		4	225.5	278.173		4	372	285.61		4	14	15.4974		4	104	92.7738		4	6	7.51953		4	77	65.6072		4	3.5	2.6662
rpoB-atpA_10410	-	gaactatggacctagctgaaccggagagccccgaagtcccacgggtatca	21459	50	58	no	4	431.5	930.988		4	1473	1693.06		4	542.5	974.728		4	1283	1468.11		4	939	1158.34		4	2360	1811.94		4	839	928.74		4	3777	3369.29		4	629.5	788.924		4	2964.5	2525.88		4	1121	853.945
rpoB-atpA_10440	-	ccgaagtcccacgggtatcatagaattacgttaggtaccagatgaatagg	21489	50	46	no	4	68.5	147.793		4	199.5	229.305		4	77	138.348		4	117	133.88		4	147	181.337		4	231	177.355		4	73.5	81.3616		4	277.5	247.545		4	68.5	85.848		4	224.5	191.283		4	106	80.7477
rpoB-atpA_10470	-	ttaggtaccagatgaataggcccgagaaaacccctgtatagcttcttcga	21519	50	46	yes	4	239.5	516.736	836.215	4	617	709.179	914.278	4	588.5	1057.38	1544.77	4	1069	1223.23	1623.06	4	706	870.91	706	4	1442	1107.12	1342.18	4	790.5	875.052	721.06	4	1686	1504.01	1344.38	4	976	1223.18	1056.2	4	1353	1152.81	1007.51	4	1454.5	1108
rpoB-atpA_10500	-	cccctgtatagcttcttcgatttctcgataaagagcaatatgaccaacag	21549	50	42	yes	4	329.5	710.916	1150.45	4	838	963.196	1241.76	4	530.5	953.167	1392.52	4	855	978.357	1298.14	4	916	1129.96	916	4	1579.5	1212.69	1470.16	4	514.5	569.531	469.305	4	1009	900.084	804.556	4	524.5	657.333	567.597	4	1069	910.832	796.026	4	1105.5	842.138
rpoB-atpA_10530	-	aagagcaatatgaccaacagtggttcgaatgtatataaaaaggatttgtt	21579	50	32	yes	4	64.5	139.163	225.202	4	159	182.754	235.608	4	84	150.926	220.494	4	87	99.5521	132.092	4	141	173.935	141	4	212.5	163.151	197.79	4	41.5	45.9389	37.8545	4	223.5	199.374	178.214	4	59.5	74.5687	64.389	4	215.5	183.615	160.471	4	121	92.1743
rpoB-atpA_10560	-	gtatataaaaaggatttgtttttttagacttcttactattagatagtgtc	21609	50	24	yes	4	118.5	255.671	413.743	4	291.5	335.05	431.948	4	127	228.185	333.366	4	207	236.865	314.287	4	186.5	230.063	186.5	4	409.5	314.402	381.153	4	95.5	105.715	87.111	4	261.5	233.272	208.515	4	138	172.949	149.339	4	347	295.658	258.392	4	307.5	234.245
rpoB-atpA_10590	-	tcttactattagatagtgtccataaatctcataaaaagtacctaaagatt	21639	50	26	yes	4	70	151.029	244.405	4	274.5	315.51	406.757	4	173	310.835	454.113	4	205.5	235.149	312.01	4	188	231.914	188	4	339	260.274	315.534	4	245	271.205	223.479	4	781	696.695	622.753	4	289.5	362.817	313.288	4	895.5	763.003	666.83	4	862	656.646
rpoB-atpA_10620	-	ataaaaagtacctaaagattcatagtgaacttcgatgggagtttctcttg	21669	50	34	yes	4	38	81.9873	132.677	4	111	127.583	164.481	4	112	201.234	293.992	4	108	123.582	163.976	4	164	202.308	164	4	228	175.051	212.217	4	191.5	211.983	174.678	4	450	401.425	358.821	4	143.5	179.842	155.291	4	291.5	248.37	217.064	4	438	333.656
rpoB-atpA_10650	-	ttcgatgggagtttctcttgaagcaataacgcgttgatctagtcgccacc	21699	50	48	yes	4	262.5	566.36	916.519	4	613	704.582	908.351	4	310.5	557.886	815.04	4	529.5	605.895	803.937	4	440.5	543.394	440.5	4	818	628.036	761.376	4	369.5	409.022	337.042	4	1050	936.658	837.248	4	322	403.548	348.458	4	1046	891.235	778.899	4	699	532.478
rpoB-atpA_10680	-	gcgttgatctagtcgccaccggagccacaaaggactatctaaattgattc	21729	50	48	yes	4	284.5	613.826	993.332	4	906.5	1041.93	1343.26	4	283	508.475	742.855	4	551.5	631.069	837.34	4	498	614.325	498	4	1193	915.949	1110.42	4	736	814.723	671.348	4	2054.5	1832.73	1638.22	4	623	780.778	674.191	4	1639.5	1396.92	1220.85	4	1322	1007.06
rpoB-atpA_10710	-	aggactatctaaattgattcgtttctgccgataagccccaattgcatcat	21759	50	40	yes	4	645	1391.63	2252.02	4	1849.5	2125.81	2740.61	4	924.5	1661.08	2426.75	4	2174.5	2488.23	3301.53	4	1229	1516.07	1229	4	2860.5	2196.21	2662.49	4	1065.5	1179.47	971.904	4	3766.5	3359.93	3003.33	4	1242.5	1557.17	1344.59	4	3758.5	3202.4	2798.75	4	2560	1950.13
rpoB-atpA_10740	-	ataagccccaattgcatcataggaattagaaaaaaacggttctttcgtat	21789	50	34	yes	4	117	252.435	408.506	4	437	502.287	647.552	4	191	343.176	501.361	4	274.5	314.104	416.772	4	426.5	526.124	426.5	4	809.5	621.51	753.465	4	192	212.536	175.134	4	582	519.176	464.075	4	246	308.301	266.213	4	570	485.664	424.448	4	503	383.171
rpoB-atpA_10770	-	aaaaaacggttctttcgtatacttatagtgactattgtcacttctttttt	21819	50	28	yes	4	267	576.069	932.231	4	544	625.273	806.106	4	402	722.287	1055.22	4	602	688.855	914.013	4	478.5	590.27	478.5	4	1056	810.765	982.901	4	185.5	205.341	169.205	4	424.5	378.678	338.488	4	240.5	301.408	260.262	4	472.5	402.59	351.845	4	465	354.223
rpoB-atpA_10800	-	actattgtcacttcttttttgattttgatagtttctgcgattacatggat	21849	50	30	yes	4	196.5	423.961	686.08	4	423	486.196	626.807	4	379	680.962	994.848	4	625.5	715.745	949.693	4	739.5	912.235	739.5	4	1415	1086.39	1317.05	4	504	557.908	459.727	4	867	773.412	691.328	4	511	640.414	552.988	4	766.5	653.09	570.771	4	1472.5	1121.71
rpoB-atpA_10830	-	gtttctgcgattacatggattatatctatttacacaaatacctcgatgat	21879	50	32	yes	4	135.5	292.35	473.098	4	364	418.381	539.38	4	258	463.557	677.232	4	415	474.875	630.092	4	272	335.535	272	4	524.5	402.695	488.193	4	1262	1396.98	1151.14	4	2175.5	1940.67	1734.7	4	1369	1715.71	1481.49	4	2399	2044.05	1786.4	4	2994.5	2281.12
rpoB-atpA_10860	-	tacacaaatacctcgatgatttccgctcgttaatacatagagtccaataa	21909	50	36	yes	4	346	746.516	1208.06	4	1090	1252.85	1615.18	4	514.5	924.419	1350.53	4	1159	1326.22	1759.7	4	785	968.363	785	4	2035	1562.41	1894.13	4	566.5	627.093	516.737	4	1971	1758.24	1571.64	4	658	824.642	712.067	4	2052.5	1748.82	1528.38	4	1916	1459.55
rpoB-atpA_10890	-	taatacatagagtccaataagcatatcttgcgttggtacggaaatgggat	21939	50	38	yes	4	21.5	46.3876	75.0673	4	40.5	46.5507	60.0134	4	27.5	49.4102	72.1855	4	31	35.4726	47.0671	4	21	25.9053	21	4	0	0	0	4	96.5	106.822	88.0232	4	238	212.309	189.776	4	62	77.7018	67.0945	4	179	152.515	133.292	4	159.5	121.502
rpoB-atpA_10920	-	cgttggtacggaaatgggatccccaatagccggagacaaaagattcatat	21969	50	46	yes	4	36	77.6722	125.694	4	80.5	92.5266	119.286	4	67.5	121.279	177.183	4	103.5	118.433	157.143	4	56.5	69.6975	56.5	4	73.5	56.4311	68.4122	4	260.5	288.363	237.617	4	491	437.999	391.513	4	229	286.996	247.817	4	462.5	394.069	344.399	4	391	297.852
rpoB-atpA_10950	-	cggagacaaaagattcatatgagaaaacataagtaaacgggcctctactt	21999	50	38	yes	4	116	250.277	405.014	4	319	366.658	472.698	4	122.5	220.1	321.554	4	197	225.423	299.104	4	191.5	236.231	191.5	4	331.5	254.516	308.553	4	94	104.054	85.7428	4	410.5	366.189	327.324	4	119	149.137	128.778	4	426.5	363.396	317.591	4	306	233.102
rpoB-atpA_10980	-	aagtaaacgggcctctacttgagcctccaaggataaaggtacatgaacag	22029	50	46	yes	4	110	237.332	384.065	4	393.5	452.289	583.093	4	135.5	243.457	355.678	4	338	386.766	513.184	4	218.5	269.538	218.5	4	496	380.814	461.666	4	167.5	185.416	152.786	4	813	725.241	648.27	4	160	200.521	173.147	4	594.5	506.539	442.692	4	386.5	294.424
rpoB-atpA_11010	-	ggataaaggtacatgaacagccatttgatctccatcaaaatcagcattga	22059	50	38	yes	4	145.5	313.925	508.013	4	432.5	497.115	640.884	4	384	689.946	1007.97	4	756	865.074	1147.83	4	364	449.025	364	4	707	542.813	658.06	4	427	472.672	389.491	4	1137	1014.27	906.62	4	411.5	515.715	445.312	4	1112.5	947.896	828.418	4	962.5	733.204
rpoB-atpA_11040	-	tccatcaaaatcagcattgaatcccttgcaaactaatggatgtaaacaaa	22089	50	34	yes	4	102.5	221.15	357.879	4	406	466.656	601.616	4	181.5	326.107	476.425	4	398	455.422	604.281	4	307	378.71	307	4	636	488.302	591.975	4	183.5	203.127	167.381	4	781	696.695	622.753	4	265.5	332.739	287.316	4	816.5	695.692	608.003	4	710.5	541.238
rpoB-atpA_11070	-	aactaatggatgtaaacaaatagcgcgcccctccactaaaacgggctgga	22119	50	48	yes	4	1307.5	2821.01	4565.14	4	3697	4249.33	5478.26	4	1633	2934.07	4286.51	4	3460	3959.2	5253.3	4	2646.5	3264.68	2646.5	4	5544	4256.52	5160.23	4	531.5	588.35	484.812	4	1971.5	1758.69	1572.03	4	432	541.406	467.497	4	1609	1370.93	1198.13	4	956	728.253
rpoB-atpA_11100	-	ctccactaaaacgggctggaatgcctgtatgcctaatctatgcaaagtgg	22149	50	48	yes	4	108.5	234.095	378.828	4	297	341.372	440.098	4	168	301.851	440.988	4	315	360.447	478.263	4	205.5	253.501	205.5	4	371	284.843	345.319	4	417.5	462.156	380.826	4	848	756.463	676.178	4	314	393.522	339.801	4	853.5	727.217	635.555	4	710	540.857
rpoB-atpA_11130	-	gcctaatctatgcaaagtgggtgctctattcagcaatacaggatgtccct	22179	50	46	yes	4	186	401.306	649.419	4	479.5	551.137	710.529	4	191.5	344.074	502.674	4	336.5	385.049	510.906	4	455	561.281	455	4	784	601.931	729.73	4	604.5	669.158	551.399	4	1514	1350.57	1207.23	4	554	694.304	599.521	4	1542	1313.85	1148.24	4	1412.5	1076
rpoB-atpA_11160	-	cagcaatacaggatgtccctgcataacttcttgaaggatttcccaaacaa	22209	50	42	yes	4	206.5	445.536	720.995	4	699.5	804.005	1036.53	4	312	560.581	818.978	4	663	758.656	1006.63	4	401.5	495.284	401.5	4	969	743.969	901.924	4	264	292.238	240.81	4	823.5	734.608	656.642	4	317.5	397.909	343.589	4	807.5	688.024	601.301	4	723	550.76
rpoB-atpA_11190	-	ttgaaggatttcccaaacaatcggctctttttctcgaattttactcttag	22239	50	36	yes	4	565	1219.02	1972.7	4	1898.5	2182.13	2813.22	4	954.5	1714.98	2505.49	4	1891.5	2164.4	2871.85	4	2655	3275.17	2655	4	5250	4030.79	4886.58	4	1176	1301.79	1072.7	4	5183.5	4623.97	4133.22	4	1332	1669.34	1441.45	4	4277	3644.18	3184.85	4	2535.5	1931.47
rpoB-atpA_11220	-	ttctcgaattttactcttagcaactcctatgttcgaagcaagatgttgtc	22269	50	38	yes	4	129.5	279.404	452.149	4	440	505.736	651.997	4	276	495.898	724.48	4	549	628.208	833.544	4	336	414.484	336	4	792.5	608.457	737.641	4	379	419.538	345.708	4	1274	1136.48	1015.86	4	511	640.414	552.988	4	1282.5	1092.74	955.008	4	1240	944.596
rpoB-atpA_11250	-	gttcgaagcaagatgttgtctaattagaccacgaattacaaatgtctgga	22299	50	38	yes	4	58	125.139	202.507	4	169	194.248	250.426	4	49.5	88.9383	129.934	4	65.5	74.9502	99.4483	4	82	101.154	82	4	89.5	68.7154	83.3046	4	83.5	92.4312	76.1651	4	289	257.804	230.443	4	101	126.579	109.299	4	302	257.317	224.883	4	212.5	161.876
rpoB-atpA_11280	-	acgaattacaaatgtctggaaaagttctattgctatttcacgaggcaatc	22329	50	36	yes	4	89	192.023	310.744	4	229	263.212	339.335	4	129.5	232.677	339.928	4	218	249.452	330.988	4	237.5	292.976	237.5	4	432.5	332.06	402.561	4	99.5	110.143	90.7597	4	350.5	312.665	279.482	4	149	186.735	161.243	4	389.5	331.87	290.039	4	348	265.096
rpoB-atpA_11310	-	tgctatttcacgaggcaatccacatcgatgtaatgaaagtgaaggaccca	22359	50	44	yes	4	54	116.508	188.541	4	165.5	190.226	245.24	4	62	111.397	162.746	4	112	128.159	170.049	4	53.5	65.9967	53.5	4	135.5	104.033	126.12	4	94.5	104.608	86.1989	4	356	317.572	283.867	4	121	151.644	130.942	4	340.5	290.12	253.552	4	253.5	193.109
rpoB-atpA_11340	-	taatgaaagtgaaggacccacgacaatgacagaacgtcctgaataatcga	22389	50	42	yes	4	82	176.92	286.303	4	210	241.374	311.181	4	142.5	256.034	374.052	4	275	314.676	417.531	4	111.5	137.545	111.5	4	240	184.265	223.387	4	219	242.424	199.762	4	577.5	515.162	460.487	4	205.5	257.544	222.386	4	532	453.286	396.151	4	456	347.367
rpoB-atpA_11370	-	agaacgtcctgaataatcgactcgtttgccaagcagagtctcacgaaatc	22419	50	46	yes	4	137.5	296.665	480.081	4	434	498.839	643.107	4	183	328.802	480.362	4	433	495.472	657.422	4	267.5	329.984	267.5	4	687.5	527.842	639.91	4	335	370.832	305.573	4	1160	1034.78	924.96	4	329	412.321	356.033	4	1137	968.771	846.662	4	782.5	596.086
rpoB-atpA_11400	-	aagcagagtctcacgaaatcttccctctttgccttcaattacatcagaaa	22449	50	40	yes	4	6768.5	14603.5	23632.2	4	18200.5	20919.6	26969.7	4	9991	17951.2	26225.7	4	17543	20074.1	26635.4	4	14432.5	17803.7	14432.5	4	24969	19170.4	23240.6	4	3771	4174.35	3439.75	4	8295.5	7400.05	6614.66	4	4143	5192.24	4483.42	4	7472	6366.45	5563.99	4	5907.5	4500.16
rpoB-atpA_11430	-	gccttcaattacatcagaaaatgacttgtaaactttattatgaccgtccc	22479	50	36	yes	4	238	513.5	830.977	4	724	832.165	1072.83	4	494	887.586	1296.71	4	861	985.223	1307.25	4	553	682.172	553	4	1130.5	867.964	1052.24	4	223	246.852	203.411	4	815.5	727.471	650.263	4	331	414.828	358.198	4	826	703.786	615.077	4	797.5	607.512
rpoB-atpA_11460	-	aactttattatgaccgtccctcattggttgtccccggattccattatcaa	22509	50	42	yes	4	2531	5460.79	8836.99	4	8250.5	9483.12	12225.7	4	2972.5	5340.79	7802.6	4	6054	6927.45	9191.76	4	5523.5	6813.7	5523.5	4	12108.5	9296.54	11270.3	4	6755.5	7478.07	6162.08	4	16806	14991.9	13400.8	4	7701.5	9651.95	8334.32	4	16245	13841.4	12096.8	4	11242.5	8564.21
rpoB-atpA_11490	-	tccccggattccattatcaagaagtgtatccacggcttcttgtactaatt	22539	50	42	yes	4	225.5	486.53	787.334	4	684.5	786.764	1014.3	4	423.5	760.917	1111.66	4	762	871.939	1156.94	4	554.5	684.022	554.5	4	1184.5	909.423	1102.51	4	759.5	840.737	692.784	4	2053.5	1831.84	1637.42	4	873.5	1094.72	945.274	4	1906	1623.99	1419.29	4	1812	1380.33
rpoB-atpA_11520	-	cacggcttcttgtactaatttctcctgacacattactaattctcctggcg	22569	50	44	yes	4	1178.5	2542.69	4114.73	4	3449.5	3964.85	5111.51	4	2105.5	3783.02	5526.79	4	4538	5192.73	6890.02	4	3132.5	3864.2	3132.5	4	7207	5533.32	6708.12	4	1237.5	1369.86	1128.79	4	3056	2726.12	2436.79	4	1382	1732	1495.56	4	3049	2597.87	2270.42	4	4247	3235.24
rpoB-atpA_11550	-	cattactaattctcctggcgtagatctacttgttgttaatagatcggtaa	22599	50	36	yes	4	144	310.689	502.776	4	346	397.692	512.707	4	330	592.922	866.226	4	518.5	593.308	787.236	4	479.5	591.503	479.5	4	916.5	703.661	853.058	4	543.5	601.633	495.758	4	950.5	847.899	757.909	4	541	678.011	585.453	4	849	723.383	632.204	4	1144.5	871.847
rpoB-atpA_11580	-	tgttgttaatagatcggtaagggtattgttccgatagataactcttctat	22629	50	34	yes	4	55.5	119.745	193.778	4	154	177.007	228.199	4	73.5	132.06	192.932	4	109.5	125.298	166.253	4	128	157.899	128	4	172	132.056	160.094	4	185	204.788	168.749	4	518.5	462.531	413.441	4	309.5	387.883	334.931	4	665	566.608	495.189	4	708	539.334
rpoB-atpA_11610	-	ccgatagataactcttctatagagttcattaatatctgagctcattagtt	22659	50	32	yes	4	53.5	115.43	186.795	4	111	127.583	164.481	4	84.5	151.824	221.806	4	119.5	136.741	181.436	4	79	97.4531	79	4	58	44.5306	53.9851	4	109.5	121.212	99.8812	4	301	268.509	240.011	4	134	167.936	145.011	4	278	236.868	207.011	4	271	206.44
rpoB-atpA_11640	-	aatatctgagctcattagtttacccccatctatctgaatgatcggtctca	22689	50	40	yes	4	1100	2373.32	3840.65	4	3448.5	3963.7	5110.03	4	1187.5	2133.62	3117.1	4	2918	3339	4430.38	4	2367.5	2920.51	2367.5	4	5349.5	4107.18	4979.2	4	3550.5	3930.26	3238.61	4	13637.5	12165.4	10874.3	4	4166	5221.06	4508.31	4	12919	11007.5	9620.08	4	4763.5	3628.69
rpoB-atpA_11670	-	tatctgaatgatcggtctcaactcaggaggaagaactggtaatagacaca	22719	50	42	yes	4	60.5	130.532	211.236	4	101	116.089	149.663	4	32	57.4955	83.9977	4	26	29.7512	39.4757	4	76	93.7524	76	4	104	79.848	96.8009	4	116	128.407	105.81	4	390.5	348.348	311.377	4	83.5	104.647	90.3611	4	314	267.541	233.819	4	329.5	251.003
rpoB-atpA_11700	-	aagaactggtaatagacacaaaaccatccattctggctctatatttgttc	22749	50	36	yes	4	188.5	406.7	658.148	4	562	645.962	832.779	4	660.5	1186.74	1733.77	4	1276	1460.1	1937.34	4	532	656.267	532	4	1128	866.044	1049.92	4	662	732.808	603.848	4	1611.5	1437.55	1284.98	4	700	877.279	757.518	4	1590.5	1355.17	1184.36	4	1659	1263.78
rpoB-atpA_11730	-	ttctggctctatatttgttcgaataaaatgcttagccaattccacgcgtc	22779	50	40	yes	4	147.5	318.24	514.996	4	569.5	654.583	843.892	4	217.5	390.789	570.922	4	601.5	688.283	913.254	4	331.5	408.933	331.5	4	947.5	727.462	881.912	4	270.5	299.433	246.739	4	1108.5	988.843	883.895	4	299.5	375.35	324.109	4	1177.5	1003.28	876.82	4	802.5	611.321
rpoB-atpA_11760	-	cttagccaattccacgcgtctaaccaaaaagtcctttcttcttccaactt	22809	50	42	yes	4	1786.5	3854.48	6237.57	4	5381.5	6185.49	7974.37	4	4102	7370.2	10767.5	4	9005	10304.2	13672.2	4	3333	4111.54	3333	4	7475.5	5739.46	6958.03	4	2255	2496.2	2056.91	4	5894.5	5258.22	4700.15	4	2406.5	3015.96	2604.24	4	5548.5	4727.55	4131.67	4	4237.5	3228
rpoB-atpA_11790	-	gtcctttcttcttccaacttttcgatcttcccattcattccctgtgtgcc	22839	50	46	yes	4	11051.5	23844.3	38586.3	4	24443.5	28095.3	36220.7	4	18340.5	32953	48142.5	4	30262.5	34628.7	45947.4	4	22071	27226.4	22071	4	35079	26932.6	32650.8	4	12560	13903.4	11456.7	4	21071	18796.5	16801.6	4	12699	15915.1	13742.5	4	20443	17418.3	15222.8	4	18605.5	14173.1
rpoB-atpA_11820	-	ccattcattccctgtgtgcccttcttcccccaattcttcccattctacca	22869	50	50	yes	4	25903.5	55888.4	90442.1	4	45367	52144.8	67225.4	4	20387.5	36630.9	53515.7	4	34704	39711	52690.9	4	38205.5	47129.7	38205.5	4	54086.5	41526	50342.5	4	17815.5	19721.1	16250.5	4	29632.5	26433.8	23628.3	4	17722	22210.2	19178.2	4	27686	23589.6	20616.3	4	20582	15678.8
rpoB-atpA_11850	-	caattcttcccattctaccaacgaattctctataataattcgtaaatcta	22899	50	30	yes	4	398.5	859.788	1391.36	4	1427	1640.19	2114.55	4	1573.5	2827.16	4130.33	4	3308	3785.27	5022.52	4	1306.5	1611.68	1306.5	4	3404.5	2613.87	3168.83	4	1043.5	1155.11	951.836	4	3086.5	2753.33	2461.11	4	1056	1323.44	1142.77	4	2447	2084.95	1822.15	4	2457.5	1872.05
rpoB-atpA_11880	-	tataataattcgtaaatctagatcggctaattgttctcggatagcacccg	22929	50	38	yes	4	122	263.222	425.963	4	297	341.372	440.098	4	168	301.851	440.988	4	358.5	410.223	544.309	4	234	288.659	234	4	549	421.506	510.997	4	384	425.073	350.268	4	1156	1031.22	921.771	4	475.5	595.923	514.571	4	728	620.286	542.102	4	851.5	648.648
rpoB-atpA_11910	-	ttgttctcggatagcacccgcgccagtagagatttctcgattgcgaaatg	22959	50	50	yes	4	156	336.58	544.674	4	518	595.389	767.579	4	209.5	376.416	549.923	4	512	585.87	777.367	4	215	265.221	215	4	516	396.169	480.281	4	397.5	440.017	362.583	4	1669.5	1489.29	1331.23	4	404	506.315	437.196	4	1460.5	1244.41	1087.55	4	781	594.943
rpoB-atpA_11940	-	gatttctcgattgcgaaatgtatcgaaaccctgggtagtaaaaaaaagtg	22989	50	38	yes	4	42.5	91.6964	148.389	4	105	120.687	155.59	4	49.5	88.9383	129.934	4	72.5	82.9601	110.076	4	50	61.6792	50	4	69	52.9761	64.2237	4	139	153.868	126.79	4	414.5	369.757	330.514	4	170.5	213.68	184.51	4	438.5	373.62	326.527	4	377	287.188
rpoB-atpA_11970	-	ctgggtagtaaaaaaaagtgggatgctgtatttccaagattggatttcat	23019	50	36	yes	4	77.5	167.211	270.591	4	205	235.627	303.772	4	68.5	123.076	179.808	4	112	128.159	170.049	4	203	250.418	203	4	381	292.52	354.626	4	85.5	94.6451	77.9895	4	359	320.248	286.259	4	129.5	162.297	140.141	4	312.5	266.263	232.702	4	306	233.102
rpoB-atpA_12000	-	tttccaagattggatttcatattcgaataaacctcgtaatcgtaagaaag	23049	50	32	yes	4	49	105.721	171.084	4	120.5	138.503	178.558	4	57.5	103.312	150.933	4	114.5	131.02	173.845	4	58	71.5479	58	4	86.5	66.4121	80.5123	4	152.5	168.812	139.104	4	332	296.162	264.73	4	177	221.826	191.544	4	404	344.225	300.837	4	346.5	263.954
rpoB-atpA_12030	-	acctcgtaatcgtaagaaagtgggctttttagttatgggcctagcaaaag	23079	50	42	yes	4	27.5	59.3329	96.0163	4	78.5	90.2278	116.322	4	36	64.6824	94.4974	4	44.5	50.9203	67.5641	4	38.5	47.493	38.5	4	13	9.98101	12.1001	4	140.5	155.528	128.158	4	348	310.435	277.488	4	124.5	156.03	134.73	4	398	339.113	296.369	4	495.5	377.457
rpoB-atpA_12060	-	agttatgggcctagcaaaagaaaaatcgcagtatactaggccttctaatt	23108	50	38	yes	4	69.5	149.951	242.659	4	152	174.709	225.235	4	82.5	148.23	216.557	4	113	129.303	171.567	4	114.5	141.245	114.5	4	182	139.734	169.402	4	77	85.236	70.2361	4	224.5	200.266	179.012	4	136	170.443	147.175	4	303	258.169	225.628	4	260.5	198.441
rpoC1-ex1-ex2	-	cctagcaaaagaaaaatcgcagtatactag	23108	30	37	yes	4	39	84.1449	136.169	4	71	81.6073	105.209	4	22.5	40.4265	59.0609	4	7.5	8.58208	11.3872	4	43	53.0441	43	4	12.5	9.59712	11.6347	4	0	0	0	4	0	0	0	4	26.5	33.2113	28.6775	4	116	98.8368	86.3789	4	0	0
rpoC1-in-ex2	-	cctagcaaaagaaaaattgggataggattc	23109	30	37	no	4	49.5	106.799		4	81.5	93.676		4	15.5	27.8494		4	17	19.4527		4	51.5	63.5296		4	50.5	38.7724		4	4	4.42784		4	48	42.8187		4	1.5	1.87988		4	67	57.0868		4	0	0
rpoC1-intron_0	-	attgggataggattctataggatctcccccccttcaaaatcggacgtgaa	23133	50	46	no	4	2332.5	5032.51		4	6460	7425.12		4	3802.5	6832.08		4	7669.5	8776.03		4	4646.5	5731.85		4	9944.5	7635.09		4	1181	1307.32		4	4951.5	4417.01		4	1627.5	2039.67		4	2404	2048.31		4	1289	981.922
rpoC1-intron_93	-	aggagttctcgttttcaaactctagaaaatcccaaaataaaaaggtctac	23226	50	34	no	4	132.5	285.877		4	342.5	393.669		4	305.5	548.902		4	627.5	718.034		4	307	378.71		4	609.5	467.956		4	43	47.5993		4	117	104.37		4	41	51.3835		4	95	80.9439		4	26	19.806
rpoC1-intron_186	-	attccgtcttctattaattctttattcaaattcaattccaacaaataaaa	23319	50	22	no	4	209	450.93		4	606	696.536		4	857.5	1540.7		4	1572	1798.8		4	990	1221.25		4	1916.5	1471.43		4	87.5	96.8591		4	195	173.951		4	126	157.91		4	249	212.158		4	678.5	516.861
rpoC1-intron_279	-	ccttaactcttaataattaaaggaataccttggaacccataagggattta	23412	50	32	no	4	55.5	119.745		4	143	164.364		4	86	154.519		4	149.5	171.069		4	119	146.796		4	223	171.213		4	0	0		4	46	41.0345		4	3	3.75977		4	50.5	43.0281		4	31.5	23.9958
rpoC1-intron_372	-	cacctcgatggttaggccaccacgcccttaaagtctatacgcgatagata	23505	50	50	no	4	1172.5	2529.74		4	3459	3975.77		4	1476.5	2652.88		4	3124.5	3575.29		4	2717	3351.65		4	5188	3983.19		4	734.5	813.063		4	2505.5	2235.04		4	533	667.985		4	2057	1752.65		4	1030	784.624
rpoC1-intron_465	-	ctttccacgaaaagaaaggaaatgtttcattctacaaaataaaaagcttt	23598	50	28	no	4	35	75.5146		4	69.5	79.8832		4	55.5	99.7187		4	75	85.8208		4	103	127.059		4	137	105.184		4	0	0		4	0	0		4	1	1.25326		4	0	0		4	0.5	0.380885
rpoC1-intron_558	-	acgaaatcgaccatagatcaattccctttttatttgggagtattgactac	23691	50	36	no	4	131.5	283.719		4	429	493.092		4	200	359.347		4	461.5	528.084		4	306.5	378.093		4	613	470.643		4	554	613.256		4	2941	2623.53		4	896	1122.92		4	2688	2290.29		4	1843.5	1404.32
rpoC1-intron_651	-	caggtccagggcatcccaattggattgactgggatgacagtttctccttc	23784	50	52	no	4	882	1902.97		4	2618.5	3009.7		4	1662	2986.17		4	3084	3528.95		4	1252	1544.45		4	2490	1911.75		4	248.5	275.08		4	1111	991.074		4	422.5	529.5		4	684	582.796		4	513.5	391.169
rpoC1-intron_687	-	acagtttctccttccgagtctgtaaaatcagaatttcgatcaaatcacac	23820	50	38	no	4	6378.5	13762		4	17096	19650.1		4	7495	13466.5		4	12688.5	14519.2		4	11140	13742.1		4	21071.5	16178.1		4	1154.5	1277.99		4	3555	3171.26		4	1026	1285.84		4	3618.5	3083.11		4	3116.5	2374.06
rpoC1-ex1-in	-	tcgatcaaatcacacatcgcagtatactag	23845	30	40	no	4	37	79.8298		4	129.5	148.847		4	95	170.69		4	173.5	198.532		4	92	113.49		4	194	148.947		4	84.5	93.5382		4	301	268.509		4	76.5	95.874		4	329	280.322		4	289.5	220.533
rpoB-atpA_12090	-	gtatactaggccttctaattctttaagaggtttatctaaaagattcgcaa	23876	50	32	yes	4	59	127.296	205.999	4	184	211.489	272.653	4	78	140.145	204.744	4	184.5	211.119	280.125	4	102	125.826	102	4	166	127.45	154.509	4	126	139.477	114.932	4	408	363.959	325.331	4	241.5	302.661	261.344	4	468	398.755	348.494	4	477.5	363.746
rpoB-atpA_12120	-	tttatctaaaagattcgcaatataactaggaagacgttttaaataccaca	23906	50	28	yes	4	40.5	87.3812	141.406	4	117.5	135.054	174.113	4	79	141.942	207.369	4	87.5	100.124	132.851	4	65.5	80.7997	65.5	4	118.5	90.9807	110.297	4	153.5	169.918	140.016	4	358	319.356	285.462	4	188.5	236.239	203.989	4	325.5	277.34	242.382	4	364	277.285
rpoB-atpA_12150	-	aagacgttttaaataccacacatgggttactgggcatgcgagtttgatat	23936	50	40	yes	4	39.5	85.2237	137.914	4	56.5	64.9411	83.7224	4	39	70.0726	102.372	4	76.5	87.5372	116.15	4	56.5	69.6975	56.5	4	64	49.1373	59.5698	4	331	366.404	301.924	4	454	404.993	362.01	4	259.5	325.22	280.823	4	320.5	273.079	238.659	4	460.5	350.795
rpoB-atpA_12180	-	tgggcatgcgagtttgatatagcccatttgataccttcgtatccgagaat	23966	50	44	yes	4	183.5	395.912	640.69	4	662	760.902	980.96	4	403.5	724.982	1059.16	4	1013	1159.15	1538.03	4	449.5	554.496	449.5	4	1167	895.987	1086.22	4	386.5	427.84	352.549	4	1491	1330.05	1188.89	4	503.5	631.014	544.872	4	1247.5	1062.92	928.945	4	1207	919.457
rpoB-atpA_12210	-	ataccttcgtatccgagaatcaacaaattcgaccccgcattgttcacaaa	23996	50	42	yes	4	590.5	1274.04	2061.73	4	1816	2087.31	2690.97	4	1461	2625.03	3835.02	4	3242.5	3710.32	4923.07	4	1279	1577.75	1279	4	2991	2296.4	2783.96	4	1397.5	1546.98	1274.74	4	4074	3634.23	3248.52	4	1405	1760.82	1520.45	4	3433	2925.06	2556.37	4	2089.5	1591.72
rpoB-atpA_12240	-	gaccccgcattgttcacaaaatttcgggtcttctttttcatctccgatta	24026	50	42	yes	4	1974.5	4260.1	6893.97	4	6191.5	7116.5	9174.64	4	1977.5	3553.04	5190.8	4	3706	4240.69	5626.8	4	5642	6959.88	5642	4	10497	8059.28	9770.37	4	1313	1453.44	1197.66	4	2840.5	2533.88	2264.96	4	1507.5	1889.28	1631.37	4	3009	2563.79	2240.64	4	2949	2246.46
rpoB-atpA_12270	-	ttctttttcatctccgattactcgataatttccacaagcacaaattccgc	24056	50	38	yes	4	981.5	2117.65	3426.91	4	4107.5	4721.16	6086.54	4	2217	3983.36	5819.47	4	5093.5	5828.38	7733.43	4	3182.5	3925.88	3182.5	4	7492.5	5752.51	6973.85	4	826	914.35	753.442	4	2866	2556.63	2285.29	4	1040	1303.39	1125.46	4	2594	2210.2	1931.61	4	2713.5	2067.06
rpoB-atpA_12300	-	tccacaagcacaaattccgctttttataggaccaaaaattctttcacaaa	24086	50	34	yes	4	154	332.264	537.691	4	524	602.285	776.47	4	257	461.76	674.607	4	527	603.034	800.141	4	567.5	700.059	567.5	4	1510.5	1159.72	1405.94	4	371.5	411.236	338.866	4	1193.5	1064.67	951.672	4	552	691.797	597.357	4	1222.5	1041.62	910.329	4	1202	915.648
rpoB-atpA_12330	-	accaaaaattctttcacaaaataatccatctttttccggtttgttagttt	24116	50	28	yes	4	190.5	411.015	665.131	4	627	720.673	929.096	4	575.5	1034.02	1510.65	4	1103	1262.14	1674.68	4	552	680.938	552	4	1364.5	1047.62	1270.05	4	618.5	684.655	564.169	4	1318	1175.73	1050.95	4	745.5	934.302	806.757	4	1317.5	1122.56	981.07	4	1794	1366.62
rpoB-atpA_12360	-	tttttccggtttgttagttttgtaatgaaaagtatagggttttgttacct	24146	50	30	yes	4	88.5	190.944	308.998	4	260	298.844	385.271	4	152.5	274.002	400.302	4	241	275.771	365.909	4	178	219.578	178	4	398.5	305.956	370.915	4	436.5	483.188	398.157	4	442.5	394.735	352.84	4	355.5	445.532	384.711	4	437.5	372.768	325.782	4	738	562.187
rpoB-atpA_12390	-	agtatagggttttgttacctctccaactatctctccattaggcaggattt	24176	50	40	yes	4	815.5	1759.49	2847.32	4	2955	3396.47	4378.76	4	1517.5	2726.54	3983.33	4	3154.5	3609.62	4789.46	4	2013.5	2483.82	2013.5	4	4596.5	3529.05	4278.32	4	1769.5	1958.77	1614.06	4	3933.5	3508.9	3136.49	4	1729.5	2167.51	1871.61	4	3564.5	3037.1	2654.29	4	3853.5	2935.48
rpoB-atpA_12420	-	ctctccattaggcaggattttagtggcccaagcacttatttgttgaggag	24206	50	46	yes	4	233	502.712	813.52	4	900.5	1035.03	1334.37	4	298	535.426	782.229	4	677.5	775.248	1028.64	4	459.5	566.832	459.5	4	916.5	703.661	853.058	4	206	228.034	187.904	4	556.5	496.429	443.742	4	272	340.885	294.35	4	523.5	446.044	389.822	4	511.5	389.646
rpoB-atpA_12450	-	agcacttatttgttgaggagaaactaatccaattcggagctgttgatgtt	24236	50	38	yes	4	67	144.557	233.931	4	189.5	217.811	280.803	4	78.5	141.044	206.057	4	89	101.841	135.128	4	114	140.629	114	4	191	146.644	177.779	4	108	119.552	98.513	4	367	327.384	292.638	4	148.5	186.108	160.702	4	353	300.771	262.86	4	295	224.722
rpoB-atpA_12480	-	aattcggagctgttgatgtttatatcgatcgatcatagaagaaaaattat	24266	50	30	yes	4	51	110.036	178.067	4	106.5	122.411	157.813	4	80.5	144.637	211.307	4	99	113.283	150.311	4	101.5	125.209	101.5	4	128.5	98.6584	119.605	4	38	42.0645	34.662	4	81	72.2565	64.5877	4	80.5	100.887	87.1146	4	95.5	81.37	71.1136	4	120.5	91.7934
rpoB-atpA_12510	-	gatcatagaagaaaaattattattcattccgattaagcttccttcctatt	24296	50	28	yes	4	576	1242.76	2011.1	4	1679	1929.84	2487.96	4	1049	1884.77	2753.55	4	1800	2059.7	2732.93	4	1034	1275.53	1034	4	1918	1472.58	1785.23	4	454	502.56	414.119	4	1066	950.931	850.007	4	517.5	648.56	560.022	4	1033	880.159	769.219	4	836.5	637.221
rpoB-atpA_12540	-	gattaagcttccttcctattaatctggaagttcttctcagatacaaggaa	24326	50	36	yes	4	303.5	654.82	1059.67	4	1047	1203.42	1551.46	4	533.5	958.557	1400.4	4	1262	1444.08	1916.09	4	732	902.983	732	4	1650.5	1267.2	1536.25	4	250.5	277.294	228.495	4	759	677.07	605.211	4	276.5	346.525	299.22	4	671	571.72	499.657	4	548	417.45
rpoB-atpA_12570	-	ttcttctcagatacaaggaaatgattcagttccagagctaaagatcgtag	24356	50	38	yes	4	41.5	89.5388	144.897	4	136.5	156.893	202.267	4	55.5	99.7187	145.684	4	88	100.696	133.61	4	79	97.4531	79	4	130.5	100.194	121.466	4	60	66.4176	54.7294	4	211	188.224	168.247	4	72	90.2344	77.9161	4	223	190.005	166.056	4	184.5	140.547
rpoB-atpA_12600	-	tccagagctaaagatcgtagttctcgaacgagcaatcgaaaagattctgg	24386	50	44	yes	4	39	84.1449	136.169	4	61	70.1133	90.3906	4	32.5	58.3938	85.3102	4	29	33.184	44.0305	4	23	28.3724	23	4	0	0	0	4	95	105.161	86.655	4	186	165.922	148.313	4	51	63.916	55.1906	4	183	155.924	136.27	4	154.5	117.694
rpoB-atpA_12630	-	agcaatcgaaaagattctggagcatcttcgggattaggtattgttccccc	24416	50	46	yes	4	631	1361.42	2203.14	4	1489	1711.46	2206.42	4	840	1509.26	2204.94	4	1551	1774.77	2354.88	4	1127.5	1390.87	1127.5	4	2274	1745.91	2116.59	4	428.5	474.333	390.859	4	1107	987.505	882.699	4	419.5	525.741	453.97	4	906.5	772.376	675.021	4	869	661.979
rpoB-atpA_12660	-	ggattaggtattgttcccccaatgatcgtagtaccaagtacttcctggcg	24446	50	48	yes	4	599.5	1293.46	2093.15	4	1727.5	1985.59	2559.83	4	603.5	1084.33	1584.14	4	1340.5	1533.9	2035.27	4	1345	1659.17	1345	4	3724	2859.17	3466.22	4	437.5	484.295	399.069	4	1348	1202.49	1074.87	4	482	604.069	521.605	4	1278	1088.91	951.657	4	1034.5	788.052
rpoB-atpA_12690	-	gtaccaagtacttcctggcgagctctaatatgatccgatttataagtaag	24476	50	40	yes	4	161	347.367	562.132	4	372.5	428.151	551.975	4	416	747.441	1091.97	4	906	1036.72	1375.57	4	383	472.463	383	4	777	596.557	723.214	4	510	564.55	465.2	4	883.5	788.131	704.485	4	431.5	540.78	466.956	4	775	660.332	577.1	4	827	629.984
rpoB-atpA_12720	-	tgatccgatttataagtaagcatctcttgtaaaatatgagcaaccccaaa	24506	50	34	yes	4	109.5	236.253	382.319	4	316.5	363.785	468.994	4	162	291.071	425.238	4	317.5	363.308	482.059	4	223.5	275.706	223.5	4	447	343.193	416.058	4	531.5	588.35	484.812	4	2749	2452.26	2192	4	944	1183.07	1021.57	4	1041.5	887.401	775.548	4	974	741.965
rpoB-atpA_12750	-	aaaatatgagcaaccccaaacccttctagagcccaaacctccatttctcc	24536	50	46	yes	4	2457.5	5302.21	8580.36	4	5902.5	6784.33	8746.4	4	5638	10130	14799.3	4	10818	12378.8	16424.9	4	4161	5132.94	4161	4	9229	7085.75	8590.15	4	2924	3236.75	2667.15	4	6149.5	5485.69	4903.49	4	3189	3996.63	3451.04	4	5433	4629.14	4045.66	4	3500.5	2666.58
rpoB-atpA_12780	-	gcccaaacctccatttctcctacccgctgtcccccctgtttggctcttcc	24566	50	60	yes	4	33782	72886.7	117950	4	47041	54068.9	69705.9	4	35737.5	64210.8	93808.4	4	47017	53800.5	71385.7	4	40358	49785	40358	4	50409.5	38702.9	46920	4	28316	31344.7	25828.6	4	43746.5	39024.3	34882.6	4	28714	35986	31073.4	4	39731.5	33852.9	29585.9	4	25161.5	19167.3
rpoB-atpA_12810	-	cccccctgtttggctcttcctctaaggggttgttgtgtaacaagcgcata	24596	50	52	yes	4	574	1238.44	2004.12	4	2065.5	2374.08	3060.68	4	830	1491.29	2178.69	4	1971	2255.37	2992.56	4	1210.5	1493.25	1210.5	4	3005.5	2307.53	2797.45	4	693.5	767.677	632.581	4	2152.5	1920.15	1716.36	3	626	784.538	677.438	3	1206	1027.56	898.043	4	1166.5	888.606
rpoB-atpA_12840	-	tgttgtgtaacaagcgcataatgtccactggagcgcccatggattttatc	24626	50	46	yes	4	181.5	391.597	633.707	4	567.5	652.284	840.929	4	211	379.111	553.86	4	484	553.83	734.855	4	298	367.608	298	4	573.5	440.316	533.801	4	161	178.221	146.857	4	676	603.029	539.029	4	178.5	223.706	193.167	4	646	550.419	481.041	4	415	316.135
rpoB-atpA_12870	-	gagcgcccatggattttatcatcaacttgatgaattaatttcaagatata	24656	50	32	yes	4	83.5	180.156	291.54	4	203.5	233.903	301.549	4	198.5	356.652	521.048	4	326.5	373.607	495.723	4	403.5	497.751	403.5	4	617	473.714	574.29	4	203	224.713	185.168	4	447.5	399.195	356.827	4	204	255.664	220.762	4	386.5	329.314	287.805	4	348.5	265.477
rpoB-atpA_12900	-	tgaattaatttcaagatataaggctttcctattataacgggttgttcaaa	24686	50	28	yes	4	74	159.66	258.371	4	216.5	248.845	320.812	4	94.5	169.791	248.056	4	194	221.99	294.549	4	174.5	215.26	174.5	4	343.5	263.729	319.722	4	182	201.467	166.013	4	451.5	402.763	360.017	4	176.5	221.2	191.003	4	497.5	423.891	370.461	4	493	375.553
rpoB-atpA_12930	-	attataacgggttgttcaaaaggattccccgtccttccatcaaatattct	24716	50	38	yes	4	2621	5654.97	9151.22	4	7554.5	8683.14	11194.4	4	3084.5	5542.02	8096.59	4	6799.5	7780.51	10323.6	4	3842	4739.43	3842	4	8562	6573.64	7969.32	4	1379.5	1527.05	1258.32	4	4302	3837.62	3430.33	4	1706.5	2138.68	1846.72	4	3563	3035.82	2653.17	4	2529	1926.52
rpoB-atpA_12960	-	gtccttccatcaaatattctgctttttcctggatattcgggttcaaatac	24746	50	38	yes	4	1482.5	3198.58	5176.15	4	3905	4488.4	5786.48	4	2865.5	5148.54	7521.73	4	5326	6094.42	8086.44	4	4308	5314.28	4308	4	8538	6555.22	7946.98	4	3421.5	3787.47	3120.95	4	6109	5449.57	4871.19	4	2207	2765.93	2388.35	4	5328	4539.68	3967.47	4	4408.5	3358.27
rpoB-atpA_12990	-	ggatattcgggttcaaatacccatggattcgctgtttgcttactggcttc	24776	50	46	yes	4	487	1050.73	1700.36	4	1253.5	1440.77	1857.45	4	788	1415.83	2068.44	4	1764.5	2019.08	2679.03	4	926.5	1142.92	926.5	4	1905.5	1462.99	1773.6	4	549	607.721	500.774	4	1794.5	1600.79	1430.9	4	573	718.115	620.083	4	1558.5	1327.91	1160.53	4	1188.5	905.365
rpoB-atpA_13020	-	gctgtttgcttactggcttcatataattcagaaaacacaagttttctcga	24806	50	36	yes	4	116	250.277	405.014	4	375.5	431.599	556.421	4	167.5	300.953	439.676	4	337.5	386.194	512.424	4	395.5	487.882	395.5	4	907.5	696.751	844.681	4	160	177.114	145.945	4	555	495.091	442.546	4	164.5	206.161	178.017	4	543.5	463.085	404.715	4	617.5	470.393
rpoB-atpA_13050	-	gaaaacacaagttttctcgaagcttcttgttcatatctctcatcaaaagg	24836	50	36	yes	4	212	457.403	740.198	4	601.5	691.364	891.31	4	649	1166.08	1703.58	4	1467	1678.65	2227.34	4	665	820.333	665	4	1568	1203.86	1459.46	4	591.5	654.767	539.541	4	1250	1115.07	996.724	4	547	685.531	591.946	4	1191	1014.78	886.873	4	1501.5	1143.8
rpoB-atpA_13080	-	tcatatctctcatcaaaaggtgctattcgataatgtctgtctagcagact	24866	50	38	yes	4	49.5	106.799	172.829	4	129	148.272	191.154	4	95.5	171.588	250.681	4	145	165.92	220.153	4	120	148.03	120	4	244	187.336	227.11	4	280.5	310.502	255.86	4	495	441.567	394.703	4	281.5	352.791	304.63	4	513	437.097	382.003	4	598.5	455.92
rpoB-atpA_13110	-	taatgtctgtctagcagactccctgctaaccctagtgaacattcaaatat	24896	50	40	yes	4	581	1253.54	2028.56	4	1498	1721.8	2219.75	4	831.5	1493.98	2182.63	4	1892	2164.97	2872.61	4	1156.5	1426.64	1156.5	4	2388.5	1833.82	2223.16	4	997.5	1104.19	909.877	4	3433.5	3062.87	2737.8	4	1726	2163.12	1867.82	4	1670	1422.91	1243.56	4	1579	1202.84
rpoB-atpA_13140	-	cctagtgaacattcaaatatctgtcctacattcattcgtgaaggtactcc	24926	50	40	yes	4	117	252.435	408.506	4	333	382.75	493.444	4	339	609.093	889.851	4	739	845.621	1122.02	4	314	387.345	314	4	595.5	457.207	554.278	4	381.5	422.306	347.988	4	802	715.428	639.498	4	357.5	448.039	386.875	4	811	691.006	603.908	4	954	726.729
rpoB-atpA_13170	-	ttcattcgtgaaggtactcctaatgggttaaagaccatatcaacggatct	24956	50	40	yes	4	50.5	108.957	176.321	4	125.5	144.25	185.967	4	71	127.568	186.37	4	132.5	151.617	201.174	4	66	81.4165	66	4	95.5	73.322	88.8893	4	167.5	185.416	152.786	4	457	407.669	364.402	4	126.5	158.537	136.894	4	403.5	343.799	300.464	4	361	274.999
rpoB-atpA_13200	-	aagaccatatcaacggatcttccatcttgtaaataaggcatatcttgtct	24986	50	36	yes	4	202	435.827	705.283	4	566	650.56	838.706	4	333	598.312	874.101	4	633	724.328	961.081	4	496.5	612.474	496.5	4	1258.5	966.238	1171.38	4	333.5	369.171	304.204	4	858.5	765.83	684.55	4	322.5	404.175	348.999	4	820	698.674	610.609	4	958	729.776
rpoB-atpA_13230	-	aaataaggcatatcttgtctaggcaaaattttggaaatgatacctttatt	25016	50	28	yes	4	46	99.2478	160.609	4	93.5	107.469	138.549	4	88.5	159.011	232.306	4	89	101.841	135.128	4	66.5	82.0333	66.5	4	84	64.4927	78.1853	4	100.5	111.25	91.6718	4	202	180.195	161.071	4	106.5	133.472	115.251	4	198	168.704	147.44	4	275.5	209.868
rpoB-atpA_13260	-	ttggaaatgatacctttatttccgtgtcttccagctactttatcgcctac	25046	50	40	yes	4	763	1646.22	2664.02	4	1886.5	2168.34	2795.44	4	2418.5	4345.4	6348.39	4	5211.5	5963.4	7912.59	4	1778.5	2193.93	1778.5	4	3549.5	2725.2	3303.8	4	987.5	1093.12	900.755	4	1863	1661.9	1485.52	4	1012.5	1268.92	1095.7	4	1672	1424.61	1245.05	4	1852	1410.8
rpoB-atpA_13290	-	ccagctactttatcgcctactttgatttcacgtttctgtaaaatatatac	25076	50	34	yes	4	1192.5	2572.89	4163.62	4	4147.5	4767.13	6145.82	4	2662.5	4783.8	6988.87	4	5902	6753.52	8960.98	4	3276	4041.22	3276	4	7851	6027.76	7307.54	4	1156	1279.65	1054.45	4	2841	2534.33	2265.36	4	960	1203.13	1038.88	4	2776.5	2365.69	2067.51	4	2880.5	2194.28
rpoB-atpA_13320	-	cgtttctgtaaaatatatacacgaatcgtttcgggattataactagaacc	25106	50	34	yes	4	33	71.1995	115.22	4	48	55.1712	71.127	4	63.5	114.093	166.683	4	76.5	87.5372	116.15	4	53	65.3799	53	4	34.5	26.4881	32.1118	4	126	139.477	114.932	4	180	160.57	143.528	4	127.5	159.79	137.976	4	172.5	146.977	128.451	4	244	185.872
rpoB-atpA_13350	-	tcgggattataactagaaccacccctcttctggatccacctcacatcaat	25136	50	46	yes	4	7839	16913.1	27369.9	4	28027.5	32214.8	41531.5	4	10838.5	19473.9	28450.3	4	24899.5	28491.9	37804.8	4	13740	16949.4	13740	4	31575.5	24242.7	29389.8	4	2309	2555.97	2106.17	4	5424.5	4838.95	4325.39	4	2234.5	2800.4	2418.11	4	5984.5	5099.04	4456.33	4	3739.5	2848.64
rpoB-atpA_13380	-	tggatccacctcacatcaataacccgacccctgccacctataggtagttt	25166	50	50	yes	4	4961.5	10704.7	17323.1	4	14351.5	16495.6	21266.2	4	5948	10687	15613.1	4	12254	14022	18605.2	4	7954	9811.93	7954	4	19541.5	15003.4	18188.8	4	5980.5	6620.18	5455.16	4	17702	15791.2	14115.2	4	5820.5	7294.57	6298.76	4	17192.5	14648.7	12802.3	4	7529.5	5735.75
rpoB-atpA_13410	-	ctgccacctataggtagttttagacaagtttcttttgaagtagatacctg	25196	50	38	yes	4	110.5	238.411	385.811	4	242	278.155	358.599	4	205.5	369.229	539.423	4	374	427.96	567.842	4	224	276.323	224	4	393	301.733	365.796	4	171.5	189.844	156.435	4	369	329.168	294.233	4	193	241.878	208.859	4	343.5	292.676	255.786	4	415.5	316.516
rpoB-atpA_13440	-	tcttttgaagtagatacctgaataccaagtatagctcgtaacaatctatc	25226	50	34	yes	4	52.5	113.272	183.304	4	148.5	170.686	220.049	4	70	125.771	183.745	4	127	145.323	192.823	4	62.5	77.099	62.5	4	105	80.6158	97.7317	4	103	114.017	93.9522	4	301.5	268.955	240.41	4	136.5	171.069	147.716	4	307.5	262.003	228.979	4	276	210.249
rpoB-atpA_13470	-	atagctcgtaacaatctatcttccggggcatacgacgattctttcacgac	25256	50	46	yes	4	101.5	218.992	354.387	4	290	333.326	429.726	4	356	639.637	934.475	4	768.5	879.377	1166.81	4	208.5	257.202	208.5	4	489	375.439	455.15	4	283.5	313.823	258.597	4	621	553.966	495.173	4	315.5	395.402	341.424	4	603	513.781	449.021	4	511.5	389.646
rpoB-atpA_13500	-	tacgacgattctttcacgacctggggtgttaatttacctactaaaatatc	25286	50	38	yes	4	171.5	370.022	598.792	4	460	528.724	681.634	4	348	625.263	913.475	4	765	875.372	1161.5	4	350	431.754	350	4	805.5	618.438	749.741	4	540.5	598.312	493.021	4	1608.5	1434.87	1282.58	4	494.5	619.735	535.132	4	1124.5	958.121	837.354	4	836.5	637.221
rpoB-atpA_13530	-	aatttacctactaaaatatcacctgtctctacccaagatcccagcatcac	25316	50	40	yes	4	1986	4284.92	6934.12	4	6281.5	7219.95	9308	4	3459.5	6215.8	9080.94	4	7542	8630.14	11451	4	4612.5	5689.91	4612.5	4	9617.5	7384.02	8951.76	4	1814	2008.03	1654.65	4	7648.5	6822.89	6098.76	4	2331	2921.34	2522.53	4	4116.5	3507.43	3065.33	4	3332.5	2538.6
rpoB-atpA_13560	-	acccaagatcccagcatcacaattccatttttatctaaattgcggagtaa	25346	50	38	yes	4	555	1197.45	1937.78	4	1690.5	1943.06	2505	4	1097.5	1971.91	2880.86	4	2272.5	2600.37	3450.32	4	1517	1871.35	1517	4	3274	2513.68	3047.37	4	505.5	559.569	461.096	4	1330	1186.43	1060.51	4	562.5	704.956	608.72	4	1216	1036.08	905.489	4	1353.5	1031.06
rpoB-atpA_13590	-	ttatctaaattgcggagtaaatgggcttctaaatgcggtatttcattagt	25376	50	34	yes	4	41	88.46	143.152	4	51	58.6194	75.5724	4	67	120.381	175.87	4	64.5	73.8059	97.93	4	119.5	147.413	119.5	4	142	109.023	132.17	4	133.5	147.779	121.773	4	271	241.747	216.09	4	138	172.949	149.339	4	214.5	182.763	159.726	4	324.5	247.195
rpoB-atpA_13620	-	aaatgcggtatttcattagttactttttcagggccttggcttgtcacatg	25406	50	40	yes	4	180	388.361	628.47	4	506	581.596	749.797	4	246	441.996	645.732	4	534.5	611.616	811.529	4	434.5	535.992	434.5	4	899.5	690.609	837.235	4	368	407.362	335.674	4	1148.5	1024.53	915.79	4	360.5	451.799	390.122	4	907	772.802	675.393	4	853	649.79
rpoB-atpA_13650	-	gggccttggcttgtcacatgagtctgaatttcatatttccgtatgtgaaa	25436	50	42	yes	4	123.5	266.459	431.2	4	312.5	359.187	463.066	4	174	312.632	456.738	4	360	411.94	546.586	4	442	545.244	442	4	870	667.96	809.777	4	371	410.682	338.41	4	960.5	856.819	765.883	4	315.5	395.402	341.424	4	764	650.96	568.909	4	759	578.184
rpoB-atpA_13680	-	tcatatttccgtatgtgaaaagaagtataaatatcttcatataccaaacg	25466	50	28	yes	4	26	56.0966	90.779	4	76.5	87.929	113.359	4	58	104.211	152.246	4	67	76.6666	101.726	4	62.5	77.099	62.5	4	54	41.4596	50.262	4	42	46.4923	38.3106	4	124	110.615	98.8751	4	69	86.4746	74.6696	4	166.5	141.865	123.983	4	164.5	125.311
rpoB-atpA_13710	-	atatcttcatataccaaacgctcgctaataagtactgcatcttcaaaatt	25496	50	32	yes	4	186.5	402.385	651.165	4	669	768.948	991.332	4	589	1058.28	1546.08	4	1294	1480.69	1964.67	4	518	638.996	518	4	1256.5	964.703	1169.52	4	505	559.015	460.639	4	901.5	804.188	718.838	4	504.5	632.267	545.954	4	1089.5	928.299	811.291	4	1357	1033.72
rpoB-atpA_13740	-	agtactgcatcttcaaaattgtaaccctcccacggcatataagctactaa	25526	50	40	yes	4	2015.5	4348.56	7037.12	4	6030.5	6931.45	8936.07	4	2261	4062.41	5934.96	4	4675.5	5350.07	7098.79	4	3983	4913.36	3983	4	8568.5	6578.63	7975.37	4	2841.5	3145.43	2591.9	4	11964.5	10673	9540.25	4	4083	5117.04	4418.49	4	4345	3702.12	3235.48	4	3009.5	2292.55
rpoB-atpA_13770	-	cacggcatataagctactaatacgtttttccccaaagcaagttcgccacc	25556	50	46	yes	4	693	1495.19	2419.61	4	1799.5	2068.34	2666.52	4	2372.5	4262.75	6227.64	4	5612	6421.68	8520.67	4	1487.5	1834.96	1487.5	4	3602.5	2765.89	3353.13	4	732.5	810.849	668.155	4	2013	1795.71	1605.12	4	803	1006.36	868.981	4	1904	1622.29	1417.81	4	1665.5	1268.73
rpoB-atpA_13800	-	cccaaagcaagttcgccaccaaccgtagcagcaccatccgctaaaatttg	25586	50	52	yes	4	1477	3186.72	5156.95	4	4690.5	5391.26	6950.44	4	2149	3861.18	5640.97	4	4906	5613.82	7448.75	4	3857	4757.93	3857	4	10731	8238.94	9988.18	4	1728	1912.83	1576.21	4	6957.5	6206.48	5547.77	4	2002.5	2509.64	2167.04	4	6178	5263.91	4600.42	4	3002	2286.84
rpoB-atpA_13830	-	gcaccatccgctaaaatttgtccctttttaatgcatttaccccgaggaac	25616	50	44	yes	4	1643.5	3545.95	5738.28	4	4553.5	5233.79	6747.43	4	3051.5	5482.73	8009.97	4	6047	6919.45	9181.13	4	3553.5	4383.54	3553.5	4	7243.5	5561.34	6742.09	4	760	841.29	693.24	4	2595	2314.88	2069.2	4	877	1099.11	949.062	4	2017	1718.57	1501.95	4	2038	1552.49
rpoB-atpA_13860	-	atgcatttaccccgaggaacctggagtttttgatgcatacaagtattttt	25646	50	38	yes	4	100	215.756	349.15	4	227	260.914	336.371	4	211.5	380.009	555.172	4	254.5	291.219	386.406	4	200.5	247.334	200.5	4	403	309.411	375.103	4	44	48.7063	40.1349	4	223.5	199.374	178.214	4	84	105.273	90.9022	4	231	196.822	172.013	4	201.5	153.497
rpoB-atpA_13890	-	tgatgcatacaagtatttttattggaacgttgatatataactaatggaat	25676	50	26	yes	4	37	79.8298	129.186	4	37	42.5278	54.8271	4	40	71.8693	104.997	4	46.5	53.2089	70.6007	4	44	54.2777	44	4	15	11.5165	13.9617	4	28	30.9949	25.5404	4	29	25.8696	23.124	4	45.5	57.0231	49.2387	4	51.5	43.8801	38.3492	4	74.5	56.7519
rpoB-atpA_13920	-	tgatatataactaatggaatgcttagaatatctccattacctgctaaaag	25706	50	30	yes	4	94.5	203.89	329.947	4	202	232.179	299.326	4	237	425.826	622.108	4	475.5	544.104	721.949	4	198	244.25	198	4	292.5	224.573	272.252	4	342	378.581	311.958	4	571.5	509.81	455.702	4	309	387.256	334.39	4	593.5	505.687	441.947	4	663.5	505.435
rpoB-atpA_13950	-	tctccattacctgctaaaagaatcttgtcagtattggtataaacgaccct	25736	50	38	yes	4	89	192.023	310.744	4	328	377.003	486.034	4	213	382.704	559.11	4	421	481.741	639.202	4	229	282.491	229	4	455	349.335	423.504	4	213.5	236.336	194.746	4	544.5	485.724	434.173	4	232.5	291.382	251.604	4	544	463.511	405.087	4	515	392.312
rpoB-atpA_13980	-	gtattggtataaacgacccttccctcgcgttcggctatagcaagagcccc	25766	50	54	yes	4	5196	11210.7	18141.8	4	15442	17749	22882.1	4	5795.5	10413	15212.8	4	13097	14986.6	19885.1	4	10646.5	13133.4	10646.5	4	23653.5	18160.4	22016.2	4	2336	2585.86	2130.8	4	11039	9847.4	8802.27	4	2565.5	3215.23	2776.3	4	9599	8178.75	7147.85	4	3529.5	2688.67
rpoB-atpA_14010	-	tcggctatagcaagagcccccgaatctagagctgcttgtcgttccaaccc	25796	50	56	yes	4	777.5	1677.5	2714.64	4	2309.5	2654.54	3422.25	4	926.5	1664.67	2432	4	2368	2709.65	3595.32	4	1505.5	1857.16	1505.5	4	4178	3207.74	3888.79	4	444.5	492.044	405.454	4	1751	1561.99	1396.21	4	496.5	622.241	537.297	4	1473.5	1255.48	1097.24	4	837.5	637.983
rpoB-atpA_14040	-	gctgcttgtcgttccaacccagttccaacaatgcatttctcggagcgaga	25826	50	52	yes	4	535.5	1155.37	1869.7	4	1944.5	2235.01	2881.38	4	688.5	1237.05	1807.26	4	1649.5	1887.49	2504.43	4	1061.5	1309.45	1061.5	4	3149	2417.71	2931.02	4	372	411.789	339.323	4	1449.5	1293.03	1155.8	4	401	502.555	433.95	4	1358	1157.07	1011.23	4	744	566.757
rpoB-atpA_14070	-	atgcatttctcggagcgagaaagaggaactgcttgacgttgcatattaga	25856	50	44	yes	4	20.5	44.23	71.5758	4	23	26.4362	34.0817	4	41.5	74.5644	108.935	4	69.5	79.5273	105.521	4	21.5	26.5221	21.5	4	0	0	0	4	24	26.5671	21.8918	4	103	91.8817	82.1301	4	33	41.3574	35.7116	4	85.5	72.8496	63.6672	4	105	79.9859
rpoB-atpA_14100	-	gcttgacgttgcatattagaactcattaaagctcgattcgcatcattatg	25886	50	38	yes	4	42.5	91.6964	148.389	4	136	156.318	201.526	4	80	143.739	209.994	4	149.5	171.069	226.985	4	92.5	114.107	92.5	4	161.5	123.995	150.321	4	113	125.087	103.074	4	376.5	335.859	300.213	4	158.5	198.641	171.524	4	409	348.485	304.56	4	415	316.135
rpoB-atpA_14130	-	gctcgattcgcatcattatgttcgataaaaggaatgagggaagctccaat	25916	50	42	yes	4	18	38.8361	62.847	4	38.5	44.2519	57.0498	4	34.5	61.9873	90.56	4	57	65.2238	86.5428	4	33	40.7083	33	4	12	9.21324	11.1693	4	8	8.85569	7.29726	4	99.5	88.7595	79.3393	4	15	18.7988	16.2325	4	85	72.4235	63.2949	4	67	51.0386
rpoB-atpA_14160	-	ggaatgagggaagctccaatagaaaaatattgaaaaggaaaaatacttcg	25946	50	34	yes	4	29.5	63.6481	102.999	4	40	45.976	59.2725	4	25	44.9183	65.6232	4	25.5	29.1791	38.7165	4	23	28.3724	23	4	6.5	4.9905	6.05006	4	0	0	0	4	14.5	12.9348	11.562	4	14	17.5456	15.1504	4	73	62.199	54.3591	4	31	23.6149
rpoB-atpA_14190	-	tgaaaaggaaaaatacttcgaagatgaacctgttcccatgcaatagtcaa	25976	50	36	yes	4	367.5	792.904	1283.13	4	890	1022.97	1318.81	4	559.5	1005.27	1468.65	4	1238.5	1417.19	1880.41	4	626.5	772.84	626.5	4	1149.5	882.551	1069.93	4	409	452.747	373.072	4	894.5	797.944	713.256	4	367.5	460.571	397.697	4	824	702.082	613.588	4	789.5	601.418
rpoB-atpA_14220	-	tgttcccatgcaatagtcaagaattcttgacggtatcgagctggaacaac	26006	50	44	yes	4	32	69.042	111.728	4	100	114.94	148.181	4	72.5	130.263	190.307	4	141.5	161.915	214.839	4	70	86.3509	70	4	75.5	57.9666	70.2737	4	88	97.4125	80.2699	4	161.5	144.067	128.777	4	67.5	84.5947	73.0464	4	145	123.546	107.974	4	145	110.457
rpoB-atpA_14250	-	cggtatcgagctggaacaacctgttcttcctgaatatcctgatttaaggc	26036	50	46	yes	4	226	487.609	789.079	4	628	721.823	930.578	4	418	751.034	1097.22	4	921	1053.88	1398.35	4	636.5	785.176	636.5	4	1498	1150.12	1394.31	4	411.5	455.514	375.353	4	1406	1254.23	1121.12	4	464	581.511	502.126	4	1335.5	1137.9	994.474	4	1241	945.357
rpoB-atpA_14280	-	tgaatatcctgatttaaggctaaagaatttcctgccgctaccatatagta	26066	50	36	yes	4	297.5	641.874	1038.72	4	870.5	1000.55	1289.92	4	387	695.336	1015.85	4	799	914.278	1213.12	4	722.5	891.264	722.5	4	1422.5	1092.15	1324.03	4	391	432.822	356.654	4	1160.5	1035.23	925.359	4	444.5	557.072	481.024	4	1026	874.195	764.006	4	723	550.76
rpoB-atpA_14310	-	cctgccgctaccatatagtattcatctctacctggtgataaataaagcat	26096	50	40	yes	4	733	1581.49	2559.27	4	2400.5	2759.13	3557.09	4	1387.5	2492.97	3642.09	4	3156.5	3611.91	4792.5	4	2213	2729.92	2213	4	5138.5	3945.18	4782.8	4	725.5	803.1	661.77	4	2598	2317.56	2071.59	4	749.5	939.315	811.085	4	2036.5	1735.18	1516.47	4	1980.5	1508.69
rpoB-atpA_14340	-	cctggtgataaataaagcatccgtaccccggttgacctctcagaaatttc	26126	50	46	yes	4	927	2000.06	3236.62	4	3052.5	3508.54	4523.23	4	1175	2111.16	3084.29	4	3018	3453.43	4582.21	4	2049.5	2528.23	2049.5	4	4717.5	3621.95	4390.94	4	1451.5	1606.75	1324	4	6298	5618.17	5021.9	4	1635.5	2049.7	1769.89	4	4039.5	3441.82	3008	4	3159	2406.43
rpoB-atpA_14370	-	gttgacctctcagaaatttcataaaaagggctttctagagatccccaatg	26156	50	40	yes	4	159	343.052	555.149	4	598.5	687.915	886.865	4	348.5	626.162	914.788	4	841.5	962.909	1277.64	4	443	546.478	443	4	1260.5	967.774	1173.25	3	292	323.233	266.35	3	896	799.282	714.452	4	295.5	370.337	319.781	4	649	552.975	483.275	4	759	578.184
rpoB-atpA_14400	-	ctttctagagatccccaatgaccaatcctcgcatgaattgctaaggatcc	26186	50	46	yes	4	340.5	734.65	1188.86	4	1195	1373.53	1770.77	4	506.5	910.045	1329.53	4	1279.5	1464.1	1942.66	4	1227	1513.61	1227	4	2585	1984.68	2406.06	4	357	395.185	325.64	4	1325.5	1182.42	1056.93	4	439.5	550.806	475.613	4	1205.5	1027.14	897.67	4	1114.5	848.993
rpoB-atpA_14430	-	gcatgaattgctaaggatccaataagtccaacattgattccttcagatgt	26216	50	38	yes	4	127.5	275.089	445.166	4	382	439.07	566.052	4	225	404.265	590.609	4	450	514.925	683.233	4	206	254.118	206	4	420.5	322.847	391.392	4	184	203.681	167.837	4	592.5	528.543	472.447	4	225.5	282.609	244.029	4	636	541.898	473.595	4	557	424.306
rpoB-atpA_14460	-	acattgattccttcagatgtgtcaattgggcaaatacgtccatagtgact	26246	50	40	yes	4	53.5	115.43	186.795	4	122.5	140.801	181.522	4	109	195.844	286.117	4	213.5	244.303	324.156	4	71.5	88.2012	71.5	4	106.5	81.7675	99.1278	4	236	261.243	215.269	4	427.5	381.354	340.88	4	192.5	241.252	208.317	4	400.5	341.243	298.231	4	460	350.415
rpoB-atpA_14490	-	caaatacgtccatagtgactaggatggatatctcgtatccgaaaactagc	26276	50	42	yes	4	27	58.2542	94.2705	4	59	67.8146	87.4269	4	37.5	67.3775	98.4348	4	69	78.9551	104.762	4	26	32.0732	26	4	0	0	0	4	51.5	57.0085	46.9761	4	160.5	143.175	127.979	4	64.5	80.835	69.7999	4	171	145.699	127.334	4	149	113.504
rpoB-atpA_14520	-	tctcgtatccgaaaactagcagtgcgccctgtcagtcctccagggcccaa	26306	50	58	yes	4	1590	3430.52	5551.49	4	5224.5	6005.04	7741.73	4	2032.5	3651.86	5335.17	4	5300	6064.67	8046.96	4	2451	3023.51	2451	4	6819.5	5235.81	6347.44	4	1520.5	1683.13	1386.94	4	6252.5	5577.58	4985.62	4	1451.5	1819.1	1570.77	4	6174.5	5260.93	4597.81	4	2463	1876.24
rpoB-atpA_14550	-	gtcagtcctccagggcccaaataacttaattttctcccatgaactatttg	26336	50	42	yes	4	799	1723.89	2789.71	4	2966.5	3409.69	4395.8	4	1039.5	1867.7	2728.61	4	2719.5	3111.86	4129	4	1636.5	2018.76	1636.5	4	4719	3623.11	4392.34	4	1321	1462.3	1204.96	4	5656.5	5045.91	4510.38	4	1720	2155.6	1861.33	4	3887.5	3312.31	2894.81	4	2626	2000.41
rpoB-atpA_14580	-	tttctcccatgaactatttgtgtcaatggattagttcgatccaaaacttg	26366	50	36	yes	4	56.5	121.902	197.27	4	147	168.962	217.826	4	138	247.949	362.24	4	261.5	299.229	397.034	4	172.5	212.793	172.5	4	330.5	253.748	307.622	4	147	162.723	134.087	4	476	424.618	379.553	4	209	261.93	226.173	4	272.5	232.181	202.916	4	390	297.091
rpoB-atpA_14610	-	ttagttcgatccaaaacttgagataatgggtgtaaaccgaaaaaggattc	26396	50	36	yes	4	44	94.9327	153.626	4	64.5	74.1362	95.5769	4	25.5	45.8167	66.9357	4	10	11.4428	15.1829	4	47	57.9784	47	4	44.5	34.1658	41.4196	4	59.5	65.8642	54.2734	4	140.5	125.334	112.032	4	53.5	67.0492	57.896	4	90.5	77.1098	67.3904	4	129	98.2684
rpoB-atpA_14640	-	tgtaaaccgaaaaaggattcataagtagttgttaatggagttgaggttac	26426	50	34	yes	4	18	38.8361	62.847	4	31	35.6314	45.9362	4	29.5	53.0036	77.4354	4	25	28.6069	37.9574	4	54	66.6135	54	4	40	30.7108	37.2311	4	0.5	0.55348	0.456079	4	34.5	30.7759	27.5096	4	9.5	11.9059	10.2806	4	14	11.9286	10.425	4	52	39.6121
rpoB-atpA_14670	-	gttaatggagttgaggttaccaaattctgaggtgtcggtatcaatttatg	26456	50	38	yes	4	101.5	218.992	354.387	4	290.5	333.9	430.466	4	136	244.356	356.99	4	255	291.791	387.165	4	168.5	207.859	168.5	4	346.5	266.032	322.514	4	170.5	188.737	155.523	4	379	338.089	302.207	4	135.5	169.816	146.634	4	349	297.363	259.881	4	377.5	287.568
rpoB-atpA_14700	-	ggtgtcggtatcaatttatgccgaattgctccacatatagtcccccgaac	26486	50	48	yes	4	1454.5	3138.17	5078.39	4	4234	4866.56	6273.99	4	1927.5	3463.2	5059.55	4	4268	4883.78	6480.08	4	2705	3336.84	2705	4	6231	4783.97	5799.68	4	1934	2140.86	1764.11	4	7020.5	6262.68	5598	4	2043	2560.4	2210.87	4	5709	4864.31	4251.18	4	2489.5	1896.43
rpoB-atpA_14730	-	ccacatatagtcccccgaaccacattttctaaacgaaccagagccaatcc	26516	50	48	yes	4	14196	30628.7	49565.4	4	27262.5	31335.5	40397.9	4	13111.5	23557.9	34416.8	4	21813.5	24960.7	33119.3	4	22766	28083.8	22766	4	31922	24508.7	29712.3	4	1958	2167.43	1786	4	6994.5	6239.48	5577.27	4	1671	2094.19	1808.3	4	5843	4978.48	4350.96	4	2850.5	2171.43
rpoB-atpA_14760	-	aaacgaaccagagccaatccgaattgatcttgtaaaagatctgctacaga	26546	50	40	yes	4	316.5	682.868	1105.06	4	827	950.553	1225.46	4	310.5	557.886	815.04	4	609	696.865	924.641	4	584.5	721.03	584.5	4	1217	934.376	1132.76	4	167.5	185.416	152.786	4	339	302.407	270.312	4	130	162.923	140.682	4	335	285.434	249.456	4	192	146.26
rpoB-atpA_14790	-	tgtaaaagatctgctacagaacgaatacgtttatttttcaaatgattcat	26576	50	28	yes	4	37.5	80.9085	130.931	4	67.5	77.5844	100.022	4	55	98.8203	144.371	4	79.5	90.97	120.704	4	57	70.3143	57	4	43.5	33.398	40.4888	4	108.5	120.105	98.9691	4	236.5	210.971	188.58	4	150	187.988	162.325	4	273.5	233.033	203.661	4	247.5	188.538
rpoB-atpA_14820	-	ttatttttcaaatgattcatatcgtcaagtgcacccattccaaatttcag	26606	50	32	yes	4	304	655.899	1061.42	4	1003.5	1153.42	1487	4	394.5	708.811	1035.53	4	911.5	1043.01	1383.93	4	463	571.149	463	4	1057.5	811.916	984.297	4	176	194.825	160.54	4	541.5	483.048	431.781	4	205	256.917	221.845	4	577	491.628	429.66	4	421.5	321.086
rpoB-atpA_14850	-	gcacccattccaaatttcagcccaatcaaatgatcggcggctgccaatat	26636	50	48	yes	4	402.5	868.418	1405.33	4	1217	1398.82	1803.37	4	526	945.082	1380.71	4	1310.5	1499.58	1989.73	4	930.5	1147.85	930.5	4	2288	1756.66	2129.62	4	454.5	503.114	414.576	4	1125.5	1004.01	897.451	4	406.5	509.448	439.902	4	943.5	803.901	702.573	4	690.5	526.003
rpoB-atpA_14880	-	tgatcggcggctgccaatatatctcgtggtaacaaaaatgtattgttctg	26666	50	42	yes	4	81.5	175.841	284.557	4	236	271.258	349.708	4	111	199.437	291.367	4	187	213.98	283.921	4	189	233.147	189	4	362.5	278.317	337.407	4	344.5	381.348	314.238	4	674.5	601.691	537.832	4	310	388.509	335.472	4	680	579.388	506.359	3	732	557.616
rpoB-atpA_14910	-	aacaaaaatgtattgttctggggtatatcaaggttcagtcttcggttcat	26696	50	36	yes	4	113.5	244.883	396.285	4	315	362.061	466.771	4	172	309.038	451.488	4	311	355.87	472.19	4	316.5	390.429	316.5	4	707.5	543.197	658.525	4	216.5	239.657	197.482	4	568	506.687	452.912	4	214	268.197	231.584	4	630	536.786	469.127	4	643.5	490.199
rpoB-atpA_14940	-	aggttcagtcttcggttcatatttcgtcgaccaatccttcctaattcaca	26726	50	42	yes	4	1385	2988.22	4835.73	4	3378	3882.67	5005.56	4	3927.5	7056.67	10309.4	4	8031.5	9190.26	12194.2	4	2449	3021.05	2449	4	5185.5	3981.27	4826.55	4	1987.5	2200.08	1812.91	4	6583	5872.4	5249.15	4	2376	2977.74	2571.23	4	3339	2844.97	2486.37	4	3926	2990.71
rpoB-atpA_14970	-	ccaatccttcctaattcacatctttgttgaaagaatttcttttgtaattc	26756	50	30	yes	4	530	1143.51	1850.5	4	1523	1750.53	2256.8	4	1974	3546.75	5181.61	4	3422.5	3916.29	5196.36	4	2019	2490.61	2019	4	4220.5	3240.37	3928.35	4	521	576.727	475.234	4	989	882.243	788.608	4	560.5	702.45	606.555	4	1009.5	860.136	751.72	4	1517.5	1155.99
rpoB-atpA_15000	-	aagaatttcttttgtaattccttacataaggattcagaaaataccggatc	26786	50	30	yes	4	26.5	57.1754	92.5248	4	27	31.0338	40.0089	4	37	66.4791	97.1224	4	47	53.781	71.3598	4	41	50.5769	41	4	0	0	0	4	69	76.3803	62.9389	4	54	48.171	43.0585	4	43	53.89	46.5332	4	65	55.3827	48.402	4	92.5	70.4638
rpoB-atpA_15030	-	gattcagaaaataccggatcgccacctacacaagcaaattgttgataaaa	26816	50	38	yes	4	703.5	1517.84	2456.27	4	2219	2550.52	3288.14	4	879	1579.33	2307.31	4	2042.5	2337.19	3101.12	4	1300	1603.66	1300	4	3309	2540.55	3079.94	4	464.5	514.183	423.697	4	1618	1443.35	1290.16	4	478.5	599.683	517.818	4	1412	1203.08	1051.44	4	1052.5	801.764
rpoB-atpA_15060	-	caagcaaattgttgataaaactccaaaatggcattttcttttgacccaat	26846	50	32	yes	4	124.5	268.616	434.692	4	272.5	313.211	403.794	4	273	490.508	716.606	4	581.5	665.397	882.888	4	154.5	190.589	154.5	4	353	271.023	328.565	4	214	236.89	195.202	4	655	584.296	522.284	4	338	423.6	365.773	4	598.5	509.947	445.67	4	435.5	331.751
rpoB-atpA_15090	-	gcattttcttttgacccaattttttttctctccttatcactcagaaaaga	26876	50	32	yes	4	1049.5	2264.36	3664.33	4	3119	3584.98	4621.77	4	2265	4069.6	5945.46	4	4587.5	5249.37	6965.18	4	3407.5	4203.44	3407.5	4	7419	5696.08	6905.44	4	1429.5	1582.4	1303.93	4	3818.5	3406.31	3044.79	4	1430.5	1792.78	1548.04	4	3442.5	2933.15	2563.44	4	4073	3102.69
rpoB-atpA_15120	-	tccttatcactcagaaaagacaaaaaaatttcaggatagcaaacattctc	26906	50	32	yes	4	44	94.9327	153.626	4	80.5	92.5266	119.286	4	60	107.804	157.496	4	87.5	100.124	132.851	4	95	117.19	95	4	172.5	132.44	160.559	4	97	107.375	88.4793	4	240	214.093	191.371	4	134.5	168.563	145.552	4	241	205.342	179.46	4	256	195.013
rpoB-atpA_15150	-	tcaggatagcaaacattctctagaatttctcttagattcaaacccatagc	26936	50	36	yes	4	93	200.653	324.71	4	240.5	276.43	356.376	4	210	377.314	551.235	4	390.5	446.84	592.894	4	210	259.053	210	4	435	333.98	404.888	4	204.5	226.373	186.536	4	461	411.238	367.592	4	192.5	241.252	208.317	4	469	399.607	349.239	4	582	443.351
rpoB-atpA_15180	-	cttagattcaaacccatagctgataatagaactagaatagatattttttg	26966	50	28	yes	4	69	148.872	240.914	4	184	211.489	272.653	4	153	274.9	401.614	4	204	233.433	309.732	4	137.5	169.618	137.5	4	291.5	223.805	271.322	4	111.5	123.426	101.706	4	273	243.531	217.685	4	129.5	162.297	140.141	4	281.5	239.85	209.618	4	275	209.487
rpoB-atpA_15210	-	actagaatagatattttttgtttcctacttacacgagcccatatccttgc	26996	50	36	yes	4	777.5	1677.5	2714.64	4	2185	2511.44	3237.76	4	2040.5	3666.23	5356.17	4	4310.5	4932.41	6544.61	4	1754.5	2164.32	1754.5	4	4110.5	3155.92	3825.96	4	965.5	1068.77	880.688	4	2193.5	1956.72	1749.05	4	867.5	1087.2	938.781	4	2277	1940.1	1695.56	4	2432.5	1853.01
rpoB-atpA_15240	-	acacgagcccatatccttgcttttctatcaatttctaattctaatcttcc	27026	50	36	yes	4	1012	2183.45	3533.4	4	2576	2960.85	3817.15	4	2150	3862.98	5643.6	4	3768.5	4312.21	5721.69	4	3170	3910.46	3170	4	7566	5808.95	7042.26	4	1104	1222.08	1007.02	4	2694	2403.2	2148.14	4	1115.5	1398.01	1207.16	4	2602.5	2217.44	1937.94	4	2918	2222.85
rpoB-atpA_15270	-	atttctaattctaatcttcctccccaatctgatattatggtgccggtata	27056	50	36	yes	4	1193.5	2575.05	4167.11	4	3514	4038.99	5207.09	4	2179.5	3915.98	5721.03	4	4311.5	4933.55	6546.13	4	2875	3546.55	2875	4	6143	4716.41	5717.77	4	1325	1466.72	1208.61	4	3690.5	3292.13	2942.73	4	1141	1429.96	1234.75	4	2801.5	2386.99	2086.12	4	2727.5	2077.73
rpoB-atpA_15300	-	gatattatggtgccggtatagaccgaaattccgttatggtccaattctga	27086	50	42	yes	4	71	153.187	247.897	4	218.5	251.144	323.776	4	105	188.657	275.618	4	213.5	244.303	324.156	4	122	150.497	122	4	282	216.511	262.479	4	244	270.098	222.566	4	661	589.649	527.068	4	236	295.768	255.392	4	614	523.154	457.212	4	615.5	468.87
rpoB-atpA_15330	-	ccgttatggtccaattctgatcggtaataaataccgggactttgcaatat	27116	50	40	yes	4	41	88.46	143.152	4	81	93.1013	120.027	4	61	109.601	160.121	4	91	104.129	138.165	4	73	90.0516	73	4	131	100.578	121.932	4	201	222.499	183.344	4	510	454.948	406.664	4	175.5	219.946	189.921	4	442	376.602	329.133	4	376	286.426
rpoB-atpA_15360	-	ataccgggactttgcaatatttgattgatcacaattctatatattccatt	27146	50	30	yes	4	74.5	160.738	260.117	4	153	175.858	226.717	4	146.5	263.221	384.552	4	200	228.855	303.659	4	117.5	144.946	117.5	4	214.5	164.687	199.652	4	291	322.126	265.438	4	373.5	333.183	297.821	4	269.5	337.752	291.644	4	432	368.082	321.687	4	599	456.301
rpoB-atpA_15390	-	acaattctatatattccattgactataaaagttcccagggaattcattag	27176	50	30	yes	4	56	120.823	195.524	4	118.5	136.204	175.595	4	112	201.234	293.992	4	186	212.836	282.403	4	128	157.899	128	4	235.5	180.81	219.198	4	187	207.002	170.573	4	262	233.719	208.913	4	164.5	206.161	178.017	4	314.5	267.967	234.191	4	393.5	299.757
rpoB-atpA_15420	-	gttcccagggaattcattagaggaatgtttccgataaaaattgtttgttc	27206	50	36	yes	4	36	77.6722	125.694	4	101.5	116.664	150.404	4	67.5	121.279	177.183	4	52.5	60.0746	79.7105	4	62	76.4822	62	4	75.5	57.9666	70.2737	4	51	56.455	46.52	4	185.5	165.476	147.914	4	56.5	70.8089	61.1425	4	160	136.327	119.143	4	159	121.122
rpoB-atpA_15450	-	ccgataaaaattgtttgttcttgcatatccctactgtttttccaaattaa	27236	50	30	yes	4	428	923.436	1494.36	4	1338	1537.9	1982.66	4	1279.5	2298.92	3358.6	4	2769.5	3169.08	4204.92	4	1144	1411.22	1144	4	2518.5	1933.63	2344.16	4	470	520.272	428.714	4	1217.5	1086.08	970.81	4	557	698.063	602.768	4	1064	906.572	792.303	4	1295.5	986.874
rpoB-atpA_15480	-	ctactgtttttccaaattaatcccgcggatacatataattcagaagaata	27266	50	32	yes	4	117	252.435	408.506	4	251	288.499	371.935	4	332.5	597.414	872.789	4	695.5	795.845	1055.97	4	305	376.243	305	4	649	498.283	604.075	4	354.5	392.418	323.36	4	441	393.396	351.644	4	416	521.354	450.182	4	395.5	336.982	294.507	4	579	441.065
rpoB-atpA_15510	-	acatataattcagaagaatatgtgagtgattcatacacagcatctctttc	27296	50	32	yes	4	63.5	137.005	221.71	4	135	155.169	200.045	4	164.5	295.563	431.801	4	224.5	256.89	340.857	4	146.5	180.72	146.5	4	218	167.374	202.91	4	237	262.35	216.181	4	418.5	373.325	333.703	4	322.5	404.175	348.999	4	467.5	398.329	348.122	4	749.5	570.947
rpoB-atpA_15540	-	tcatacacagcatctctttcctttatcaagggttcgaccaattgatatgt	27326	50	38	yes	4	422	910.491	1473.41	4	1466.5	1685.59	2173.08	4	856.5	1538.9	2248.25	4	1776.5	2032.81	2697.25	4	1818	2242.66	1818	4	3989	3062.63	3712.87	4	601.5	665.837	548.663	4	1739.5	1551.73	1387.04	4	779.5	976.913	843.55	4	1595	1359.01	1187.71	4	1960.5	1493.45
rpoB-atpA_15570	-	ggttcgaccaattgatatgtttccacaaataattgaaattcaatttcttg	27356	50	30	yes	4	91	196.338	317.727	4	268.5	308.614	397.867	4	235	422.232	616.858	4	535.5	612.761	813.047	4	224	276.323	224	4	560.5	430.335	521.701	4	164	181.542	149.594	4	597.5	533.003	476.434	4	193	241.878	208.859	4	319	271.801	237.542	4	418.5	318.801
rpoB-atpA_15600	-	aattgaaattcaatttcttgatctgtatcttcaatttttggaaacttata	27386	50	22	yes	4	55.5	119.745	193.778	4	142.5	163.789	211.158	4	60	107.804	157.496	4	127.5	145.895	193.583	4	82	101.154	82	4	174.5	133.976	162.421	4	68	75.2733	62.0267	4	174	155.218	138.744	4	110.5	138.485	119.58	4	214.5	182.763	159.726	4	236.5	180.159
rpoB-atpA_15630	-	tcaatttttggaaacttataaagttcttccgtcaaaccttgatcaatgaa	27416	50	30	yes	4	705	1521.08	2461.51	4	1767	2030.99	2618.36	4	1070	1922.5	2808.67	4	2051.5	2347.48	3114.78	4	1137	1402.58	1137	4	1857.5	1426.13	1728.92	4	226	250.173	206.148	4	499.5	445.582	398.291	4	256.5	321.46	277.576	4	416.5	354.875	310.145	4	508	386.98
rpoB-atpA_15660	-	gtcaaaccttgatcaatgaacctacaaaatccttcaaattgtatctgatt	27446	50	32	yes	4	128	276.168	446.912	4	299	343.67	443.062	4	438.5	787.868	1151.03	4	833.5	953.755	1265.5	4	341	420.652	341	4	727.5	558.552	677.141	4	389	430.608	354.829	4	518.5	462.531	413.441	4	358.5	449.292	387.957	4	549.5	468.197	409.183	4	847.5	645.601
rpoB-atpA_15690	-	ccttcaaattgtatctgattaaatccaggtattgtagatattccctcatt	27476	50	32	yes	4	119	256.75	415.489	4	359	412.634	531.971	4	214	384.501	561.735	4	350.5	401.069	532.162	4	254	313.33	254	4	514	394.634	478.42	4	144	159.402	131.351	4	366.5	326.938	292.24	4	185	231.852	200.201	4	371	316.107	276.263	4	452	344.32
rpoB-atpA_15720	-	attgtagatattccctcatttccatccccgagcatttttaatttcccatt	27506	50	36	yes	4	2642.5	5701.36	9226.29	4	7689.5	8838.3	11394.4	4	4298	7722.36	11281.9	4	8481.5	9705.19	12877.4	4	5462.5	6738.45	5462.5	4	10247.5	7867.72	9538.15	4	4606	5098.66	4201.4	4	9926.5	8854.99	7915.19	4	4606.5	5773.12	4985.01	4	8501	7243.21	6330.23	4	6370.5	4852.86
rpoB-atpA_15750	-	agcatttttaatttcccatttatcaaaaaataccactattggttcattct	27536	50	26	no	4	182.5	393.755		4	368	422.979		4	519	932.505		4	934.5	1069.33		4	398	490.966		4	947	727.078		4	38.5	42.618		4	119	106.155		4	87.5	109.66		4	123.5	105.227		4	194	147.784
rpoB-atpA_15780	-	taccactattggttcattcttcatctaattagatagattagataaatgat	27566	50	26	no	4	128.5	277.247		4	353	405.738		4	372	668.385		4	689	788.407		4	309	381.177		4	647	496.747		4	35.5	39.2971		4	135.5	120.874		4	52.5	65.7959		4	104.5	89.0383		4	128	97.5067
rpoB-atpA_15810	-	agatagattagataaatgatctagcaatgatggcatttctattttgttta	27596	50	26	no	4	42	90.6176		4	133.5	153.445		4	46	82.6497		4	61	69.8009		4	50.5	62.296		4	60.5	46.4501		4	0	0		4	20	17.8411		4	18	22.5586		4	52	44.3062		4	0	0
rpoB-atpA_15840	-	tggcatttctattttgtttaccgaatcacatgaaattttacccaactcca	27626	50	34	no	4	154.5	333.343		4	433.5	498.265		4	407	731.27		4	786	899.402		4	460	567.449		4	1034	793.874		4	44	48.7063		4	229.5	204.727		4	85.5	107.153		4	197	167.852		4	262.5	199.965
rpoB-atpA_15870	-	tgaaattttacccaactccatatctggaatgtatgaaatacgtatgaacg	27656	50	34	no	4	90.5	195.259		4	230	264.362		4	209.5	376.416		4	342	391.343		4	212.5	262.137		4	411	315.553		4	9.5	10.5161		4	91	81.177		4	36	45.1172		4	114.5	97.5588		4	28	21.3296
rpoB-atpA_15900	-	gtatgaaatacgtatgaacggaggaagaaagagaattttctacttaaatt	27686	50	30	no	4	41.5	89.5388		4	85	97.6989		4	23.5	42.2232		4	11	12.5871		4	43.5	53.6609		4	21.5	16.507		4	0	0		4	1.5	1.33808		4	20	25.0651		4	69	58.7909		4	0	0
rpoB-atpA_15930	-	gagaattttctacttaaattgaattggaatttattggaattttcaacaga	27716	50	24	no	4	45.5	98.169		4	126	144.824		4	76	136.552		4	105.5	120.721		4	129	159.132		4	232.5	178.506		4	0	0		4	0	0		4	0	0		4	0	0		4	0	0
rpoB-atpA_15960	-	ttattggaattttcaacagatacaaatggaaagaaattgataaaacatcc	27746	50	26	no	4	54.5	117.587		4	114.5	131.606		4	87.5	157.214		4	99	113.283		4	154	189.972		4	271.5	208.449		4	0	0		4	0	0		4	2	2.50651		4	0	0		4	0	0
trnC-GCA-2	+	ggggaaaaaaggatttgcagtcctctgccttaccactcggccatgtcgcc	28825	50	56	no	4	53917	116329		4	46844	53842.5		4	60443.5	108601		4	58715	67186.2		4	64881.5	80036.8		4	46386.5	35614.1		4	42101	46604.2		4	39718	35430.7		4	41860.5	52461.9		4	40465.5	34478.3		4	46564	35471.1
trnC-GCA-1	+	aggcgacacccggatttgaactggggaaaaaaggatttgcagtcctctgc	28847	50	52	no	4	4118.5	8885.92		4	7780.5	8942.9		4	2609.5	4688.58		4	4300	4920.39		4	21970	27101.8		4	25492	19572		4	3395	3758.13		4	10634.5	9486.56		4	2202.5	2760.3		4	7689	6551.35		4	5769.5	4395.04
petN_600	+	tcctattctttttttgttgaccctcatttcaattgattggatgcttgagc	29275	50	36	no	4	295	636.481		4	923.5	1061.47		4	831.5	1493.98		4	1542	1764.48		4	1229.5	1516.69		4	2770.5	2127.11		4	149.5	165.491		4	499.5	445.582		4	170.5	213.68		4	455.5	388.105		4	684.5	521.432
petN_570	+	gttactaatggaacatgtaggaataataggtcctattctttttttgttga	29305	50	30	no	4	57.5	124.06		4	114	131.032		4	82	147.332		4	104.5	119.577		4	113.5	140.012		4	92.5	71.0187		4	2	2.21392		4	25.5	22.7474		4	12	15.0391		4	22	18.7449		4	25.5	19.4252
petN_540	+	gcaaaatctgcagtaacatctcaagggaatgttactaatggaacatgtag	29335	50	38	no	4	37.5	80.9085		4	95.5	109.768		4	48	86.2432		4	60.5	69.2288		4	90.5	111.639		4	136	104.417		4	9	9.96265		4	25	22.3014		4	0	0		4	10	8.52042		4	0	0
petN_510	+	ggatttctaatcgggaaagattaaacacaagcaaaatctgcagtaacatc	29365	50	36	no	4	122.5	264.301		4	311	357.463		4	238	427.623		4	239	273.482		4	253.5	312.714		4	410.5	315.169		4	21	23.2462		4	44.5	39.6965		4	13.5	16.9189		4	40	34.0817		4	30	22.8531
petN_480	+	aattcgctcattttataagaaattcctataggatttctaatcgggaaaga	29395	50	30	no	4	75	161.817		4	248.5	285.626		4	123	220.998		4	150	171.642		4	187	230.68		4	388	297.895		4	0	0		4	11	9.81261		4	22	27.5716		4	44	37.4898		4	0	0
petN_450	+	aacgaagactattaataaaccaatccaataaattcgctcattttataaga	29425	50	26	no	4	241.5	521.051		4	579	665.502		4	441.5	793.258		4	528	604.178		4	565.5	697.592		4	1003	770.073		4	9	9.96265		4	75.5	67.3502		4	27.5	34.4645		4	88.5	75.4057		4	54.5	41.5165
petN_420	+	tagtggaatcaatggcgcagagtcaaaaagaacgaagactattaataaac	29455	50	36	no	4	57.5	124.06		4	132	151.721		4	25.5	45.8167		4	37.5	42.9104		4	101.5	125.209		4	163	125.146		4	32	35.4227		4	131.5	117.305		4	43.5	54.5166		4	115	97.9848		4	3.5	2.6662
petN_390	+	aggaattgttccgttattcctcactaataatagtggaatcaatggcgcag	29485	50	40	no	4	144.5	311.768		4	472.5	543.091		4	198.5	356.652		4	260	297.512		4	377.5	465.678		4	759	582.737		4	0	0		4	41	36.5743		4	0	0		4	26	22.1531		4	0	0
petN_360	+	gaattatgtcccctatctctataaatataaaggaattgttccgttattcc	29515	50	32	no	4	3049	6578.4		4	7426	8535.44		4	5283.5	9493.04		4	5870	6716.91		4	6550	8079.97		4	13106.5	10062.8		4	943.5	1044.42		4	1731.5	1544.59		4	752	942.448		4	1828.5	1557.96		4	2865	2182.47
petN_330	+	cagcccaagcaagacttactatatccatatgaattatgtcccctatctct	29545	50	40	yes	4	3466	7478.11	12101.5	4	7431	8541.19	11011.3	4	6586.5	11834.2	17289.1	4	7003	8013.37	10632.6	4	7810	9634.29	7810	4	12445.5	9555.28	11584	4	19438.5	21517.7	17731	4	10565.5	9425.01	8424.71	4	15206	19057	16455.5	4	14291	12176.5	10641.7	4	34123.5	25994.3
petN_300	+	aaagggaaaaagtaaagactaccattaaagcagcccaagcaagacttact	29575	50	38	yes	4	1189.5	2566.42	4153.14	4	2165	2488.45	3208.12	4	1926	3460.51	5055.61	4	2020	2311.44	3066.96	4	2545	3139.47	2545	4	4412	3387.4	4106.59	4	9971.5	11038.1	9095.58	4	8480.5	7565.08	6762.18	4	8279	10375.7	8959.27	4	8904	7586.58	6630.32	4	16069	12240.9
petN_270	+	agagtccacttcttccccacactacgagtgaaagggaaaaagtaaagact	29605	50	44	yes	4	822	1773.52	2870.01	4	2052	2358.57	3040.68	4	1371	2463.32	3598.78	4	1886.5	2158.68	2864.26	4	1272	1569.12	1272	4	2172	1667.6	2021.65	4	8313.5	9202.72	7583.22	4	6426.5	5732.79	5124.36	4	6206	7777.7	6715.94	4	6714.5	5721.03	4999.92	4	12734.5	9700.77
petN_240	+	tgcttccttaactcaattagtaggacccctagagtccacttcttccccac	29635	50	48	no	4	4905.5	10583.9		4	9939.5	11424.5		4	9915	17814.6		4	11827	13533.4		4	8145.5	10048.2		4	12836.5	9855.48		4	17255	19100.6		4	13272.5	11839.8		4	14911.5	18687.9		4	13588.5	11578		4	21011.5	16005.9
petN_210	+	atctcgaaagcaattgatattgatacagtttgcttccttaactcaattag	29665	50	32	no	4	1651.5	3563.21		4	3129.5	3597.04		4	2444	4391.22		4	2459.5	2814.35		4	3511.5	4331.73		4	5479	4206.61		4	161	178.221		4	438	390.72		4	168	210.547		4	414	352.745		4	373.5	284.521
petN_180	+	ttgattttgttcaaaacgtgttgcagaacgatctcgaaagcaattgatat	29695	50	34	no	4	1067	2302.12		4	2401.5	2760.28		4	1748.5	3141.59		4	1707.5	1953.85		4	2464.5	3040.17		4	3981	3056.49		4	52	57.562		4	276.5	246.653		4	61.5	77.0752		4	211.5	180.207		4	117	89.1272
petN_150	+	agtccaatggaatttcaaaatgaagatattttgattttgttcaaaacgtg	29725	50	28	no	4	699.5	1509.21		4	1629.5	1872.95		4	741	1331.38		4	814.5	932.014		4	1528.5	1885.53		4	3002.5	2305.23		4	0.5	0.55348		4	62	55.3074		4	10	12.5326		4	72	61.347		4	6.5	4.95151
petN_120	+	gatgattcctataatacattactccagtcgagtccaatggaatttcaaaa	29755	50	34	no	4	2249	4852.36		4	4163.5	4785.52		4	3921	7044.99		4	3977	4550.79		4	5340	6587.34		4	7359.5	5650.4		4	164.5	182.095		4	542.5	483.94		4	111	139.111		4	471.5	401.738		4	352.5	268.524
petN_90	+	atcgttgaaatagctctttgattgaaagaggatgattcctataatacatt	29785	50	30	no	4	476	1027		4	1107	1272.38		4	527	946.878		4	445	509.203		4	1428.5	1762.17		4	2132.5	1637.27		4	0.5	0.55348		4	32.5	28.9918		4	10.5	13.1592		4	21.5	18.3189		4	2	1.52354
petN_60	+	tcctcttcctttcgaactacaaacatgggaatcgttgaaatagctctttg	29815	50	40	no	4	1189.5	2566.42		4	2665	3063.15		4	1998.5	3590.77		4	2249.5	2574.05		4	3800	4687.62		4	6237	4788.58		4	399	441.677		4	1159.5	1034.34		4	309	387.256		4	798.5	680.355		4	664.5	506.197
petN_30	+	aagaattaggttcgaataaatttcctgggatcctcttcctttcgaactac	29845	50	38	no	4	1196	2580.44		4	3264	3751.64		4	3170	5695.64		4	4333	4958.15		4	2721.5	3357.2		4	4826	3705.26		4	668.5	740.003		4	1905.5	1699.81		4	695.5	871.639		4	1808	1540.49		4	1315.5	1002.11
petN_0	+	gaggccgttgattggaatagaaaatttcggaagaattaggttcgaataaa	29875	50	36	no	4	197.5	426.118		4	482.5	554.585		4	154.5	277.595		4	140.5	160.771		4	885	1091.72		4	1317	1011.15		4	0	0		4	27.5	24.5315		4	0	0		4	16	13.6327		4	0	0
psbM_0	-	agggggcagctttataactacaatctaactaataaatagtatggtagaaa	30574	50	32	no	4	75	161.817		4	165.5	190.226		4	94.5	169.791		4	130.5	149.328		4	144.5	178.253		4	203.5	156.241		4	48.5	53.6876		4	284	253.344		4	40	50.1302		4	246	209.602		4	137.5	104.743
psbM_30	-	aataaatagtatggtagaaagaaatagatgaatctttctttctaccatac	30604	50	26	no	4	85.5	184.471		4	148.5	170.686		4	144.5	259.628		4	197.5	225.995		4	122.5	151.114		4	24.5	18.8104		4	0	0		4	41.5	37.0203		4	30.5	38.2243		4	90	76.6837		4	0	0
psbM_60	-	aatctttctttctaccatactatctatctattagaatactgccgattcta	30634	50	30	no	4	1954.5	4216.95		4	4651	5345.86		4	4047.5	7272.28		4	5370	6144.77		4	4406	5435.17		4	7060.5	5420.84		4	1789.5	1980.91		4	4123.5	3678.39		4	1708	2140.56		4	4481.5	3818.42		4	6892.5	5250.5
psbM_90	-	ttagaatactgccgattctagtccactcatttcatttaagacatgaaatt	30664	50	32	no	4	3115.5	6721.88		4	7014	8061.89		4	6139.5	11031		4	7819	8947.1		4	8891	10967.8		4	14024	10767.2		4	365	404.041		4	1212	1081.17		4	337.5	422.974		4	1093.5	931.707		4	943.5	718.731
psbM_120	-	ttcatttaagacatgaaattagaatctttttcattttatttcgtcaattt	30694	50	20	no	4	1646.5	3552.42		4	2941.5	3380.96		4	2014	3618.62		4	3052	3492.33		4	3141.5	3875.3		4	4892.5	3756.31		4	19.5	21.5857		4	51	45.4948		4	34	42.6107		4	81.5	69.4414		4	57.5	43.8018
psbM_150	-	tcattttatttcgtcaattttggctaagaactcagaagtcaagtttcatt	30724	50	30	no	4	2612	5635.55		4	6392.5	7347.53		4	4144	7445.66		4	6099.5	6979.52		4	6140	7574.21		4	11419.5	8767.55		4	78.5	86.8964		4	288	256.912		4	74	92.7409		4	291.5	248.37		4	189.5	144.356
psbM_180	-	ctcagaagtcaagtttcattcaaattagttaataattaatcgttttgact	30754	50	26	no	4	1674	3611.76		4	3899	4481.51		4	2953	5305.75		4	3814.5	4364.85		4	4269.5	5266.79		4	7717	5924.88		4	70	77.4872		4	180	160.57		4	61	76.4486		4	161	137.179		4	144	109.695
psbM_210	-	aataattaatcgttttgactgactgtttttacgtaaatgataagtagaaa	30784	50	24	yes	4	2144.5	4626.89	7487.52	4	5460.5	6276.29	8091.44	4	3078	5530.34	8079.53	4	5319	6086.41	8075.81	4	4889	6030.99	4889	4	9349	7177.88	8701.84	4	4458	4934.83	4066.4	4	5265	4696.67	4198.2	4	2529.5	3170.11	2737.35	4	3924	3343.41	2921.99	4	8111	6178.72
psbM_240	-	acgtaaatgataagtagaaaagcggtaggaactagaataaatagtgcagt	30814	50	34	yes	4	389	839.291	1358.19	4	1104	1268.94	1635.92	4	191.5	344.074	502.674	4	357	408.507	542.031	4	1071	1321.17	1071	4	2402	1844.18	2235.73	4	1442.5	1596.79	1315.79	4	1947.5	1737.28	1552.9	4	1120.5	1404.27	1212.57	4	1774	1511.52	1321	4	4196.5	3196.77
psbM_270	-	actagaataaatagtgcagtagcaataaatgcaagaatatttacttccat	30844	50	28	yes	4	928	2002.22	3240.11	4	2591.5	2978.67	3840.12	4	1411.5	2536.09	3705.09	4	1975	2259.95	2998.63	4	2209.5	2725.6	2209.5	4	4296.5	3298.72	3999.09	4	2091.5	2315.21	1907.78	4	3016	2690.44	2404.9	4	1645.5	2062.23	1780.71	4	3651	3110.8	2718.7	4	4754	3621.46
psbM_300	-	gcaagaatatttacttccataatctcatcggttttttacttcgcaataac	30874	50	32	no	4	4720.5	10184.8		4	12860.5	14781.8		4	9046.5	16254.1		4	11392.5	13036.2		4	9608	11852.3		4	17916.5	13755.7		4	5468.5	6053.41		4	6130	5468.3		4	3136.5	3930.84		4	6700.5	5709.1		4	11274.5	8588.58
psbM_330	-	gttttttacttcgcaataactcgggatttaatcccatagagatgataaat	30904	50	32	no	4	2343	5055.17		4	6001.5	6898.12		4	3479.5	6251.73		4	5174	5920.49		4	5926.5	7310.83		4	11581	8891.54		4	44.5	49.2598		4	285	254.236		4	27	33.8379		4	254	216.419		4	72.5	55.2284
psbM_360	-	atcccatagagatgataaatctttggcctgtaaattcaatgaatgaatat	30934	50	30	no	4	1791	3864.19		4	5020.5	5770.56		4	3238	5817.82		4	4550.5	5207.03		4	4866.5	6003.24		4	9547	7329.9		4	16	17.7114		4	199	177.519		4	27	33.8379		4	184.5	157.202		4	90.5	68.9403
psbM_390	-	taaattcaatgaatgaatattacctctcgatgatcttgaatcggatcaat	30964	50	30	no	4	1843	3976.39		4	3763.5	4325.76		4	2503	4497.22		4	3171.5	3629.08		4	4871.5	6009.4		4	6986.5	5364.02		4	272.5	301.647		4	488	435.323		4	297.5	372.844		4	431.5	367.656		4	466.5	355.366
psbM_420	-	tgatcttgaatcggatcaatatcatgaataacaatatctgaactatcaaa	30994	50	28	no	4	1498	3232.03		4	3363.5	3866		4	2562.5	4604.13		4	3203.5	3665.69		4	3753.5	4630.26		4	6033.5	4632.34		4	59	65.3107		4	175.5	156.556		4	76	95.2474		4	193	164.444		4	198.5	151.211
psbM_450	-	acaatatctgaactatcaaatcaattcgtcgtcgagaattgaatagtata	31024	50	30	no	4	1561	3367.95		4	3917	4502.2		4	2992	5375.83		4	4045	4628.6		4	4168.5	5142.19		4	7426.5	5701.84		4	88	97.4125		4	514	458.516		4	72.5	90.861		4	463	394.495		4	238	181.301
psbM_480	-	gtcgagaattgaatagtataacataggaagttcttttatccataccgccc	31054	50	38	no	4	401.5	866.261		4	831	955.151		4	623.5	1120.26		4	885.5	1013.26		4	1052	1297.73		4	2197.5	1687.17		4	125	138.37		4	443	395.181		4	166.5	208.667		4	424.5	361.692		4	412	313.85
psbM_501	-	cataggaagttcttttatccataccgccccaaacttggattcctgaccca	31075	50	46	no	4	1938.5	4182.43		4	6341.5	7288.91		4	2856	5131.47		4	6480	7414.92		4	3927	4844.28		4	10405.5	7989.03		4	1741	1927.22		4	6792	6058.84		4	1402.5	1757.69		4	6525.5	5560		4	2721.5	2073.16
trnD-GUC-1	-	cgggactgacggggctcgaacccgcagcttccgccttgacagggcggtgc	31964	50	72	no	4	3003	6479.16		4	7836	9006.69		4	2570.5	4618.5		4	4784	5474.22		4	10233	12623.3		4	17604.5	13516.2		4	840	929.847		4	4364	3892.93		4	496	621.615		4	2769.5	2359.73		4	2182.5	1662.56
trnD-GUC-2	-	cagcttccgccttgacagggcggtgctctgaccaattgaactacaatccc	31988	50	56	no	3	60010	129475		3	42988	49410.4		3	57793	103839		3	63574	72746.3		0				0				2	49874	55208.6		2	59152.5	52767.3		2	58622.5	73469		2	55713.5	47470.2		4	61737	47029.4
trnY-GUA-1	-	tgggccgagctggatttgaaccagcgtagacatattgccaacgaatttac	32146	50	48	no	4	32090	69236.1		4	35396	40684.1		4	28364	50962.5		4	37116.5	42471.6		4	48542	59880.6		4	45615.5	35022.2		4	5731.5	6344.55		4	16100.5	14362.5		4	3984	4992.97		4	13697	11670.4		4	11737.5	8941.28
trnY-GUA-2	-	ttgccaacgaatttacagtccgtccccattaaccgctcgggcatcgaccc	32180	50	56	no	4	52065	112333		4	46809.5	53802.8		2	60378	108483		2	64384	73673.2		3	59760	73719		3	49026	37640.7		3	54603	60443.4		3	28012	24988.3		3	60289	75557.5		3	44125	37596.3		3	51486	39220.5
trnE-UUC-1	-	tacccccaggggaattcgaatccccgctgcctccttgaaagagagatgtc	32289	50	56	no	4	30122.5	64991.1		4	31136	35787.7		4	30583.5	54950.4		4	37757.5	43205.1		4	56624	69850.5		4	43053	33054.8		3	10813	11969.6		3	62243	55524.2		4	8327.5	10436.5		4	52969.5	45132.2		4	31672	24126.8
trnE-UUC-2	-	ccgctgcctccttgaaagagagatgtcctaaaccactagacgatgggggc	32312	50	56	no	4	5840	12600.2		4	11269.5	12953.2		4	7715.5	13862.7		4	13213.5	15119.9		4	10896	13441.1		4	18086.5	13886.3		4	866	958.628		4	6645.5	5928.15		4	815	1021.4		4	5125.5	4367.14		4	2361	1798.54
trnT-GGU-2	+	gatgacttacgccttaccatggcgttactctaccactgagttaaaagggc	33210	50	48	no	4	9057	19541		4	17537.5	20157.6		4	10208.5	18342		4	17479.5	20001.4		4	23454	28932.5		4	34625.5	26584.4		4	6517.5	7214.62		4	17208	15350.5		4	5664	7098.44		4	13687	11661.9		4	12038	9170.2
trnT-GGU-1	+	agccccttatcggatttgaaccgatgacttacgccttaccatggcgttac	33232	50	50	no	4	19847.5	42822.2		4	30931.5	35552.6		4	20741	37266		4	32457.5	37140.4		4	39923	49248.4		4	46673	35834.1		4	11154	12347		4	30139.5	26886.1		4	9899	12406		4	27859	23737		4	26924	20509.9
psbD-psbZ_3810	+	tcctaataagacaattcaatcaatcctttgttttgaaagaactcttcaag	34227	50	30	no	4	1143	2466.09		4	1872	2151.68		4	1340.5	2408.52		4	1688	1931.54		4	2399.5	2959.98		4	3427	2631.15		4	47	52.0272		4	141.5	126.226		4	48.5	60.7829		4	98	83.5001		4	130	99.0302
psbD-psbZ_3780	+	cttctgactaagcatatgaaccattaattgtcctaataagacaattcaat	34257	50	30	no	4	1328	2865.24		4	569	654.008		4	2320.5	4169.32		4	365	417.661		4	3056.5	3770.45		4	915.5	702.893		4	0	0		4	7	6.24439		4	25.5	31.958		4	15	12.7806		4	65.5	49.896
psbD-psbZ_3750	+	ggtaaatccatgaactccattggattattccttctgactaagcatatgaa	34287	50	36	no	4	1311	2828.56		4	20897.5	24019.6		4	2177.5	3912.39		4	23039.5	26363.6		4	2649	3267.76		4	33224.5	25508.8		4	90.5	100.18		4	1372.5	1224.35		4	93.5	117.179		4	1064	906.572		4	291	221.675
psbD-psbZ_3720	+	gctttattgattagcccataaactgacctaggtaaatccatgaactccat	34317	50	38	no	4	1618	3490.93		4	29946.5	34420.5		4	1774	3187.4		4	30896	35353.6		4	3340.5	4120.79		4	53128.5	40790.5		4	94	104.054		4	1240	1106.15		4	89	111.54		4	1062.5	905.294		4	269.5	205.297
psbD-psbZ_3690	+	ccctttccaatgggtttcgaagataaaaatgctttattgattagcccata	34347	50	36	no	4	1541.5	3325.88		4	21346.5	24535.6		4	1504	2702.29		4	18427.5	21086.2		4	4808.5	5931.69		4	45362.5	34828		4	53.5	59.2224		4	1029	917.925		4	49.5	62.0361		4	710.5	605.376		4	107	81.5095
psbD-psbZ_3660	+	gatcatttttgtatgatttctcttgcactgccctttccaatgggtttcga	34377	50	40	no	4	8962.5	19337.1		4	56950.5	65458.9		4	12864	23113.2		4	60987	69786		4	17846	22014.5		4	64690	49667		4	8007.5	8863.99		4	32110	28643.9		4	6070.5	7607.89		4	23334	19881.5		4	11452	8723.8
psbD-psbZ_3630	+	tcatatctttttcggggcgtccgaagattcgatcatttttgtatgatttc	34407	50	38	no	4	1457.5	3144.65		4	15947	18329.5		4	1848	3320.36		4	13404	15337.9		4	3195	3941.3		4	26516.5	20358.6		4	26	28.781		4	738.5	658.783		4	48.5	60.7829		4	474.5	404.294		4	11	8.37948
psbD-psbZ_3600	+	attcaactacttcgaccatttccgagcacctcatatctttttcggggcgt	34437	50	46	no	4	5949.5	12836.4		4	57030.5	65550.8		4	9275.5	16665.6		4	60585.5	69326.6		4	14284	17620.5		4	64789	49743		4	655	725.059		4	6136.5	5474.1		4	595	745.687		4	5447.5	4641.5		4	1810	1378.81
psbD-psbZ_3570	+	accaagggctatagtcatagtgatcctcctattcaactacttcgaccatt	34467	50	42	no	4	4900	10572.1		4	47601.5	54713.1		4	7729	13887		4	52065	59576.8		4	9975	12305		4	64792.5	49745.7		4	35218.5	38985.5		4	28392.5	25327.7		4	27402	34341.7		4	41682.5	35515.2		4	48848.5	37211.4
psbD-psbZ_3540	+	aaataaatcattttcgtctttggtaaacttaccaagggctatagtcatag	34497	50	32	yes	4	2496	5385.27	8714.79	4	20877	23996	30935.8	4	2936	5275.21	7706.79	4	18171.5	20793.2	27589.7	4	6876	8482.12	6876	4	44897.5	34470.9	41789.6	4	13941.5	15432.7	12716.8	4	21472.5	19154.7	17121.7	4	8639.5	10827.5	9349.4	4	19006	16193.9	14152.7	4	21093	16068
psbD-psbZ_3510	+	gtccctccgtaaccagtcatccataatatcaaataaatcattttcgtctt	34527	50	36	yes	4	16341	35256.7	57054.6	4	65231.5	74977	96660.8	4	20260	36401.8	53181.1	4	65228.5	74639.5	99036.1	4	23707	29244.6	23707	4	64746.5	49710.4	60264.6	4	45473.5	50337.4	41479	4	35835.5	31967.3	28574.5	4	38774.5	48594.4	41960.5	4	54907.5	46783.5	40886.6	4	43573.5	33193
psbD-psbZ_3480	+	tagaccggaccagcctacaaaaacgaaacggtccctccgtaaccagtcat	34557	50	52	yes	4	4427	9551.52	15456.9	4	36665.5	42143.3	54331.4	4	6923	12438.8	18172.4	4	41141	47076.7	62464.2	4	8601.5	10610.7	8601.5	4	51331	39410.4	47777.8	4	48615	53814.9	44344.5	4	40566.5	36187.6	32346.9	4	44391	55633.3	48038.5	4	60743	51755.6	45232	4	47004.5	35806.7
psbD-psbZ_3450	+	tacagcgaaataggcacaaggaaagagcaatagaccggaccagcctacaa	34587	50	48	yes	4	1258	2714.21	4392.31	4	14657	16846.7	21718.9	4	1725.5	3100.26	4529.31	4	12503.5	14307.5	18984	4	3734	4606.2	3734	4	27999	21496.8	26060.8	4	18050	19980.6	16464.4	4	44265.5	39487.3	35296.4	4	12626.5	15824.2	13664	4	48766.5	41551.1	36313.8	3	19453	14818.7
psbD-psbZ_3420	+	tacaaaggttgtacctgtgaaccaaccccctacagcgaaataggcacaag	34617	50	48	yes	4	2946	6356.18	10286	4	27503	31611.9	40754.3	4	3573	6419.73	9378.87	4	28411.5	32510.6	43137	4	6502	8020.76	6502	4	40565.5	31145	37757.5	4	27792.5	30765.2	25351.1	4	49539.5	44192	39501.8	4	18987	23795.6	20547.1	4	52649	44859.1	39204.8	4	30024.5	22871.8
psbD-psbZ_3390	+	actggccaatccatgggtataccatgaagttacaaaggttgtacctgtga	34647	50	44	yes	4	1240	2675.38	4329.46	4	12571.5	14449.7	18628.6	4	1556	2795.72	4084.39	4	10488	12001.2	15923.9	4	4264.5	5260.62	4264.5	4	25502.5	19580	23737.2	4	12827	14199	11700.2	4	33818	30167.5	26965.8	4	7463	9353.05	8076.22	4	34607	29486.6	25769.9	4	16360.5	12463
psbD-psbZ_3360	+	agttaagaaattgcagccttccaaataagaactggccaatccatgggtat	34677	50	40	yes	4	1692	3650.59	5907.62	4	15094	17349	22366.5	4	2069	3717.44	5430.98	4	11636.5	13315.4	17667.6	4	4122.5	5085.45	4122.5	4	23698.5	18195	22058	4	14008.5	15506.9	12778	4	45570	40651	36336.6	4	9080	11379.6	9826.09	4	40677.5	34658.9	30290.3	4	24332.5	18535.8
psbD-psbZ_3330	+	taaactattagcaggagtagaaaccgcggcagttaagaaattgcagcctt	34707	50	42	yes	4	658.5	1420.75	2299.15	4	9101	10460.7	13486	4	837	1503.87	2197.07	4	7759	8878.45	11780.4	4	1669	2058.85	1669	4	14352	11019	13358.5	4	8739.5	9674.28	7971.8	4	28404	25337.9	22648.8	4	5701	7144.81	6169.44	4	27753.5	23647.1	20666.5	4	14046.5	10700.2
psbD-psbZ_3300	+	aggaccccatagtaacaacaacgaatgtgctaaactattagcaggagtag	34737	50	42	yes	4	1174.5	2534.06	4100.77	4	11193.5	12865.8	16586.7	4	1378.5	2476.8	3618.46	4	8975.5	10270.5	13627.5	4	3675.5	4534.04	3675.5	4	23774	18253	22128.3	4	3871	4285.04	3530.96	4	27441	24478.9	21880.9	4	2824.5	3539.82	3056.59	4	23690.5	20185.3	17641	4	7377	5619.58
psbD-psbZ_3270	+	acaccaacgagtaaaatctccttgtgcttcaggaccccatagtaacaaca	34767	50	44	yes	4	3486	7521.26	12171.4	4	33833.5	38888.2	50134.9	4	5440.5	9775.13	14280.9	4	34278.5	39224.1	52044.9	4	8087.5	9976.61	8087.5	4	50113	38475.2	46644.1	4	32171	35612	29345	4	64640	57662.5	51542.6	4	27066	33920.6	29290	4	65083.5	55453.8	48464.1	4	37467	28541.3
psbD-psbZ_3240	+	agcaacaaaagtccacagaccccccaattgacaccaacgagtaaaatctc	34797	50	46	yes	4	6499.5	14023.1	22693	4	49271	56632	73010.4	4	8468.5	15215.6	22229.2	4	51735	59199.2	78549	4	12178	15022.6	12178	4	64393	49439	59935.6	4	30124	33346.1	27477.8	4	50503.5	45051.9	40270.5	4	34202.5	42864.5	37012.9	4	63744	54312.5	47466.7	4	47323.5	36049.7
psbD-psbZ_3210	+	gaaacctattaggccaaaagctccatggagagcaacaaaagtccacagac	34827	50	46	yes	4	499	1076.62	1742.26	4	7691	8840.03	11396.6	4	538.5	967.541	1413.52	4	5000	5721.39	7591.47	4	1401	1728.25	1401	4	14498	11131.1	13494.4	4	7957	8808.09	7258.04	4	33441	29831.2	26665.2	4	6012.5	7535.2	6506.54	4	36752.5	31314.7	27367.6	4	13621.5	10376.5
psbD-psbZ_3180	+	agatcgagcaagctcgaattgacgtaacatgaaacctattaggccaaaag	34857	50	42	yes	4	931	2008.69	3250.59	4	13971.5	16058.8	20703.1	4	1500.5	2696	3938.71	4	13028.5	14908.2	19781.1	4	2406.5	2968.62	2406.5	4	23046.5	17694.4	21451.2	4	16321.5	18067.3	14887.8	4	40168.5	35832.5	32029.5	4	8876.5	11124.5	9605.87	4	42460	36177.7	31617.6	4	18613	14178.8
psbD-psbZ_3150	+	tgcgattgcattataaggtctcaattgaacagatcgagcaagctcgaatt	34887	50	40	yes	4	643	1387.31	2245.04	4	8418.5	9676.22	12474.6	4	752.5	1352.04	1975.26	4	6776.5	7754.2	10288.7	4	2179	2687.98	2179	4	18952	14550.8	17640.1	4	5313.5	5881.84	4846.75	4	27343.5	24391.9	21803.1	4	3206	4017.94	3469.43	4	29398.5	25048.7	21891.5	4	8485	6463.62
psbD-psbZ_3120	+	agaaacaaaaacagcaattggaccagagaatgcgattgcattataaggtc	34917	50	38	yes	4	578.5	1248.15	2019.83	4	6358	7307.88	9421.36	4	517.5	929.809	1358.4	4	3887	4447.81	5901.61	3	2290	2824.91	2290	3	17677	13571.9	16453.4	4	3949.5	4371.94	3602.57	4	21204	18915.1	16907.6	4	1816	2275.91	1965.22	4	13830	11783.7	10298.4	4	5805	4422.08
psbD-psbZ_3090	+	agactgacccagtggataaatcagaaatacagaaacaaaaacagcaattg	34947	50	36	yes	4	2668.5	5757.45	9317.07	4	27863.5	32026.3	41288.5	4	4051.5	7279.46	10634.9	4	27373.5	31322.9	41561	4	7013.5	8651.74	7013.5	4	51416.5	39476	47857.3	4	5462	6046.22	4982.2	4	29466	26285.3	23495.6	4	3761	4713.49	4070.04	4	27365.5	23316.5	20377.6	4	6759	5148.81
psbD-psbZ_3060	+	tacaccaaaactaggtgcaaagaaccaaccagactgacccagtggataaa	34977	50	44	yes	4	1720.5	3712.08	6007.13	4	25612	29438.4	37952.2	4	3087	5546.52	8103.15	4	24990	28595.5	37942.2	4	4370.5	5391.38	4370.5	4	39073.5	29999.4	36368.7	4	17882	19794.7	16311.2	4	59547	53119.2	47481.6	4	12490.5	15653.8	13516.8	4	58483	49829.9	43549.1	4	21732	16554.8
psbD-psbZ_3030	+	aaaaaagaggatgaatcgaaatatagctgctacaccaaaactaggtgcaa	35007	50	36	yes	4	2368	5109.11	8267.87	4	24862.5	28576.9	36841.6	4	2585	4644.56	6785.44	4	21509.5	24612.8	32657.8	4	6298	7769.11	6298	4	45082.5	34613	41961.8	4	5990	6630.69	5463.82	4	32031.5	28573.9	25541.3	4	5312.5	6657.92	5749.02	4	30097.5	25644.3	22412	4	13923	10606.1
psbD-psbZ_3000	+	tgggttcaacgtccaattatgaaacccttgaaaaaagaggatgaatcgaa	35037	50	38	yes	4	879.5	1897.58	3070.78	4	10629	12217	15750.2	4	1250	2245.92	3281.16	4	11016	12605.4	16725.5	4	2706.5	3338.69	2706.5	4	23074.5	17715.9	21477.2	4	2108.5	2334.03	1923.28	4	11486	10246.1	9158.7	4	1369	1715.71	1481.49	4	10548.5	8987.76	7854.89	4	4234.5	3225.72
psbD-psbZ_2970	+	caatacaccggcaactcccatcatatgaaatgggttcaacgtccaattat	35067	50	42	yes	4	2577.5	5561.11	8999.34	4	26806.5	30811.4	39722.2	4	3859.5	6934.49	10130.9	4	28665	32800.7	43521.9	4	5677.5	7003.67	5677.5	4	45960.5	35287.1	42779	4	28415.5	31454.8	25919.4	4	59234.5	52840.5	47232.4	4	18048	22618.8	19531	4	64030.5	54556.6	47680	4	33645	25629.8
psbD-psbZ_2940	+	accatgaatggcgcatagcaaagcagcgcccaatacaccggcaactccca	35097	50	56	yes	4	1730.5	3733.66	6042.04	4	16730	19229.4	24790.7	4	3003.5	5396.49	7883.97	4	20007.5	22894.1	30377.3	4	3621	4466.81	3621	4	25694.5	19727.5	23915.9	4	21103	23360.2	19249.3	4	45679.5	40748.6	36423.9	4	17889.5	22420.1	19359.5	4	53337.5	45445.8	39717.5	4	28728.5	21884.5
psbD-psbZ_2910	+	gtcttcaaataaagtattttctacggtagcaccatgaatggcgcatagca	35127	50	40	yes	4	1653	3566.45	5771.45	4	19012.5	21853	28173	4	2342.5	4208.85	6148.9	4	18057.5	20662.8	27416.6	4	5335	6581.17	5335	4	38467.5	29534.2	35804.7	4	4325.5	4788.16	3945.54	4	22779.5	20320.6	18163.9	4	2401.5	3009.69	2598.83	4	20317.5	17311.4	15129.3	4	9165.5	6982.01
psbD-psbZ_2880	+	aaaagcacggaatgtatttgcaccatcaccgtcttcaaataaagtatttt	35157	50	34	yes	4	7471.5	16120.2	26086.8	4	55968	64329.6	82934.1	4	11174	20076.7	29331	4	58345	66762.9	88584.9	4	12815.5	15809	12815.5	4	64849	49789.1	60360	4	38532.5	42654	35147.7	4	64829.5	57831.5	51693.7	3	31256	39171.8	33824.3	3	65095	55463.6	48472.7	4	41198	31383.4
psbD-psbZ_2850	+	tgaataagtttcttcggcttgagttgggttaaaagcacggaatgtatttg	35187	50	38	yes	4	736.5	1589.04	2571.49	4	7287.5	8376.25	10798.7	4	496	891.18	1301.96	4	3645.5	4171.46	5534.94	4	4637	5720.13	4637	4	28134	21600.4	26186.5	4	2769	3065.17	2525.76	4	15619.5	13933.5	12454.7	4	1495	1873.62	1617.84	4	12073	10286.7	8990.11	4	5858.5	4462.83
psbD-psbZ_2820	+	ttgggaccaaaagcggttagcggtgaccattgaataagtttcttcggctt	35217	50	46	yes	4	1519	3277.34	5303.59	4	17500	20114.5	25931.7	4	1954.5	3511.72	5130.42	4	14261.5	16319.1	21653.2	4	4215.5	5200.17	4215.5	4	36046.5	27675.4	33551.3	4	10779.5	11932.5	9832.6	4	61631.5	54978.7	49143.7	4	6261	7846.63	6775.46	4	60870	51863.8	45326.6	4	18935.5	14424.5
psbD-psbZ_2790	+	acgtttattggaaaaagcaaccccaaagatttgggaccaaaagcggttag	35247	50	42	yes	4	673.5	1453.12	2351.53	4	7276	8363.03	10781.7	4	754	1354.74	1979.2	4	6282.5	7188.92	9538.69	4	2372	2926.06	2372	4	20948.5	16083.6	19498.4	4	4859.5	5379.28	4432.63	4	22469	20043.6	17916.3	4	2128	2666.93	2302.85	4	15060	12831.7	11214.4	4	5626	4285.72
psbD-psbZ_2760	+	tggtacaaataacataaagaaatgtaaccaacgtttattggaaaaagcaa	35277	50	28	yes	4	742.5	1601.99	2592.44	4	10654	12245.7	15787.2	4	562.5	1010.66	1476.52	4	4567.5	5226.49	6934.81	4	3254	4014.08	3254	4	24229.5	18602.7	22552.3	4	2190.5	2424.8	1998.08	4	13665	12189.9	10896.2	4	1356.5	1700.04	1467.96	4	10683.5	9102.79	7955.42	4	5519	4204.21
psbD-psbZ_2730	+	tccaagagcactcatccataaaccggttactggtacaaataacataaaga	35307	50	38	yes	4	5635.5	12158.9	19676.4	4	34402.5	39542.2	50978	4	8682	15599.2	22789.6	4	36141	41355.3	54872.7	4	13827.5	17057.4	13827.5	4	58247	44720.3	54215	4	14991	16594.4	13674.2	4	60117.5	53628.1	47936.5	4	9472.5	11871.5	10250.8	4	56456	48102.9	42039.7	4	19991.5	15228.9
psbD-psbZ_2700	+	ggcacgtaggttcagggctagaccgactactccaagagcactcatccata	35337	50	54	yes	4	3593	7752.12	12545	4	25009.5	28745.9	37059.4	4	5953.5	10696.9	15627.5	4	28252.5	32328.7	42895.6	4	7613	9391.27	7613	4	42556	32673.2	39610.2	4	30945	34254.9	28226.7	4	65031	58011.3	51854.4	4	25572	32048.2	27673.2	4	65097	55465.3	48474.2	4	37567.5	28617.8
psbD-psbZ_2670	+	tgcgcgaatttcctgagaaacgaagtcataggcacgtaggttcagggcta	35367	50	50	yes	4	651.5	1405.65	2274.71	4	6483.5	7452.13	9607.33	4	932.5	1675.45	2447.75	4	4895	5601.24	7432.05	4	2043.5	2520.83	2043.5	4	14161	10872.4	13180.7	4	3911.5	4329.88	3567.9	4	21882.5	19520.4	17448.7	4	2072	2596.75	2242.25	4	18346	15631.6	13661.3	4	4862.5	3704.11
psbD-psbZ_2640	+	gtagaaagtctcaaattcaggatcttccgctgcgcgaatttcctgagaaa	35397	50	44	yes	4	3597	7760.75	12558.9	4	23608.5	27135.6	34983.4	4	3874	6960.54	10169	4	20220.5	23137.9	30700.7	4	9844.5	12144	9844.5	4	41373.5	31765.3	38509.5	4	13857	15339.2	12639.8	4	56897.5	50755.7	45368.9	4	10141.5	12709.9	10974.8	4	53790	45831.3	40054.5	4	23740.5	18084.8
psbD-psbZ_2610	+	aataccttcgtttaagagaatatttttggtgtagaaagtctcaaattcag	35427	50	30	yes	4	5081.5	10963.6	17742.1	4	25805.5	29660.8	38238.9	4	3872	6956.95	10163.7	4	16465.5	18841.1	24999.5	4	12619	15566.6	12619	4	49696.5	38155.5	46256.4	4	2607	2885.85	2377.99	4	13746.5	12262.6	10961.2	4	1889	2367.4	2044.22	4	14033.5	11957.1	10450	4	5978	4553.87
psbD-psbZ_2580	+	aggctgatcttgagccgccatccaagcgcgaataccttcgtttaagagaa	35457	50	50	yes	4	3914.5	8445.77	13667.5	4	24905.5	28626.4	36905.3	4	5710	10259.3	14988.3	4	27904.5	31930.5	42367.3	4	8778	10828.4	8778	4	39652	30443.6	36907.2	4	19632.5	21732.4	17907.9	4	52558	46884.6	41908.7	4	12250	15352.4	13256.6	4	54361	46317.8	40479.7	4	25750	19615.6
psbD-psbZ_2550	+	aacctcctcagggaatataaggttttcatgaggctgatcttgagccgcca	35487	50	48	yes	4	2173.5	4689.46	7588.78	4	16710	19206.5	24761.1	4	2799.5	5029.95	7348.49	4	13197.5	15101.6	20037.7	4	6370	7857.93	6370	4	30777	23629.6	28646.5	4	14724.5	16299.4	13431.1	4	43146	38488.6	34403.7	4	8783	11007.3	9504.69	4	42230.5	35982.1	31446.8	4	17993	13706.5
psbD-psbZ_2520	+	gttccattaaagagcgtttccacgtggtagaacctcctcagggaatataa	35517	50	44	yes	4	3219.5	6946.27	11240.9	4	21118	24273	31292.9	4	3671	6595.81	9636.11	4	16820	19246.7	25537.7	4	7333.5	9046.49	7333.5	4	34103.5	26183.6	31742.8	4	23386.5	25887.9	21332.2	4	58603	52277.1	46728.8	4	15611.5	19565.2	16894.3	4	57797	49245.4	43038.3	4	29792.5	22695.1
psbD-psbZ_2490	+	gtttcttggtcacgaccagctaaggctaaagttccattaaagagcgtttc	35547	50	44	yes	4	4031.5	8698.21	14076	4	27440.5	31540.1	40661.7	4	4901.5	8806.69	12866.1	4	23940.5	27394.6	36348.7	4	9605	11848.6	9605	4	47069.5	36138.5	43811.2	4	9034	10000.3	8240.43	4	37067	33065.8	29556.5	4	8079	10125.1	8742.84	4	34942.5	29772.5	26019.8	4	17102	13027.8
psbD-psbZ_2460	+	gcattcccggcccaccaagcgaaaccagtggtttcttggtcacgaccagc	35577	50	60	yes	4	1864.5	4022.77	6509.9	4	15131.5	17392.1	22422	4	2480	4455.9	6509.82	4	13104.5	14995.2	19896.5	4	4980	6143.25	4980	4	25008	19200.4	23276.9	4	10310	11412.8	9404.34	4	38657.5	34484.6	30824.7	4	8441	10578.7	9134.59	4	34016	28983	25329.9	4	15329	11677.2
psbD-psbZ_2430	+	agtagtttaccggataaattgataagtcgggcattcccggcccaccaagc	35607	50	50	yes	4	3638	7849.21	12702.1	4	24099	27699.4	35710.2	4	5153	9258.57	13526.3	4	23364.5	26735.5	35474.2	4	10595.5	13070.4	10595.5	4	47837.5	36728.2	44526.1	4	12193	13497.2	11121.9	4	40484	36114	32281.1	4	7849.5	9837.43	8494.48	4	39266.5	33456.7	29239.6	4	18628	14190.3
psbD-psbZ_2400	+	attaatccagcatgggctacatgagcccctagtagtttaccggataaatt	35637	50	42	yes	4	3544	7646.4	12373.9	4	22745.5	26143.7	33704.6	4	4377	7864.3	11489.3	4	22816	26107.8	34641.4	4	8368.5	10323.2	8368.5	4	37016	28419.8	34453.7	4	20853	23083.5	19021.2	4	48341	43122.9	38546.1	4	15705	19682.4	16995.5	4	48988	41739.8	36478.7	4	29026	22111.2
psbD-psbZ_2370	+	aataggttcattgctccggcccagaatacgattaatccagcatgggctac	35667	50	48	yes	4	3572.5	7707.89	12473.4	4	26387	30329.2	39100.6	4	4167	7486.99	10938.1	4	21887.5	25045.4	33231.7	4	8560	10559.5	8560	4	47609.5	36553.1	44313.9	4	11297.5	12505.9	10305.1	4	35484.5	31654.1	28294.6	4	9161	11481.1	9913.75	4	36594.5	31180	27249.9	4	18717.5	14258.4
psbD-psbZ_2340	+	ggcttctctggtacgaaatgggccacttcaaataggttcattgctccggc	35697	50	52	yes	4	4448.5	9597.91	15531.9	4	29547.5	33961.9	43783.9	4	4994.5	8973.78	13110.2	4	24440	27966.1	37107.1	4	8286.5	10222.1	8286.5	4	47317.5	36328.9	44042.1	4	16629.5	18408.2	15168.7	4	38881.5	34684.5	31003.3	4	12078.5	15137.4	13071	4	40871.5	34824.2	30434.8	4	25407	19354.3
psbD-psbZ_2310	+	ggaagtaaaattaatccttgttcatacataggcttctctggtacgaaatg	35727	50	36	yes	4	4717.5	10178.3	16471.2	4	36121.5	41518	53525.3	4	5954.5	10698.6	15630.1	4	30672	35097.3	46569.1	4	14857.5	18328	14857.5	4	63889	49052	59466.5	4	12285	13599	11205.9	4	39744	35453.9	31691.1	4	9778	12254.3	10581.4	4	40445.5	34461.2	30117.6	4	25842	19685.7
psbD-psbZ_2280	+	cctaccccccaacctagagtagctaggtggggaagtaaaattaatccttg	35757	50	48	yes	4	780.5	1683.98	2725.12	4	6843	7865.34	10140	4	1096.5	1970.12	2878.23	4	6355	7271.88	9648.76	4	2185	2695.38	2185	4	12942.5	9936.86	12046.6	4	4150	4593.89	3785.45	4	17787.5	15867.4	14183.4	4	3162.5	3963.42	3422.36	4	18419.5	15694.2	13716	4	5363.5	4085.76
psbD-psbZ_2250	+	ggaaaggtgtctataacttctcccccagggcctaccccccaacctagagt	35787	50	56	yes	4	19926.5	42992.6	69573.4	4	59155	67992.7	87656.6	4	26985.5	48485.7	70835	4	65177.5	74581.1	98958.7	4	28578.5	35254	28578.5	4	64229.5	49313.5	59783.4	4	35529.5	39329.8	32408.5	4	46525.5	41503.3	37098.5	4	41157.5	51580.9	44539.4	4	57905	49337.5	43118.7	4	36539	27834.3
psbD-psbZ_2220	+	attaaatgaagtactccagatacaaagtatggaaaggtgtctataacttc	35817	50	32	yes	4	1713	3695.9	5980.94	4	16546.5	19018.5	24518.8	4	2238	4021.09	5874.59	4	13221.5	15129.1	20074.1	4	5490	6772.38	5490	4	30920	23739.4	28779.6	4	3324	3679.54	3032.01	4	16089.5	14352.7	12829.4	4	2576	3228.39	2787.67	4	15436.5	13152.5	11494.7	4	8004.5	6097.59
psbD-psbZ_2190	+	atgccgccaaagcccaatactgcagaagaaattaaatgaagtactccaga	35847	50	42	yes	4	4164	8984.09	14538.6	4	26368.5	30307.9	39073.2	4	5084	9134.59	13345.1	4	23293	26653.7	35365.6	4	10439	12877.4	10439	4	46221	35487.1	43021.5	4	9395.5	10400.4	8570.17	4	47345	42234.4	37751.9	4	6374	7988.25	6897.74	4	45034	38370.8	33534.4	4	11686	8902.05
psbD-psbZ_2160	+	agtgtctcaggtcccagaagtgcatgataaatgccgccaaagcccaatac	35877	50	50	yes	4	3700.5	7984.06	12920.3	4	26006.5	29891.8	38536.8	4	6038	10848.7	15849.3	4	27419.5	31375.5	41630.9	4	8639.5	10657.5	8639.5	4	39663	30452	36917.4	4	20335.5	22510.6	18549.2	4	63660.5	56788.7	50761.6	4	14587.5	18281.9	15786.1	4	63260	53900.1	47106.3	4	25980.5	19791.2
psbD-psbZ_2130	+	acataaccaaagaagggaaaagattcttcaagtgtctcaggtcccagaag	35907	50	42	yes	4	2601.5	5612.9	9083.14	4	17098.5	19653	25336.8	4	3778.5	6788.96	9918.29	4	14743	16870.1	22384.2	4	9691	11954.7	9691	4	32588	25020.1	30332.2	4	11567.5	12804.8	10551.4	4	49843	44462.7	39743.8	4	7837.5	9822.39	8481.5	4	47288.5	40291.8	35213.2	4	17646	13442.2
psbD-psbZ_2100	+	attgtggtcattttatttcgatctttccagacataaccaaagaagggaaa	35937	50	34	yes	4	3775.5	8145.87	13182.2	4	24738	28433.8	36657.1	4	4374.5	7859.81	11482.8	4	20920.5	23938.9	31763.5	4	9223	11377.3	9223	4	47784.5	36687.5	44476.8	4	3787	4192.06	3454.34	4	23837	21263.9	19007.1	4	3041	3811.15	3290.87	4	20859.5	17773.2	15532.9	4	7117.5	5421.9
psbD-psbZ_2070	+	agacctaacaagattaagtgaatacctaaaattgtggtcattttatttcg	35967	50	30	yes	4	3881	8373.5	13550.5	4	22297.5	25628.7	33040.7	4	4305	7734.94	11300.3	4	19815	22673.9	30085	4	6875	8480.89	6875	4	32000.5	24569	29785.4	4	10646	11784.7	9710.83	4	26989	24075.7	21520.5	4	5590	7005.7	6049.32	4	25017.5	21315.9	18629.2	4	12609.5	9605.55
psbD-psbZ_2040	+	agagccttgaatactagaagaaaagcacctagacctaacaagattaagtg	35997	50	38	yes	4	3643.5	7861.07	12721.3	4	29545	33959	43780.1	4	4456.5	8007.14	11698	4	24239.5	27736.7	36802.7	4	8986.5	11085.6	8986.5	4	50010.5	38396.5	46548.7	4	7925	8772.66	7228.85	4	34329	30623.4	27373.2	4	5210.5	6530.09	5638.64	4	33179	28269.9	24706.6	4	14004	10667.8
psbD-psbZ_2010	+	gcccaggtatcatatacgcccccaaaataaagagccttgaatactagaag	36027	50	44	yes	4	6723	14505.3	23473.4	4	39037	44869.1	57845.5	4	9920.5	17824.5	26040.6	4	43105.5	49324.6	65446.9	4	12060	14877	12060	4	60991	46827	56769.1	4	20944.5	23184.7	19104.7	4	57962	51705.3	46217.7	4	19933	24981.1	21570.9	4	55198.5	47031.4	41103.3	4	26891.5	20485.2
psbD-psbZ_1980	+	gtaatttttcttacatctccccctcccggagcccaggtatcatatacgcc	36057	50	50	yes	4	14170.5	30573.7	49476.3	4	58571.5	67322	86792	4	18102.5	32525.4	47517.8	4	61644.5	70538.4	93594.5	4	29363.5	36222.3	29363.5	4	64508	49527.3	60042.6	4	39966	44240.8	36455.3	4	62117.5	55412.3	49531.2	4	35633.5	44657.9	38561.5	4	65079.5	55450.4	48461.2	4	37792.5	28789.2
psbD-psbZ_1950	+	aatatgatactcgggctaagggtcaagttggtaatttttcttacatctcc	36087	50	38	yes	4	4411	9517	15401	4	25469	29274	37740.3	4	5114.5	9189.39	13425.2	4	28481.5	32590.7	43243.3	4	9445	11651.2	9445	4	54059	41504.9	50316.9	4	13164.5	14572.6	12008.1	4	38794.5	34606.8	30933.9	4	14308	17931.6	15483.7	4	47224.5	40237.2	35165.5	4	23923.5	18224.2
psbD-psbZ_1920	+	cctccaaaaggggattttagtaaataaccaaatatgatactcgggctaag	36117	50	38	yes	4	2512.5	5420.87	8772.4	4	16732.5	19232.3	24794.4	4	2594.5	4661.62	6810.38	4	14960.5	17119	22714.4	4	6671.5	8229.85	6671.5	4	37410.5	28722.6	34820.9	4	4103	4541.86	3742.58	4	27356.5	24403.5	21813.5	4	3681	4613.23	3983.46	4	23145	19720.5	17234.8	4	10003.5	7620.37
psbD-psbZ_1890	+	aaatcgtccacactaacaatccatccttcccctccaaaaggggattttag	36147	50	44	yes	4	5976.5	12894.7	20867	4	36245.5	41660.5	53709	4	9274	16662.9	24343.6	4	39567	45275.6	60074.4	4	12502.5	15422.9	12502.5	4	58531.5	44938.7	54479.8	4	14670	16239.1	13381.3	4	44447.5	39649.6	35441.5	4	12594.5	15784.1	13629.4	4	46053.5	39239.5	34293.5	4	23815.5	18142
psbD-psbZ_1860	+	aaccatacatgtcctccgattatatcttctaaatcgtccacactaacaat	36177	50	36	yes	4	15717	33910.4	54875.9	4	65194.5	74934.5	96606	4	23499	42221.4	61683.2	4	65197	74603.4	98988.3	4	27644	34101.2	27644	4	64715	49686.2	60235.3	4	42623	47182	38878.9	4	65015	57997	51841.6	4	41409.5	51896.7	44812.1	4	65078.5	55449.6	48460.4	4	50439	38423
psbD-psbZ_1830	+	cagattccaccaagtatacaaatggaacctaaccatacatgtcctccgat	36207	50	42	yes	4	10058	21700.8	35117.5	4	54298.5	62410.7	80460.2	4	14353.5	25789.4	37676.9	4	62022.5	70970.9	94168.4	4	18214	22468.5	18214	4	64849.5	49789.5	60360.5	4	42410.5	46946.8	38685.1	4	63062	56254.8	50284.3	4	35535	44534.4	38454.9	4	65104	55471.3	48479.4	4	46143	35150.4
psbD-psbZ_1800	+	gcccatgcgaagggtttggttaagatatgccagattccaccaagtataca	36237	50	46	yes	4	6938.5	14970.2	24225.8	4	33382	38369.2	49465.9	4	9397	16883.9	24666.5	4	36419	41673.4	55294.8	4	15252.5	18815.2	15252.5	4	56192.5	43142.9	52302.7	4	35628	39438.8	32498.3	4	58632.5	52303.4	46752.4	4	28107.5	35225.9	30417.1	4	65110.5	55476.9	48484.2	4	41949.5	31955.9
psbD-psbZ_1770	+	gcctctccagaccatacaagtgcgcgtcgagcccatgcgaagggtttggt	36267	50	60	yes	4	1259	2716.37	4395.8	4	10488	12054.9	15541.2	4	1915.5	3441.64	5028.05	4	9897.5	11325.5	15027.3	4	3217.5	3969.06	3217.5	4	18914.5	14522	17605.2	4	6307	6981.6	5752.98	4	24326	21700.1	19397.1	4	3635	4555.58	3933.68	4	23335	19882.4	17376.3	4	9851.5	7504.58
psbD-psbZ_1740	+	gataaagcccctaaactataagataagtaagcctctccagaccatacaag	36297	50	40	yes	4	8002	17264.8	27939	4	44420.5	51056.9	65822.8	4	11210	20141.4	29425.5	4	45867.5	52485.1	69640.4	4	18017.5	22226.1	18017.5	4	62489.5	47977.5	58163.8	4	34091	37737.4	31096.4	4	64999.5	57983.2	51829.3	4	23512.5	29467.2	25444.5	4	65108.5	55475.1	48482.8	4	40682.5	30990.7
psbD-psbZ_1710	+	acaaaacaacaagcaatgaaaccaaagacggataaagcccctaaactata	36327	50	36	yes	4	2446.5	5278.47	8541.96	4	18647.5	21433.4	27632.1	4	2903.5	5216.81	7621.48	4	16558	18946.9	25139.9	4	6209	7659.32	6209	4	33743.5	25907.2	31407.7	4	13917	15405.6	12694.5	4	63434	56586.6	50581	4	12181	15265.9	13181.9	4	50375	42921.6	37511.5	4	23421.5	17841.8
psbD-psbZ_1680	+	tcactaggataagcggtattattgaaccagacaaaacaacaagcaatgaa	36357	50	36	yes	4	4142.5	8937.7	14463.5	4	30206	34718.8	44759.6	4	4777	8582.99	12539.3	4	27211	31136.9	41314.3	4	10986	13552.2	10986	4	55989.5	42987	52113.8	4	5839.5	6464.1	5326.54	4	26305	23465.5	20975.1	4	4208	5273.7	4553.77	4	30162	25699.3	22460	4	7191.5	5478.27
psbD-psbZ_1650	+	gaagcttctggtccagtaggtccgtaaaattcactaggataagcggtatt	36387	50	44	yes	4	2519.5	5435.98	8796.84	4	17295.5	19879.4	25628.7	4	1772.5	3184.71	4652.69	4	8964	10257.3	13610	4	7198	8879.34	7198	4	32929.5	25282.3	30650	4	4288.5	4747.2	3911.79	4	24588	21933.9	19606	4	3410.5	4274.23	3690.74	4	23355.5	19899.9	17391.6	4	10511	8006.97
psbD-psbZ_1620	+	ctaactagaaaagtaaatgcttgagcttgagaagcttctggtccagtagg	36417	50	42	yes	4	1045	2254.65	3648.62	4	9758.5	11216.4	14460.3	4	1566	2813.68	4110.64	4	8468.5	9690.31	12857.7	4	2952.5	3642.16	2952.5	4	17254.5	13247.5	16060.1	4	5150.5	5701.4	4698.07	4	28290	25236.2	22557.9	4	3049	3821.18	3299.53	4	25897	22065.3	19284.1	4	7751.5	5904.87
psbD-psbZ_1590	+	gatcccacgttagccccaagacgttggtctctaactagaaaagtaaatgc	36447	50	46	yes	4	3677	7933.35	12838.2	4	25083	28830.4	37168.3	4	3734	6709	9801.48	4	16242.5	18585.9	24660.9	4	10249	12643	10249	4	44859	34441.4	41753.8	4	10342.5	11448.7	9433.99	4	41898.5	37375.8	33409	4	8156	10221.6	8826.17	4	40886.5	34837	30445.9	4	23473.5	17881.4
psbD-psbZ_1560	+	tatttacctaaaccagtaggtccttgagcggatcccacgttagccccaag	36477	50	50	yes	4	5101	11005.7	17810.1	4	28563	32830.3	42325	4	7274.5	13070.3	19095	4	30083	34423.3	45674.9	4	10455.5	12897.7	10455.5	4	45250	34741.6	42117.7	4	30892.5	34196.8	28178.8	4	62150.5	55441.7	49557.5	4	25072	31421.6	27132.1	4	64162	54668.7	47777.9	4	34937.5	26614.4
psbD-psbZ_1530	+	atgacttctccagtcggggaacgcattagatatttacctaaaccagtagg	36507	50	44	yes	4	4011.5	8655.06	14006.2	4	26564.5	30533.2	39363.6	4	4773.5	8576.71	12530.1	4	25681	29386.2	38991.3	4	8508.5	10495.9	8508.5	4	46734.5	35881.3	43499.4	4	15674.5	17351.1	14297.6	4	52162.5	46531.8	41593.3	4	11660	14613	12618.1	4	53754.5	45801.1	40028	4	20883.5	15908.4
psbD-psbZ_1500	+	tcccaaaaacgcatagtttctcctccaaaaatgacttctccagtcgggga	36537	50	46	yes	4	9739.5	21013.6	34005.5	4	39782.5	45726	58950.2	4	11132.5	20002.1	29222	4	41126.5	47060.1	62442.1	4	20387.5	25149.7	20387.5	4	64168.5	49266.6	59726.6	4	15656.5	17331.1	14281.2	4	51142	45621.5	40779.6	4	11874.5	14881.8	12850.2	4	49461.5	42143.3	36831.3	4	21636.5	16482.1
psbD-psbZ_1470	+	cttagaggctctaaccatggagcacgcagatcccaaaaacgcatagtttc	36567	50	48	yes	4	2892.5	6240.75	10099.2	4	18750.5	21551.8	27784.7	4	3521.5	6327.2	9243.69	4	21158	24210.6	32124.1	4	7010	8647.42	7010	4	34823	26736	32412.5	4	25599.5	28337.6	23350.8	4	58394	52090.7	46562.2	4	19707	24697.9	21326.3	4	65129	55492.6	48498	4	37547	28602.2
psbD-psbZ_1440	+	aacctactcaagtctaacccatttggaccccttagaggctctaaccatgg	36597	50	48	yes	4	6145.5	13259.3	21457	4	39588	45502.4	58662	4	9863	17721.2	25889.7	4	41658	47668.3	63249.1	3	14593	18001.7	14593	3	62836	48243.6	58486.4	4	21163.5	23427.2	19304.4	4	64499	57536.7	51430.2	4	14095	17664.6	15253.2	4	65123	55487.5	48493.6	4	27323	20813.9
psbD-psbZ_1410	+	cgttcctgccaaggttgtatgtcttttttcaacctactcaagtctaaccc	36627	50	44	yes	4	11150.5	24057.9	38932	4	49855.5	57303.9	73876.5	4	15042	27026.5	39484.2	4	56588.5	64752.9	85918	4	19394.5	23924.7	19394.5	4	63847.5	49020.2	59427.8	4	48121.5	53268.6	43894.4	4	65006.5	57989.4	51834.9	4	43769	54853.7	47365.4	4	65112.5	55478.6	48485.7	4	50694	38617.2
psbD-psbZ_1380	+	ggagcatgagtcatatattctgcggaacgccgttcctgccaaggttgtat	36657	50	50	yes	4	2630	5674.39	9182.65	4	15615	17947.9	23138.5	4	2514	4516.99	6599.07	4	13485	15430.6	20474.2	4	7294.5	8998.38	7294.5	4	33242.5	25522.6	30941.4	4	11592.5	12832.4	10574.2	4	48480.5	43247.3	38657.4	4	10542	13211.8	11408.2	4	48043.5	40935.1	35775.4	4	24841.5	18923.5
psbD-psbZ_1350	+	acaccacccacggaatttaaagaacctaaaggagcatgagtcatatattc	36687	50	40	yes	4	3475	7497.53	12133	4	21397.5	24594.3	31707.1	4	4925.5	8849.81	12929.1	4	17211	19694.2	26131.4	4	9117	11246.6	9117	4	33708.5	25880.4	31375.1	4	14848.5	16436.7	13544.2	4	38879.5	34682.7	31001.7	4	7966	9983.43	8620.56	4	37712	32132.2	28082.1	4	17888.5	13626.9
psbD-psbZ_1320	+	acataattgactgcattgatctcggtagctacaccacccacggaatttaa	36717	50	42	yes	4	8526.5	18396.4	29770.3	4	39479	45377.1	58500.5	4	11909	21397.3	31260.3	4	41744	47766.7	63379.7	4	16234.5	20026.6	16234.5	4	58461	44884.6	54414.2	4	25675.5	28421.8	23420.1	4	62512	55764.2	49845.8	4	24576.5	30800.6	26595.9	4	65107.5	55474.3	48482	4	34962	26633
psbD-psbZ_1290	+	tgagaggtagctaaccaacttctaggagagacataattgactgcattgat	36747	50	40	yes	4	1669	3600.97	5827.32	4	11879	13653.7	17602.4	4	2151.5	3865.67	5647.53	4	8928.5	10216.7	13556.1	4	5144.5	6346.17	5144.5	4	23628	18140.9	21992.4	4	11024	12203.1	10055.6	4	37015.5	33019.9	29515.4	4	5195	6510.66	5621.87	4	28463	24251.7	21194.8	4	14903	11352.7
psbD-psbZ_1260	+	cctacgaagaagaagaatcctagaacaaaatgagaggtagctaaccaact	36777	50	40	yes	4	888.5	1916.99	3102.2	4	6399.5	7355.58	9482.86	4	998.5	1794.04	2620.99	4	4404.5	5039.97	6687.33	4	4681.5	5775.02	4681.5	4	17683	13576.5	16458.9	4	5318.5	5887.37	4851.31	4	26776	23885.7	21350.6	4	3871	4851.35	4189.07	4	26633	22692.4	19832.1	4	11354	8649.14
psbD-psbZ_1230	+	gcacgagcccttcccgcgtgccacaaatgacctacgaagaagaagaatcc	36807	50	56	yes	4	5881.5	12689.7	20535.3	4	26457	30409.7	39204.3	4	7960.5	14302.9	20895.7	4	26441	30255.8	40145.2	4	10385.5	12811.4	10385.5	4	35686.5	27399	33216.2	4	26364	29183.9	24048.1	4	48933.5	43651.4	39018.6	4	15620.5	19576.5	16904	4	55453.5	47248.7	41293.2	4	25233.5	19222.1
psbD-psbZ_1200	+	tcaattcctttttcaaatcctgctgcagctgcacgagcccttcccgcgtg	36837	50	54	yes	4	14806.5	31945.9	51696.9	4	43546.5	50052.3	64527.7	4	16490.5	29629	43286.4	4	42990	49192.5	65271.5	4	24268	29936.6	24268	4	57898	44452.3	53890.2	4	21382.5	23669.6	19504.2	4	49176	43867.7	39211.9	4	16137.5	20224.4	17463.5	4	57128.5	48675.9	42540.5	4	27243.5	20753.3
psbD-psbZ_1170	+	gtcatggaaagaacaggttcaaagtcacgatcaattcctttttcaaatcc	36867	50	38	yes	4	6411.5	13833.2	22385.8	4	37875	43533.5	56123.6	4	10198	18323.1	26769	4	44625.5	51063.9	67754.7	4	15243.5	18804.1	15243.5	4	63227	48543.8	58850.3	4	23659	26189.6	21580.7	4	56098	50042.5	44731.4	3	22222	27849.8	24048	3	65110	55476.4	48483.9	4	42408	32305.2
psbD-psbZ_1140	+	ggatctcctgtctcatctcaattaagaggggtcatggaaagaacaggttc	36897	50	46	yes	4	888	1915.91	3100.45	4	9750.5	11207.2	14448.4	4	1143.5	2054.56	3001.61	4	6323.5	7235.84	9600.94	4	3046	3757.5	3046	4	21962	16861.8	20441.7	4	740	819.151	674.996	4	7802.5	6960.26	6221.55	4	667	835.921	721.806	4	7418.5	6320.87	5524.15	4	1271	968.211
psbD-psbZ_1110	+	tcaaagtgatttttacttcattcaagcattggatctcctgtctcatctca	36927	50	36	no	4	8369.5	18057.7		4	40709.5	46791.5		4	11922	21420.7		4	44470.5	50886.6		4	15223	18778.8		4	56259	43194		4	1620.5	1793.83		4	7609	6787.65		4	1477.5	1851.68		4	6110	5205.97		4	1967	1498.4
psbD-psbZ_1080	+	cttaggctgattccaagatgtatgattgaatcaaagtgatttttacttca	36957	50	32	no	4	2300.5	4963.47		4	17964	20647.8		4	3077.5	5529.45		4	16517.5	18900.6		4	6762.5	8342.11		4	37330.5	28661.2		4	71	78.5942		4	1093.5	975.463		4	98	122.819		4	836	712.307		4	207.5	158.067
psbD-psbZ_1050	+	aaaagaaaaaaggaatacaaaaaaggaatacttaggctgattccaagatg	36987	50	30	no	4	910	1963.38		4	10194.5	11717.5		4	802	1440.98		4	5753	6583.03		4	3283	4049.86		4	24142	18535.5		4	76.5	84.6825		4	628	560.211		4	58.5	73.3154		4	449	382.567		4	78.5	59.799
psbD-psbZ_1020	+	aataaattagataaaatgaattgaaaaaaaaaaagaaaaaaggaatacaa	37017	50	14	no	4	350	755.146		4	886	1018.37		4	448	804.936		4	547	625.92		4	496	611.858		4	2519.5	1934.4		4	79	87.4499		4	232.5	207.403		4	70	87.7279		4	166.5	141.865		4	232	176.731
psbD-psbZ_990	+	ctcggctatcccacctagccaagccagaaaaataaattagataaaatgaa	37047	50	38	no	4	2809	6060.59		4	16160.5	18574.9		4	3326.5	5976.83		4	13808.5	15800.8		4	8054.5	9935.9		4	32894.5	25255.4		4	1381.5	1529.27		4	4870.5	4344.76		4	1269	1590.38		4	3510	2990.67		4	1657	1262.25
psbD-psbZ_960	+	caacctgctatccgaaagaaaagggaatggctcggctatcccacctagcc	37077	50	54	no	4	2254.5	4864.22		4	13772.5	15830.1		4	4129.5	7419.61		4	14779.5	16911.8		4	4337	5350.05		4	21489.5	16499		4	1692.5	1873.53		4	5540.5	4942.43		4	1473.5	1846.67		4	3555.5	3029.43		4	1639	1248.54
psbD-psbZ_930	+	gaatagatttttttctttagtggttttgcccaacctgctatccgaaagaa	37107	50	36	no	4	3412	7361.6		4	23754	27302.8		4	5409.5	9719.43		4	18516	21187.4		4	9887.5	12197.1		4	43728.5	33573.4		4	282.5	312.716		4	3368	3004.44		4	280	350.912		4	2543.5	2167.17		4	750	571.328
trnS-UGA-1	-	aggagagagagggattcgaaccctcgatagttctttgttaaaactatacc	37169	50	42	no	4	25859.5	55793.5		4	22747.5	26146		4	29824.5	53586.7		4	27877.5	31899.6		4	46340.5	57164.9		4	30398	23338.7		4	8262.5	9146.26		4	12288.5	10962		4	6626	8304.07		4	10256.5	8738.96		4	17398	13253.3
trnS-UGA-2	-	actataccggttttcaagaccggggctatcaaccgctcagccatctctcc	37211	50	54	no	0				0				1	65172			1	40293			4	59591	73510.5		4	27294.5	20955.9		3	42914	47504.1		3	10797	9631.52		2	58919	73840.6		2	18189	15497.8		4	40960.5	31202.5
ORF105_0	-	gaaagactatttttattttattcctccgaatagaacatggccataggggt	37261	50	36	no	4	38	81.9873		4	127.5	146.548		4	82	147.332		4	154	176.219		4	81	99.9203		4	93	71.4026		4	68	75.2733		4	202.5	180.641		4	13	16.2923		4	168.5	143.569		4	23.5	17.9016
ORF105_30	-	tagaacatggccataggggtggatacccccactatctgtactatctgtaa	37291	50	46	no	4	247	532.918		4	562.5	646.537		4	594	1067.26		4	1218	1393.73		4	481	593.354		4	807.5	619.974		4	299.5	331.535		4	1007	898.3		4	316	396.029		4	791	673.965		4	468	356.509
ORF105_60	-	actatctgtactatctgtaaaaagatctcaggtgcgaatccaccggtcga	37321	50	44	no	4	83.5	180.156		4	279.5	321.257		4	123	220.998		4	306	350.149		4	108.5	133.844		4	218.5	167.758		4	30.5	33.7623		4	244.5	218.108		4	32	40.1042		4	201	171.26		4	28	21.3296
psbD-psbZ_690	+	catatatctatatacggatagatagatcgaccggtggattcgcacctgag	37347	50	44	no	4	307.5	663.45		4	2473.5	2843.04		4	250.5	450.082		4	1076	1231.24		4	910	1122.56		4	5508	4228.88		4	100.5	111.25		4	993	885.811		4	92.5	115.926		4	715	609.21		4	228.5	174.065
ORF105_90	-	ggtgcgaatccaccggtcgatctatctatccgtatatagatatatgatct	37351	50	42	no	4	173	373.258		4	385.5	443.093		4	269	483.321		4	512	585.87		4	319	393.513		4	669.5	514.022		4	145	160.509		4	591	527.205		4	165	206.787		4	388	330.592		4	258.5	196.918
psbD-psbZ_660	+	ttttttatttcacaaatgggcatgctagatcatatatctatatacggata	37377	50	28	no	4	1582	3413.26		4	11775	13534.2		4	2385	4285.21		4	7806.5	8932.8		4	3652	4505.05		4	20062	15403		4	22	24.3531		4	888	792.145		4	12.5	15.6657		4	691.5	589.187		4	57	43.4209
ORF105_120	-	cgtatatagatatatgatctagcatgcccatttgtgaaataaaaaataaa	37381	50	26	no	4	62	133.769		4	154	177.007		4	180.5	324.31		4	417	477.164		4	164.5	202.925		4	289	221.885		4	10.5	11.6231		4	179.5	160.124		4	37	46.3705		4	174	148.255		4	91.5	69.702
psbD-psbZ_630	+	gtacatggagtggggggaaatggaattttattttttatttcacaaatggg	37407	50	36	no	4	441.5	952.563		4	3631.5	4174.04		4	482	866.025		4	2065.5	2363.5		4	1181.5	1457.48		4	8244.5	6329.88		4	21.5	23.7997		4	107	95.4499		4	40.5	50.7568		4	97	82.648		4	20.5	15.6163
ORF105_150	-	tttgtgaaataaaaaataaaattccatttccccccactccatgtacgaat	37411	50	32	no	4	2179.5	4702.4		4	6228.5	7159.03		4	4235	7609.17		4	8570.5	9807.03		4	4438.5	5475.26		4	9252.5	7103.79		4	2149	2378.86		4	5538	4940.2		4	1949	2442.59		4	4150.5	3536.4		4	2838	2161.91
psbD-psbZ_600	+	tattactactccccctttcgcactttattcgtacatggagtggggggaaa	37437	50	46	no	4	968	2088.52		4	7638	8779.11		4	1601	2876.57		4	5597.5	6405.09		4	1860.5	2295.08		4	10634.5	8164.85		4	114.5	126.747		4	1529.5	1364.4		4	138	172.949		4	920.5	784.304		4	165	125.692
ORF105_180	-	cccccactccatgtacgaataaagtgcgaaagggggagtagtaataagtc	37441	50	48	no	4	68.5	147.793		4	190	218.386		4	113.5	203.929		4	203	232.288		4	123	151.731		4	159.5	122.459		4	91.5	101.287		4	219.5	195.806		4	14.5	18.1722		4	149	126.954		4	42	31.9944
psbD-psbZ_570	+	ttatcatgaatccattgattctatatgacttattactactccccctttcg	37467	50	34	no	4	5029.5	10851.5		4	16940	19470.8		4	6744	12117.2		4	14816	16953.6		4	6961.5	8587.59		4	20717	15905.9		4	1868	2067.8		4	7383	6586.05		4	3035	3803.63		4	3185.5	2714.18		4	1909	1454.22
ORF105_210	-	agggggagtagtaataagtcatatagaatcaatggattcatgataaagta	37471	50	32	no	4	28	60.4117		4	67	77.0097		4	46	82.6497		4	53	60.6467		4	66	81.4165		4	66.5	51.0567		4	0	0		4	40.5	36.1282		4	13.5	16.9189		4	48.5	41.324		4	6.5	4.95151
psbD-psbZ_540	+	tgataaaatatgtcatcgagggattttactttatcatgaatccattgatt	37497	50	28	no	4	860	1855.5		4	7683	8830.83		4	979.5	1759.9		4	3516.5	4023.85		4	2470	3046.95		4	14930	11462.8		4	19	21.0323		4	736	656.553		4	37	46.3705		4	601.5	512.503		4	100.5	76.558
ORF105_240	-	aatggattcatgataaagtaaaatccctcgatgacatattttatcacaat	37501	50	28	no	4	46	99.2478		4	115.5	132.756		4	80.5	144.637		4	126.5	144.751		4	100	123.358		4	154.5	118.62		4	4.5	4.98132		4	117	104.37		4	21.5	26.945		4	122	103.949		4	33.5	25.5193
psbD-psbZ_510	+	atccctctatcagccaaaaaatattaattgtgataaaatatgtcatcgag	37527	50	30	no	4	1555.5	3356.09		4	11935	13718.1		4	2600.5	4672.4		4	7702.5	8813.8		4	4348.5	5364.24		4	22410.5	17206.1		4	173.5	192.058		4	1852	1652.09		4	197	246.891		4	1246	1061.64		4	614	467.727
ORF105_270	-	atgacatattttatcacaattaatattttttggctgatagagggatcaaa	37531	50	26	no	4	28	60.4117		4	79.5	91.3772		4	27.5	49.4102		4	27.5	31.4676		4	34.5	42.5586		4	16.5	12.6682		4	0	0		4	30.5	27.2077		4	10	12.5326		4	34	28.9694		4	0	0
psbD-psbZ_480	+	gctaccaacaaatgaactatataccatttgatccctctatcagccaaaaa	37557	50	36	no	4	2516.5	5429.5		4	19213.5	22084		4	4133.5	7426.8		4	13075	14961.4		4	6355.5	7840.04		4	31400.5	24108.4		4	253	280.061		4	3619.5	3228.79		4	294.5	369.084		4	3154.5	2687.77		4	821.5	625.795
ORF105_300	-	tggctgatagagggatcaaatggtatatagttcatttgttggtagcttgg	37561	50	40	no	4	26	56.0966		4	74	85.0555		4	32	57.4955		4	39	44.6268		4	60.5	74.6318		4	8	6.14216		4	6.5	7.19524		4	46.5	41.4806		4	7.5	9.39942		4	51	43.4541		4	60.5	46.0871
psbD-psbZ_450	+	aaagcaagagtcatgcttttaatcctccaagctaccaacaaatgaactat	37587	50	36	no	4	2489.5	5371.25		4	16695.5	19189.8		4	4326.5	7773.57		4	12344.5	14125.5		4	5618.5	6930.89		4	22873	17561.2		4	18572.5	20559		4	14874.5	13268.9		4	14493	18163.4		4	24067	20506.1		4	28552.5	21750.5
ORF105_330	-	ttcatttgttggtagcttggaggattaaaagcatgactcttgctttccaa	37591	50	38	no	4	33.5	72.2783		4	108	124.135		4	78	140.145		4	174	199.104		4	57.5	70.9311		4	56	42.9951		4	0	0		4	57	50.8472		4	21	26.3184		4	77	65.6072		4	43	32.7561
psbD-psbZ_420	+	gtagcaattaatgcaaaaacagccaattggaaagcaagagtcatgctttt	37617	50	36	yes	4	332	716.31	1159.18	4	2571	2955.11	3809.74	4	332.5	597.414	872.789	4	1318	1508.16	2001.11	4	812.5	1002.29	812.5	4	5953.5	4570.92	5541.39	4	1524.5	1687.56	1390.58	4	3688	3289.9	2940.74	4	1408	1764.58	1523.69	4	4192.5	3572.18	3121.93	4	5098.5	3883.89
ORF105_360	-	gcatgactcttgctttccaattggctgtttttgcattaattgctacttca	37621	50	38	no	4	402	867.34		4	1428.5	1641.92		4	1064	1911.72		4	2645.5	3027.19		4	1104.5	1362.49		4	2642	2028.45		4	251.5	278.401		4	875	780.548		4	238.5	298.901		4	676.5	576.406		4	893	680.261
psbD-psbZ_390	+	acgggtacgctaatcaataagattaatgaagtagcaattaatgcaaaaac	37647	50	32	yes	4	837.5	1806.96	2924.13	4	4830	5551.6	7157.15	4	753.5	1353.84	1977.88	4	2682	3068.95	4072.07	4	2167.5	2673.79	2167.5	4	10658	8182.89	9920.23	4	2452.5	2714.82	2237.07	4	4293.5	3830.04	3423.55	4	1634	2047.82	1768.26	4	5029.5	4285.34	3745.19	4	4691	3573.47
ORF105_390	-	ttgcattaattgctacttcattaatcttattgattagcgtacccgttgta	37651	50	32	no	3	46	99.2478		3	152	174.709		4	91.5	164.401		4	169.5	193.955		4	113	139.395		4	179	137.431		4	37.5	41.511		4	167.5	149.419		4	83.5	104.647		4	130	110.765		4	114	86.8419
psbD-psbZ_360	+	cttgaccagccatcaggagaagcaaatacaacgggtacgctaatcaataa	37677	50	44	yes	4	704	1518.92	2458.02	4	5764	6625.14	8541.17	4	944	1696.12	2477.93	4	3101.5	3548.98	4708.99	4	2226.5	2746.57	2226.5	4	11419.5	8767.55	10629	4	10581	11712.8	9651.54	4	16192.5	14444.6	12911.6	4	7240.5	9074.2	7835.44	4	15476.5	13186.6	11524.5	4	11580	8821.31
ORF105_420	-	tgattagcgtacccgttgtatttgcttctcctgatggctggtcaagtaac	37681	50	46	no	4	818.5	1765.96		4	2453.5	2820.05		4	894	1606.28		4	1981	2266.81		4	2116	2610.26		4	4426	3398.15		4	505.5	559.569		4	1785	1592.32		4	476.5	597.176		4	1018.5	867.804		4	1149.5	875.655
psbD-psbZ_330	+	gatgtaccagaaaatacaacatttttgttacttgaccagccatcaggaga	37707	50	38	yes	4	1783.5	3848.01	6227.09	4	10069	11573.3	14920.4	4	2530	4545.74	6641.07	4	7049.5	8066.58	10703.2	4	5186	6397.37	5186	4	20206	15513.6	18807.3	4	13715.5	15182.5	12510.7	4	24942.5	22250.1	19888.6	4	8890	11141.4	9620.48	4	19957.5	17004.6	14861.3	4	21810	16614.2
ORF105_450	-	ctgatggctggtcaagtaacaaaaatgttgtattttctggtacatcctta	37711	50	36	no	4	40.5	87.3812		4	84	96.5495		4	37	66.4791		4	48.5	55.4975		4	67	82.6501		4	65.5	50.2889		4	15.5	17.1579		4	57	50.8472		4	20.5	25.6917		4	40.5	34.5077		4	25.5	19.4252
psbD-psbZ_300	+	cccaccagaaagactaatccaatccataaggatgtaccagaaaatacaac	37737	50	40	yes	4	1639.5	3537.32	5724.32	4	9804.5	11269.3	14528.4	4	2420	4348.09	6352.33	4	6884	7877.21	10451.9	4	3969.5	4896.71	3969.5	4	16252.5	12478.2	15127.5	4	20598.5	22801.7	18789.1	4	20498.5	18285.8	16345.1	4	14599.5	18296.9	15799.1	4	23264	19821.9	17323.4	4	30622	23326.9
ORF105_480	-	tattttctggtacatccttatggattggattagtctttctggtgggtatc	37741	50	38	no	4	98	211.441		4	217	249.42		4	247.5	444.691		4	420.5	481.169		4	250.5	309.013		4	424	325.534		4	49.5	54.7946		4	215.5	192.238		4	50.5	63.2894		4	166.5	141.865		4	282.5	215.2
psbD-psbZ_270	+	taggttcaagagatgagagaattaaggatacccaccagaaagactaatcc	37767	50	40	yes	4	579.5	1250.31	2023.32	4	3692.5	4244.16	5471.59	4	585	1051.09	1535.58	4	1804	2064.28	2739	4	1796	2215.52	1796	4	8437	6477.67	7852.97	4	18073.5	20006.7	16485.9	4	21837.5	19480.3	17412.8	4	14697.5	18419.7	15905.2	4	27696.5	23598.6	20624.1	4	31528	24017.1
ORF105_510	-	ctttctggtgggtatccttaattctctcatctcttgaacctattcgtcgc	37775	50	44	no	4	873.5	1884.63		4	2361	2713.73		4	1436	2580.11		4	2898.5	3316.69		4	3014.5	3718.64		4	6256.5	4803.55		4	1125.5	1245.88		4	3332	2972.33		4	990	1240.72		4	3203	2729.09		4	3818	2908.44
psbD-psbZ_240	+	gggtcattttggttttgggtctgcgacgaataggttcaagagatgagaga	37797	50	46	no	4	714.5	1541.58		4	3476	3995.31		4	934.5	1679.05		4	2617	2994.57		4	1920.5	2369.1		4	7708	5917.97		4	653.5	723.399		4	2496	2226.57		4	321	402.295		4	1509.5	1286.16		4	927.5	706.542
psbD-psbZ_210	+	aatgtgtctcacaaccgagaaaaattaggggggtcattttggttttgggt	37827	50	42	no	4	668.5	1442.33		4	3680.5	4230.36		4	674	1211		4	1939.5	2219.33		4	1543	1903.42		4	7604.5	5838.5		4	378.5	418.985		4	1159.5	1034.34		4	298.5	374.097		4	924.5	787.712		4	883.5	673.024
psbD-psbZ_180	+	cgttttctttggggacttagattccaatttaatgtgtctcacaaccgaga	37857	50	40	no	4	2140	4617.18		4	12409	14262.9		4	2756	4951.8		4	9980	11419.9		4	4772.5	5887.28		4	27512	21122.9		4	224.5	248.513		4	1551.5	1384.02		4	335.5	420.467		4	904	770.246		4	364	277.285
psbD-psbZ_150	+	ctaatttttttgttttctttatttgatttgcgttttctttggggacttag	37887	50	28	no	4	4906.5	10586.1		4	25888.5	29756.2		4	7096	12749.6		4	18777.5	21486.7		4	10808	13332.6		4	42298	32475.1		4	140.5	155.528		4	1052.5	938.888		4	141	176.709		4	860	732.756		4	962	732.823
psbD-psbZ_120	+	ttctttttattcaagaagtttgacccccctctaatttttttgttttcttt	37917	50	28	no	4	2160	4660.33		4	13639.5	15677.2		4	4430.5	7960.43		4	12092.5	13837.2		4	4746.5	5855.21		4	19935	15305.5		4	1502.5	1663.21		4	5581.5	4979.01		4	1286	1611.69		4	4668.5	3977.76		4	2009.5	1530.78
psbD-psbZ_90	+	ggaacgattccaattatttttttaattgtattctttttattcaagaagtt	37947	50	22	no	4	41.5	89.5388		4	141.5	162.64		4	59.5	106.906		4	112.5	128.731		4	68.5	84.5005		4	203	155.857		4	0	0		4	0	0		4	4	5.01302		4	37.5	31.9516		4	0	0
psbD-psbZ_60	+	ttgtgcagtgccgggacacatattctcttcggaacgattccaattatttt	37977	50	42	no	4	115	248.12		4	235.5	270.684		4	233.5	419.537		4	383.5	438.83		4	417	514.404		4	835.5	641.472		4	98.5	109.036		4	283	252.452		4	73.5	92.1143		4	215	183.189		4	201	153.116
psbD-psbZ_30	+	ccacatatatgatatataaccggatcttttttgtgcagtgccgggacaca	38007	50	42	no	4	44	94.9327		4	130.5	149.997		4	59	106.007		4	148	169.353		4	105.5	130.143		4	256.5	196.933		4	65.5	72.5059		4	182	162.354		4	57	71.4356		4	153.5	130.788		4	20	15.2354
psbD-psbZ_0	+	atttttttgttcttgatacacaatatgtacccacatatatgatatataac	38037	50	24	no	4	516.5	1114.38		4	965	1109.17		4	791	1421.22		4	1394.5	1595.69		4	1198	1477.83		4	2118	1626.14		4	145.5	161.063		4	376.5	335.859		4	125.5	157.284		4	315	268.393		4	420.5	320.325
trnG-GCC-2	+	ccgcatcttctccttggcaaagagaaattttaccattcgaccatatccgc	38087	50	46	no	1	62612			1	57359			0				0				1	62374			1	61274			0				0				4	48260.5	60482.7		4	58292	49667.2		4	58477	44546.1
trnG-GCC-1	+	ggcggatagcgggaatcgaacccgcatcttctccttggcaaagagaaatt	38108	50	52	no	4	22463	48465.3		4	46326.5	53247.6		4	30756.5	55261.2		4	55263	63236.2		4	44095	54394.9		4	57124.5	43858.5		4	12512	13850.3		4	33878	30221.1		4	10229	12819.6		4	30022	25580		4	21115	16084.8
trnfM-CAU-1	-	ttgcggagacaggatttgaacccgtgacctcaaggttatgagccttgcga	38385	50	52	no	4	13211	28503.5		4	22607	25984.5		4	13602	24439.2		4	22188	25389.2		4	33673	41538.5		4	38506	29563.7		4	1136.5	1258.06		4	8557	7633.32		4	878.5	1100.98		4	6584	5609.84		4	3056.5	2328.35
trnfM-CAU-2	-	tgacctcaaggttatgagccttgcgagctaccaaactgctctaccccgcg	38409	50	56	no	4	60915.5	131429		4	42879	49285.1		3	52567	94448.9		3	60287	68985		2	64890.5	80047.9		2	43295.5	33241		4	9210	10195.1		4	36529	32585.9		4	11317	14183.1		4	23291.5	19845.3		4	13233.5	10080.9
ORF74-rps14_0	-	ccgaagataagaactgaaaactaatagataaacaaggattaaatgcgccc	38459	50	36	no	4	171.5	370.022		4	327.5	376.428		4	243.5	437.505		4	390.5	446.84		4	487	600.755		4	765	587.344		4	16	17.7114		4	53.5	47.725		4	5	6.26628		4	33.5	28.5434		4	33	25.1384
ORF74-rps14_30	-	aacaaggattaaatgcgcccctccaccctatctgtacaaatagaatagcc	38489	50	44	no	4	10956	23638.2		4	20163.5	23175.9		4	11178.5	20084.8		4	19623.5	22454.7		4	19685.5	24283.7		4	29812.5	22889.1		4	7409	8201.47		4	15384	13723.4		4	6886.5	8630.54		4	13504	11506		4	9269.5	7061.23
ORF74-rps14_60	-	tctgtacaaatagaatagcccatttatacagaatggtaaaggggcttcta	38519	50	36	no	4	136	293.428		4	281	322.981		4	113.5	203.929		4	155.5	177.935		4	265.5	327.517		4	323.5	248.373		4	200	221.392		4	224	199.82		4	98	122.819		4	256.5	218.549		4	400.5	305.089
ORF74-rps14_90	-	gaatggtaaaggggcttctatgatcatcgaccatagaaatagaaatgaag	38549	50	38	no	4	406	875.97		4	1000	1149.4		4	906.5	1628.74		4	1094	1251.84		4	1977	2438.8		4	2486	1908.68		4	481.5	533.002		4	680	606.598		4	289	362.191		4	626	533.378		4	1622	1235.59
ORF74-rps14_120	-	ccatagaaatagaaatgaagcgttaatccttaccaacttgatcttgttgc	38579	50	36	no	4	3325.5	7174.97		4	6289	7228.57		4	4526.5	8132.91		4	6170	7060.19		4	7174	8849.73		4	11041.5	8477.33		4	2487.5	2753.56		4	3962	3534.32		4	2244.5	2812.93		4	3786	3225.83		4	5582	4252.2
ORF74-rps14_150	-	taccaacttgatcttgttgctcctggcaacaaacatgcatgaaccatttc	38609	50	42	yes	4	3019.5	6514.76	10542.6	4	5480	6298.71	8120.33	4	4348.5	7813.09	11414.5	4	5232.5	5987.43	7944.48	4	5824	7184.39	5824	4	8676.5	6661.55	8075.89	4	5576.5	6172.97	5086.65	4	6715.5	5990.6	5354.8	4	4212.5	5279.34	4558.64	4	6591	5615.81	4907.96	4	10654.5	8116.29
ORF74-rps14_180	-	aaacatgcatgaaccatttcacgaagtatgtgtccggatagtccaaagtc	38639	50	42	yes	4	2842.5	6132.87	9924.59	4	6463	7428.57	9576.95	4	2685	4824.23	7047.93	4	3588.5	4106.24	5448.4	4	7479	9225.97	7479	4	10591.5	8131.83	9858.33	4	10925.5	12094.1	9965.78	4	13399.5	11953.1	10684.5	4	9842.5	12335.2	10651.2	4	13969	11902.2	10402	4	29775	22681.7
ORF74-rps14_210	-	tgtccggatagtccaaagtctcgatagttagctctcggccttccggtcaa	38669	50	52	yes	4	5481	11825.6	19136.9	4	11105	12764.1	16455.5	4	7460.5	13404.5	19583.3	4	11505.5	13165.5	17468.7	4	10680	13174.7	10680	4	15999.5	12283.9	14892	4	16533	18301.4	15080.7	4	15760	14058.8	12566.7	4	15176.5	19020	16423.5	4	16512	14068.9	12295.6	4	28864.5	21988.1
ORF74-rps14_240	-	gctctcggccttccggtcaaaaaacaacgtcgatgaaggcgtgtaggtgc	38699	50	56	yes	4	458.5	989.242	1600.85	4	1108.5	1274.11	1642.59	4	625	1122.96	1640.58	4	881	1008.11	1337.62	3	1690	2084.76	1690	3	2183	1676.04	2031.89	4	3944.5	4366.41	3598	4	4641.5	4140.48	3701.04	4	2695.5	3378.15	2916.99	4	4619	3935.58	3439.52	4	7100.5	5408.95
ORF74-rps14_270	-	cgatgaaggcgtgtaggtgcactattccgtggtagggattgtaactttcc	38729	50	50	yes	4	2074	4474.78	7241.37	4	4566.5	5248.73	6766.7	4	1980	3557.53	5197.36	4	2465	2820.64	3742.6	4	5858.5	7226.95	5858.5	4	8233	6321.05	7663.09	4	7749	8577.84	7068.31	4	6353	5667.23	5065.75	4	5609.5	7030.14	6070.42	4	6497.5	5536.14	4838.33	4	15653	11924
ORF74-rps14_300	-	ggtagggattgtaactttccataaatttcccatttgtcactcaacgacgg	38759	50	42	yes	4	5624	12134.1	19636.2	4	12702	14599.7	18822	4	7921	14231.9	20792.1	4	10033.5	11481.1	15233.8	4	12341	15223.7	12341	4	18310.5	14058.2	17043	4	6013.5	6656.71	5485.26	4	7743	6907.19	6174.11	4	5806.5	7277.03	6283.61	4	7780.5	6629.31	5793.71	4	15637.5	11912.2
ORF74-rps14_330	-	catttgtcactcaacgacggaaccttgcttatttctttctttaaggatcg	38789	50	40	yes	4	4736	10218.2	16535.7	4	10413	11968.7	15430.1	4	7350	13206	19293.2	4	8901.5	10185.8	13515.1	4	12256.5	15119.4	12256.5	4	17543	13469	16328.6	4	9619	10647.9	8774.04	4	10937.5	9756.86	8721.34	4	7193.5	9015.29	7784.58	4	12085	10296.9	8999.04	4	24113	18368.6
ORF74-rps14_360	-	atttctttctttaaggatcgacgaatcgaatgatatttctgttccaattt	38819	50	30	yes	4	4186	9031.55	14615.4	4	9025	10373.3	13373.4	4	5768.5	10364.5	15141.9	4	6696.5	7662.65	10167.3	4	8951	11041.8	8951	4	13210.5	10142.6	12296	4	2815.5	3116.65	2568.18	4	4185.5	3733.7	3337.43	4	2668.5	3344.31	2887.77	4	4668	3977.33	3476.01	4	8819.5	6718.44
ORF74-rps14_390	-	tgatatttctgttccaatttttgcctcttcttctccctctgaatcaaact	38849	50	36	yes	4	16819	36288	58723.6	4	26967	30995.8	39960	4	24483.5	43990.3	64267.4	4	27349	31294.8	41523.8	4	32047.5	39533.3	32047.5	4	38605	29639.7	35932.7	4	22888.5	25336.7	20877.9	4	23696	21138.1	18894.7	4	18717	23457.2	20254.9	4	25794.5	21978	19207.8	4	29822	22717.5
ORF74-rps14_420	-	ttctccctctgaatcaaacttttccttgccataatggttgaattcctatt	38879	50	36	yes	4	13448.5	29016	46955.5	4	17056.5	19604.7	25274.5	4	17836	32046.5	46818.2	4	18644	21333.9	28307.1	4	20664	25490.8	20664	4	23617	18132.4	21982.2	4	24000.5	26567.6	21892.2	4	15699.5	14004.8	12518.5	4	20702	25944.9	22403.1	4	18377	15658	13684.4	4	35282.5	26877.2
ORF74-rps14_450	-	ataatggttgaattcctattagtatccatgatacaagtcgaatcctagat	38909	50	32	no	4	2661.5	5742.35		4	6317.5	7261.33		4	3646	6550.89		4	5014.5	5737.98		4	6420	7919.61		4	10222.5	7848.53		4	163.5	180.988		4	705	628.899		4	139	174.203		4	595.5	507.391		4	369	281.093
ORF74-rps14_480	-	atacaagtcgaatcctagatgtagaaatagaagaaggtggaccccctctc	38939	50	44	no	4	2578	5562.19		4	6274	7211.33		4	3736.5	6713.49		4	5959.5	6819.32		4	5498.5	6782.86		4	9480.5	7278.84		4	531.5	588.35		4	1665	1485.27		4	584	731.901		4	1457.5	1241.85		4	953.5	726.348
ORF74-rps14_510	-	aagaaggtggaccccctctccgtcgaaagaaatgagattatcgcagatac	38969	50	48	no	4	4501	9711.18		4	9697.5	11146.3		4	4186.5	7522.02		4	8262.5	9454.59		4	7979	9842.77		4	15931	12231.3		4	1274.5	1410.82		4	3960	3532.54		4	943	1181.82		4	2804	2389.12		4	1297.5	988.398
ORF74-rps14_540	-	aatgagattatcgcagatacacacattaaaaatattaaccaaatttgccc	38999	50	30	no	4	6414.5	13839.7		4	11700	13448		4	8600	15451.9		4	9556.5	10935.3		4	11185	13797.6		4	15965.5	12257.8		4	982	1087.04		4	1611	1437.1		4	837.5	1049.6		4	1441.5	1228.22		4	1298	988.778
ORF74-rps14_570	-	aatattaaccaaatttgcccgacgtagaggcaatcaagaaagccgcataa	39029	50	40	yes	4	742.5	1601.99	2592.44	4	2100.5	2414.31	3112.55	4	861.5	1547.89	2261.38	4	1220.5	1396.59	1853.08	4	2451.5	3024.13	2451.5	4	4042	3103.32	3762.2	4	7171	7938.02	6541.08	4	12437	11094.5	9917.01	4	4389	5500.54	4749.64	4	11818	10069.4	8800.22	4	14466	11019.8
ORF74-rps14_600	-	caatcaagaaagccgcataagtgaatatataacctacagaaaagtgagct	39059	50	36	yes	4	1869.5	4033.56	6527.36	4	5023	5773.43	7443.14	4	2329	4184.59	6113.46	4	3204	3666.26	4864.62	4	5134	6333.22	5134	4	8936	6860.79	8317.43	4	4332.5	4795.91	3951.92	4	11494	10253.3	9165.08	4	3845.5	4819.39	4161.48	4	11741.5	10004.2	8743.26	4	9934.5	7567.81
ORF74-rps14_630	-	aacctacagaaaagtgagctaatccaaccaatcttgcttgtacaatggaa	39089	50	38	yes	4	4243	9154.53	14814.4	4	7067.5	8123.38	10472.7	4	5388.5	9681.7	14144.4	4	6372.5	7291.91	9675.33	4	9575	11811.6	9575	4	11571	8883.86	10770	4	23615	26140.9	21540.6	4	23616.5	21067.2	18831.3	4	17097.5	21427.5	18502.4	4	22206	18920.4	16535.6	4	32945.5	25096.9
ORF74-rps14_660	-	atcttgcttgtacaatggaaagggccactggtttatctctccagcgaatc	39119	50	46	yes	4	2658.5	5735.88	9282.16	4	3839	4412.54	5688.68	4	3862.5	6939.88	10138.8	4	5332.5	6101.86	8096.31	4	6544	8072.57	6544	4	8466.5	6500.32	7880.43	4	43975.5	48679.1	40112.6	4	25649	22880.3	20452	4	38261.5	47951.4	41405.4	4	31810.5	27103.9	23687.5	4	48554.5	36987.4
ORF74-rps14_690	-	gtttatctctccagcgaatcaaattggccaaaggtgtgcgttcatgagcc	39149	50	48	yes	4	1280	2761.68	4469.12	4	3430.5	3943.01	5083.36	4	1772.5	3184.71	4652.69	4	2278	2606.66	3458.68	4	3515.5	4336.66	3515.5	4	5796	4449.99	5394.79	4	15102.5	16717.9	13775.9	4	15255.5	13608.8	12164.4	4	10187.5	12767.5	11024.6	4	19590.5	16691.9	14588	4	19488	14845.4
ORF74-rps14_720	-	aaggtgtgcgttcatgagcccatgctaaagtttcaatcaattcctgccaa	39179	50	44	yes	4	3865	8338.97	13494.7	4	8318	9560.7	12325.7	4	6038.5	10849.6	15850.6	4	7112.5	8138.67	10798.9	4	8252.5	10180.2	8252.5	4	13506	10369.5	12571.1	4	44705.5	49487.2	40778.5	4	22036	19657.3	17571.1	4	33618.5	42132.6	36380.9	4	35629.5	30357.8	26531.3	4	51472.5	39210.2
ORF74-rps14_750	-	tttcaatcaattcctgccaatatccacgccaagaaattaagaacataaat	39209	50	32	yes	4	2821.5	6087.56	9851.27	4	6561	7541.21	9722.17	4	3856.5	6929.1	10123	4	5036.5	5763.15	7646.89	4	7070	8721.44	7070	4	10781.5	8277.71	10035.2	4	30145.5	33369.9	27497.4	4	17547	15652.9	13991.6	4	21053	26384.8	22782.9	4	25395.5	21638	18910.6	4	35853	27311.8
ORF74-rps14_780	-	aagaaattaagaacataaatccagtagcccaaacaagatgtccaaataag	39239	50	32	yes	4	1685.5	3636.57	5884.93	4	4222	4852.76	6256.21	4	1851	3325.75	4858.74	4	2347	2685.62	3563.44	4	4481	5527.69	4481	4	6986	5363.64	6502.41	4	17771	19671.8	16209.9	4	18755	16730.5	14954.9	4	13957	17491.7	15103.8	4	19726	16807.4	14688.9	4	32803	24988.4
ORF74-rps14_810	-	aaacaagatgtccaaataagaacatccatgcccaaaccgataaactattc	39269	50	36	yes	4	2816.5	6076.77	9833.81	4	4147	4766.56	6145.08	4	3898	7003.67	10232	4	4204.5	4811.11	6383.67	4	5530.5	6822.34	5530.5	4	6903	5299.91	6425.16	4	35549.5	39351.9	32426.7	4	28170	25129.2	22462.2	4	28111	35230.3	30420.8	4	30902.5	26330.2	23011.4	4	42427.5	32320
ORF74-rps14_840	-	cccaaaccgataaactattcataccaaaaggattatatccgttgataagt	39299	50	34	yes	4	3045.5	6570.85	10633.4	4	5565.5	6396.98	8247.03	4	4289	7706.19	11258.3	4	4608.5	5273.4	6997.06	4	5342.5	6590.42	5342.5	4	7846	6023.92	7302.88	4	17655	19543.4	16104.1	4	18125	16168.5	14452.5	4	8908	11164	9639.96	4	18694	15928.1	13920.4	4	25423.5	19366.9
ORF74-rps14_870	-	gattatatccgttgataagttgtgaagagtttaaccataaataatccctt	39329	50	30	yes	4	2491	5374.49	8697.33	4	4375.5	5029.2	6483.67	4	2916	5239.27	7654.29	4	3223	3688.01	4893.46	4	7198	8879.34	7198	4	9409	7223.94	8757.69	4	10995.5	12171.6	10029.6	4	12272	10947.3	9785.44	4	8169.5	10238.5	8840.78	4	15717.5	13392	11704	4	18348	13977
ORF74-rps14_900	-	ttaaccataaataatcccttaaccagcccatcaaataagtggaagattca	39359	50	34	yes	4	2662.5	5744.51	9296.12	4	5958	6848.12	8828.64	4	4168.5	7489.68	10942	4	5253.5	6011.46	7976.36	4	7044.5	8689.98	7044.5	4	9760	7493.43	9084.39	4	35405.5	39192.5	32295.4	4	23919.5	21337.5	19072.9	4	28178	35314.2	30493.3	4	27321	23278.6	20344.5	4	39280.5	29922.7
ORF74-rps14_930	-	tcaaataagtggaagattcattaaactgtgaaacgttaccctgccataat	39389	50	34	yes	4	1192.5	2572.89	4163.62	4	2855.5	3282.11	4231.32	4	1769	3178.42	4643.5	4	2070.5	2369.23	3143.63	4	2584	3187.58	2584	4	4460	3424.25	4151.27	4	23866	26418.7	21769.5	4	30395.5	27114.5	24236.7	4	15525	19456.8	16800.7	4	31334	26697.9	23332.7	4	30695	23382.6
ORF74-rps14_960	-	aaacgttaccctgccataatgtgatgtgcttccaatgccaataaaaagta	39419	50	38	yes	4	3184.5	6870.75	11118.7	4	6690	7689.48	9913.32	4	3575	6423.32	9384.12	4	4571.5	5231.06	6940.88	4	6807.5	8397.62	6807.5	4	11265.5	8649.31	10485.7	4	35058	38807.8	31978.4	4	24416.5	21780.9	19469.2	4	27310	34226.4	29554	4	35618.5	30348.4	26523.2	4	54571.5	41571
ORF74-rps14_990	-	tccaatgccaataaaaagtaacccatccaatagtatttaacatccaaaaa	39449	50	30	yes	4	2425.5	5233.16	8468.64	4	6119	7033.17	9067.21	4	3445	6189.75	9042.88	4	4940.5	5653.3	7501.13	4	5187.5	6399.22	5187.5	4	8643.5	6636.22	8045.18	4	23247.5	25734.1	21205.4	4	16668.5	14869.2	13291.1	4	20884.5	26173.6	22600.5	4	25272.5	21533.2	18819.1	4	39182.5	29848.1
ORF74-rps14_1020	-	tagtatttaacatccaaaaaactgccaaataaaacgcgtcccatgccgaa	39479	50	38	yes	4	4078.5	8799.61	14240.1	4	9693	11141.1	14363.2	4	6386.5	11474.8	16764.1	4	7593	8688.5	11528.4	4	8369	10323.9	8369	4	13028.5	10002.9	12126.6	4	17363.5	19220.7	15838.2	4	19225	17149.8	15329.6	4	14165	17752.4	15328.9	4	22135	18859.9	16482.7	4	28624	21804.9
ORF74-rps14_1050	-	aaaacgcgtcccatgccgaaatatcacaagtaccgcctcgtcctgggcca	39509	50	56	yes	4	4908	10589.3	17136.3	4	8224	9452.66	12186.4	4	5416	9731.11	14216.6	4	9085.5	10396.3	13794.5	4	11616.5	14329.9	11616.5	4	17001.5	13053.2	15824.6	4	43094.5	47703.9	39309	4	29614.5	26417.8	23614	4	34165.5	42818.1	36972.8	4	39314.5	33497.6	29275.4	4	44311	33754.8
ORF74-rps14_1080	-	taccgcctcgtcctgggccatcgcacggaaaactataaccgaaatccttt	39539	50	52	yes	4	3718.5	8022.89	12983.1	4	6084.5	6993.52	9016.09	4	4808.5	8639.59	12622	4	6611	7564.82	10037.4	4	6357.5	7842.51	6357.5	4	9592.5	7364.83	8928.49	4	48961.5	54198.5	44660.6	4	31522.5	28119.8	25135.4	4	40461	50708	43785.6	4	40337	34368.8	30036.8	4	52997.5	40371.9
ORF74-rps14_1110	-	aactataaccgaaatcctttttatctggcattaacttggaaccacgtgca	39569	50	38	yes	4	5551	11976.6	19381.3	4	10687	12283.6	15836.1	4	8106	14564.3	21277.7	4	8794.5	10063.3	13352.6	4	12165	15006.5	12165	4	16184.5	12426	15064.2	4	29754.5	32937.1	27140.8	4	28078	25047.1	22388.8	4	18952.5	23752.3	20509.8	4	29947	25516.1	22299.9	4	39267	29912.5
ORF74-rps14_1140	-	ttaacttggaaccacgtgcatctaaagcaccttttactaagatcaatgta	39599	50	36	yes	4	3121	6733.75	10897	4	6211	7138.92	9203.54	4	4795.5	8616.23	12587.8	4	5244	6000.59	7961.94	4	6698	8262.54	6698	4	8806.5	6761.36	8196.89	4	29097	32209.2	26541	4	23283.5	20770.2	18565.8	4	22558	28270.9	24411.6	4	29422	25068.8	21909	4	39157	29828.7
ORF74-rps14_1170	-	cttttactaagatcaatgtagttgtatgtaaaccaagagcaatagcatga	39629	50	32	yes	4	2355	5081.06	8222.49	4	3981.5	4576.33	5899.84	4	2639.5	4742.48	6928.5	4	2822	3229.15	4284.63	4	5094	6283.88	5094	4	7269	5580.92	6765.82	4	11214.5	12414	10229.4	4	8326	7427.25	6638.98	4	5327	6676.09	5764.71	4	7657	6524.08	5701.75	4	14409	10976.4
ORF74-rps14_1200	-	aaccaagagcaatagcatgatgaaccaaaaagtctccaggacctattgtt	39659	50	40	yes	4	1799.5	3882.53	6282.96	4	4670	5367.69	6920.06	4	2789.5	5011.99	7322.24	4	3338	3819.6	5068.07	4	4664.5	5754.05	4664.5	4	8273.5	6352.14	7700.79	4	15233.5	16862.9	13895.3	4	17436	15553.9	13903.1	4	10882.5	13638.6	11776.7	4	18765.5	15989	13973.6	4	19968	15211
ORF74-rps14_1230	-	agtctccaggacctattgttaaaaataatgaattactattttcattaaca	39689	50	26	yes	4	1994.5	4303.26	6963.8	4	5420.5	6230.32	8032.16	4	2342	4207.95	6147.58	4	2909.5	3329.27	4417.48	4	5286	6520.72	5286	4	8685	6668.08	8083.8	4	3826	4235.23	3489.91	4	9734	8683.27	7761.69	4	3411.5	4275.48	3691.82	4	8214	6998.67	6116.52	4	12279	9353.78
ORF74-rps14_1260	-	aattactattttcattaacagcatttaaccaacccggcaaccagatgctt	39719	50	36	yes	4	4466.5	9636.75	15594.8	4	7656.5	8800.37	11345.5	4	6307.5	11332.9	16556.7	4	7206.5	8246.23	10941.6	4	7436	9172.93	7436	4	11599	8905.36	10796.1	4	34080	37725.2	31086.3	4	21299	18999.9	16983.4	4	26940.5	33763.3	29154.2	4	26122	22257	19451.6	4	40186	30612.5
ORF74-rps14_1290	-	aacccggcaaccagatgcttcgacccgcattgaatgctggaccactcgtt	39749	50	56	yes	4	2156.5	4652.78	7529.42	4	4036.5	4639.55	5981.34	4	3051.5	5482.73	8009.97	4	3907.5	4471.26	5932.74	4	4903	6048.26	4903	4	7023.5	5392.43	6537.32	4	28958	32055.4	26414.3	4	20993	18726.9	16739.4	4	21292.5	26684.9	23042.1	4	21746.5	18528.9	16193.4	4	35963.5	27395.9
ORF74-rps14_1320	-	tgaatgctggaccactcgttgaagataaaagtacatcgaacccatatgaa	39779	50	40	yes	4	3401	7337.87	11874.6	4	6865.5	7891.2	10173.4	4	4499.5	8084.4	11810.9	4	5252.5	6010.32	7974.84	4	6626	8173.73	6626	4	9681	7432.78	9010.86	4	31549.5	34924.1	28778.1	4	25926	23127.4	20672.9	4	19299.5	24187.2	20885.3	4	28560	24334.3	21267.1	4	39951.5	30433.9
ORF74-rps14_1350	-	gtacatcgaacccatatgaagttttaccatgagcggattgtatccattga	39809	50	40	yes	4	2719.5	5867.49	9495.14	4	5970	6861.91	8846.42	4	3150.5	5660.61	8269.84	4	3492	3995.82	5301.89	4	6014.5	7419.39	6014.5	4	8855	6798.6	8242.04	4	28762.5	31839	26235.9	4	27698.5	24708.6	22086.2	4	18670	23398.3	20204.1	4	31578.5	26906.2	23514.8	4	42039	32024.1
ORF74-rps14_1380	-	gagcggattgtatccattgagcaaatataggttcaatcaagatttgcttc	39839	50	38	yes	4	1750.5	3776.81	6111.87	4	4198	4825.18	6220.65	4	2461.5	4422.66	6461.26	4	3122	3572.43	4740.12	4	4858	5992.75	4858	4	6542.5	5023.13	6089.61	4	20128.5	22281.5	18360.4	4	18209	16243.4	14519.5	4	12728	15951.4	13773.8	4	19905	16959.9	14822.2	4	24267	18485.9
ORF74-rps14_1410	-	gttcaatcaagatttgcttctccggagtgccaaaggcaagcatgacatca	39869	50	46	yes	4	887.5	1914.84	3098.71	4	1907.5	2192.48	2826.56	4	976.5	1754.51	2563.24	4	1307.5	1496.14	1985.17	4	2193.5	2705.87	2193.5	4	3486.5	2676.83	3245.16	4	17048.5	18872	15550.9	4	17378	15502.1	13856.9	4	10645.5	13341.5	11520.2	4	19402	16531.3	14447.6	4	26693	20333.9
ORF74-rps14_1440	-	caaaggcaagcatgacatcattatgaacataaagtcccagggtatggaat	39899	50	40	yes	4	990.5	2137.06	3458.33	4	2304	2648.22	3414.1	4	1074.5	1930.59	2820.49	4	1376	1574.53	2089.17	4	2526	3116.03	2526	4	3888.5	2985.47	3619.33	4	16271	18011.4	14841.7	4	15248	13602.1	12158.4	4	8107.5	10160.8	8773.68	4	12346	10519.3	9193.39	4	21654.5	16495.8
ORF74-rps14_1470	-	aaagtcccagggtatggaatcccagaaagaggctggcccaacttaaatga	39929	50	48	yes	4	649.5	1401.34	2267.73	4	1448	1664.33	2145.66	4	976.5	1754.51	2563.24	4	1286	1471.54	1952.53	4	1832.5	2260.54	1832.5	4	3040.5	2334.4	2830.03	4	9313	10309.1	8494.92	4	15977	14252.4	12739.7	4	5724.5	7174.26	6194.87	4	12331.5	10507	9182.6	4	13657.5	10403.9
ORF74-rps14_1500	-	ggctggcccaacttaaatgagatatgatagcttctttatgctctaacatt	39959	50	38	yes	4	4960	10701.5	17317.8	4	7482	8599.8	11086.9	4	6010.5	10799.3	15777.1	4	6532	7474.42	9917.5	4	7330	9042.17	7330	4	9620	7385.94	8954.08	4	42684.5	47250.1	38935	4	27908	24895.5	22253.3	4	29217	36616.4	31617.7	4	32818.5	27962.7	24438.1	4	48294.5	36789.3
ORF74-rps14_1530	-	cttctttatgctctaacattcttgccaatacattatcttcattttgctcc	39989	50	34	yes	4	11803	25465.7	41210.2	4	15172.5	17439.3	22482.8	4	14353.5	25789.4	37676.9	4	15101	17279.7	22927.8	4	17310.5	21354	17310.5	4	20340.5	15616.8	18932.5	4	59990.5	66407.1	54720.8	4	26045	23233.6	20767.7	4	56051.5	70246.9	60657.2	4	38767.5	33031.5	28868	4	56534	43065.9
ORF74-rps14_1560	-	cattatcttcattttgctccggattgtaatctctaatgaaaaatatagct	40019	50	30	yes	4	4372	9432.86	15264.8	4	9014	10360.7	13357.1	4	6199.5	11138.8	16273.2	4	7011.5	8023.1	10645.5	4	10053.5	12401.8	10053.5	4	14793.5	11358	13769.5	4	21309	23588.2	19437.2	4	24357	21727.8	19421.8	4	16861.5	21131.8	18247	4	30580.5	26055.9	22771.6	4	40762.5	31051.7
ORF74-rps14_1590	-	ctctaatgaaaaatatagctccatgagcaaaagctcctgtcatgatgaat	40049	50	36	yes	4	2380	5135	8309.77	4	5951	6840.07	8818.27	4	3831	6883.28	10056.1	4	4509.5	5160.12	6846.75	4	5711	7045	5711	4	9015.5	6921.83	8391.43	4	21399	23687.9	19519.3	4	18106	16151.6	14437.4	4	13546	16976.6	14659.1	4	22319	19016.7	16619.7	4	24616.5	18752.1
ORF74-rps14_1620	-	aagctcctgtcatgatgaatcctgcgatatattggtggtgggtatataat	40079	50	40	yes	4	1284.5	2771.39	4484.83	4	2635.5	3029.24	3905.32	4	1731	3110.15	4543.75	4	2042.5	2337.19	3101.12	4	3015.5	3719.87	3015.5	4	5314.5	4080.31	4946.62	4	7401.5	8193.17	6751.33	4	7018	6260.44	5596.01	4	5675	7112.22	6141.31	4	10308	8782.84	7675.81	4	14079	10725
ORF74-rps14_1650	-	attggtggtgggtatataatgcagcttgagtagtaaagtcttgtgctatg	40109	50	40	yes	4	587.5	1267.57	2051.26	4	1578.5	1814.33	2339.04	4	528.5	949.574	1387.27	4	695.5	795.845	1055.97	4	2219	2737.32	2219	4	3680	2825.39	3425.26	4	4576	5065.45	4174.03	4	6017	5367.5	4797.83	4	4413	5530.62	4775.61	4	7293	6213.94	5430.7	4	12947.5	9863.03
ORF74-rps14_1680	-	tagtaaagtcttgtgctatgaatgcataagcaggtaaagagtacatgtgt	40139	50	36	yes	4	794.5	1714.18	2774	4	1833	2106.85	2716.16	4	548.5	985.508	1439.77	4	710.5	813.009	1078.75	4	2589	3193.75	2589	4	4027	3091.81	3748.24	4	2352	2603.57	2145.39	4	4273.5	3812.2	3407.6	4	1771	2219.52	1916.52	4	4695.5	4000.76	3496.48	4	6614.5	5038.73
ORF74-rps14_1710	-	caggtaaagagtacatgtgttgagctaccaaagaagtaataacccctaaa	40169	50	38	yes	4	1843.5	3977.46	6436.58	4	4079.5	4688.97	6045.05	4	2376.5	4269.94	6238.14	4	3115	3564.42	4729.49	4	4157.5	5128.62	4157.5	4	6775	5201.64	6306.02	4	11077	12261.8	10104	4	12852	11464.7	10247.9	4	8756.5	10974.1	9476.01	4	15642.5	13328.1	11648.1	4	22483	17126.9
ORF74-rps14_1740	-	aagaagtaataacccctaaagaagctagagcaaggcctaattgaaaatga	40199	50	36	yes	4	708	1527.55	2471.98	4	1455.5	1672.95	2156.78	4	795.5	1429.3	2088.13	4	1123	1285.02	1705.04	4	1789	2206.88	1789	4	2835	2176.63	2638.75	4	5556.5	6150.83	5068.4	4	7113.5	6345.64	5672.16	4	3239	4059.29	3505.14	4	6368	5425.8	4741.9	4	8507	6480.38
ORF74-rps14_1770	-	caaggcctaattgaaaatgaagcgaattattgattgtgtcataaagaccc	40229	50	36	yes	4	1581.5	3412.18	5521.81	4	3483	4003.36	5161.15	4	1463.5	2629.52	3841.58	4	1824	2087.16	2769.37	4	4305	5310.58	4305	4	6646	5102.6	6185.95	4	4997	5531.48	4558.05	4	9164	8174.8	7307.19	4	3878	4860.12	4196.65	4	8569.5	7301.57	6381.24	4	12201.5	9294.75
ORF74-rps14_1800	-	tgattgtgtcataaagacccttatgtccacgccccaatcgtccccccggg	40259	50	56	yes	4	24634.5	53150.4	86011.4	4	41227	47386.3	61090.7	4	29374	52777.2	77104.7	4	41517	47507	63035	4	35723	44067.3	35723	4	42993.5	33009.1	40017.4	4	42287.5	46810.6	38572.9	4	31085	27729.5	24786.5	4	39816	49899.6	43087.6	4	41726	35552.3	31071.1	4	43030	32779
ORF74-rps14_1830	-	gccccaatcgtccccccgggggaatatgtgcatctaaaaggtctttcata	40289	50	52	yes	4	2509.5	5414.4	8761.92	4	4906.5	5639.53	7270.51	4	3190.5	5732.48	8374.83	4	3660	4188.06	5556.96	4	5665	6988.25	5665	4	7582	5821.23	7057.16	4	33234.5	36789.3	30315.1	4	22076.5	19693.5	17603.3	4	23317	29222.2	25232.9	4	29598	25218.7	22040	4	30483.5	23221.4
ORF74-rps14_1860	-	catctaaaaggtctttcatactgtgcccaatcccgaaattggttctatac	40319	50	40	yes	4	5238	11301.3	18288.5	4	9996	11489.4	14812.2	4	6315.5	11347.3	16577.7	4	8500	9726.36	12905.5	4	9684.5	11946.6	9684.5	4	15155.5	11635.9	14106.4	4	34790	38511.2	31734	4	26729.5	23844.2	21313.6	4	32733	41022.8	35422.6	4	32675	27840.5	24331.3	4	53041.5	40405.5
ORF74-rps14_1890	-	tcccgaaattggttctatacatatgaccagcaacgagaaaaataaatgca	40349	50	36	yes	4	1796.5	3876.06	6272.48	4	4954	5694.12	7340.9	4	1948.5	3500.93	5114.67	4	2842	3252.04	4314.99	4	4193	5172.42	4193	4	7482	5744.45	6964.08	4	9914.5	10975	9043.58	4	16239.5	14486.5	12949	4	7562.5	9477.74	8183.9	4	19472.5	16591.4	14500.1	4	20691.5	15762.2
ORF74-rps14_1920	-	caacgagaaaaataaatgcaatagctaaatggtgatgggcaatatcagtc	40379	50	36	yes	4	749	1616.01	2615.13	4	1845.5	2121.22	2734.68	4	428.5	769.9	1124.78	4	575	657.959	873.019	4	3252.5	4012.23	3252.5	4	4925	3781.27	4584.08	4	3496.5	3870.49	3189.36	4	5625.5	5018.26	4485.66	4	3447.5	4320.6	3730.78	4	7262	6187.53	5407.62	4	12609.5	9605.55
ORF74-rps14_1950	-	ggtgatgggcaatatcagtcagccataaactttgcgtttgtggatggaat	40409	50	44	yes	4	1160.5	2503.85	4051.89	4	3021.5	3472.91	4477.3	4	784.5	1409.54	2059.26	4	1064	1217.51	1615.47	4	3239	3995.58	3239	4	5358.5	4114.09	4987.57	4	6777.5	7502.43	6182.15	4	12882	11491.5	10271.8	4	6084.5	7625.43	6584.45	4	12395	10561.1	9229.88	4	23680.5	18039.1
ORF74-rps14_1980	-	tttgcgtttgtggatggaatcccccgagaagagttagaatggcagttccc	40439	50	50	yes	4	494	1065.84	1724.8	4	1236.5	1421.23	1832.26	4	368	661.198	965.974	4	517	591.591	784.958	4	1945.5	2399.94	1945.5	4	2896.5	2223.84	2696	4	8294.5	9181.69	7565.89	4	12861	11472.7	10255.1	4	5056	6336.46	5471.44	4	10554	8992.45	7858.99	4	15522.5	11824.6
ORF74-rps14_2010	-	gagttagaatggcagttcccgccccttgggcggtaccaaataaatgacta	40469	50	50	yes	4	1130.5	2439.12	3947.14	4	2312	2657.41	3425.95	4	1166	2094.99	3060.67	4	1965	2248.5	2983.45	4	2653	3272.7	2653	4	4126.5	3168.2	3840.85	4	10242.5	11338	9342.77	4	17024.5	15186.8	13575	4	6914	8665.01	7482.11	4	12922.5	11010.5	9622.68	4	16826	12817.6
ORF74-rps14_2040	-	cggtaccaaataaatgactacttgaatcggggttttgagcataaagattc	40499	50	38	yes	4	954.5	2059.39	3332.64	4	2113.5	2429.26	3131.81	4	1075	1931.49	2821.8	4	1297	1484.13	1969.23	4	2790.5	3442.32	2790.5	4	4964.5	3811.59	4620.85	4	7096.5	7855.55	6473.12	4	10862.5	9689.95	8661.53	4	5221	6543.25	5650	4	10105.5	8610.31	7525.02	4	18083.5	13775.5
ORF74-rps14_2070	-	ggttttgagcataaagattccattgacctgtaaaaagtgggcctaaccct	40529	50	42	yes	4	1858	4008.75	6487.21	4	3912	4496.45	5796.85	4	2652.5	4765.83	6962.62	4	2951	3376.76	4480.49	4	4763.5	5876.18	4763.5	4	6520	5005.86	6068.67	4	22866	25311.8	20857.4	4	19486.5	17383	15538.1	4	15478	19397.9	16749.8	4	21604.5	18407.9	16087.7	4	28926	22035
ORF74-rps14_2100	-	taaaaagtgggcctaacccttggggatgcggtaatacatctaagaaatta	40559	50	40	yes	4	528	1139.19	1843.51	4	997.5	1146.53	1478.11	4	589.5	1059.17	1547.4	4	673.5	770.671	1022.57	4	1319	1627.1	1319	4	2019	1550.13	1879.24	4	18487.5	20464.9	16863.5	4	14907.5	13298.3	11886.9	4	11701	14664.3	12662.5	4	17309	14748	12889.1	4	33281	25352.5
ORF74-rps14_2130	-	gtaatacatctaagaaattattccaccgaacgtactcccctctggatgca	40589	50	42	yes	4	8559	18466.6	29883.8	4	18679	21469.6	27678.8	4	9550.5	17159.7	25069.4	4	14839.5	16980.5	22530.7	4	18004	22209.4	18004	4	25379.5	19485.6	23622.7	4	37683	41713.6	34372.8	4	22988	20506.6	18330.2	4	35008.5	43874.6	37885.1	4	30217.5	25746.6	22501.3	4	45072.5	34334.9
ORF74-rps14_2160	-	cgtactcccctctggatgcaggaatagcaacatgaactaaatgccctgtc	40619	50	50	yes	4	2974	6416.59	10383.7	4	6188	7112.48	9169.45	4	3541	6362.23	9294.87	4	5831.5	6672.85	8853.94	4	5796	7149.85	5796	4	9368.5	7192.85	8719.99	4	23862	26414.3	21765.9	4	21155.5	18871.9	16869	4	16741.5	20981.4	18117.1	4	24185.5	20607.1	18009.6	4	32767	24960.9
ORF74-rps14_2190	-	catgaactaaatgccctgtccaagccaaggaacttacgccaaagagtcct	40649	50	48	yes	4	2415	5210.51	8431.98	4	5038.5	5791.25	7466.11	4	2116.5	3802.79	5555.66	4	3089	3534.67	4690.01	4	5169.5	6377.01	5169.5	4	7760.5	5958.28	7223.3	4	29645	32815.8	27040.9	4	23533.5	20993.2	18765.1	4	22495	28192	24343.4	4	26817	22849.2	19969.2	4	42636	32478.9
ORF74-rps14_2220	-	aacttacgccaaagagtcctgacaaatgatgattcagacgagattcggca	40679	50	44	yes	4	983.5	2121.96	3433.89	4	2477	2847.06	3670.45	4	754.5	1355.64	1980.51	4	1082.5	1238.68	1643.55	4	2482	3061.76	2482	4	4511	3463.41	4198.74	4	5220.5	5778.89	4761.92	4	10915	9736.78	8703.4	4	4430.5	5552.55	4794.55	4	11813	10065.2	8796.5	4	13247	10091.2
ORF74-rps14_2250	-	gattcagacgagattcggcatttttgaaccaggaaacgctcggtttccat	40709	50	46	yes	4	1475.5	3183.48	5151.71	4	3928.5	4515.41	5821.3	4	1876	3370.67	4924.37	4	2439	2790.89	3703.12	4	3665	4521.08	3665	4	5724	4394.71	5327.77	4	8546	9460.09	7795.3	4	12262.5	10938.8	9777.87	4	5692	7133.53	6159.7	4	12271.5	10455.8	9137.92	4	12064	9190
ORF74-rps14_2280	-	aggaaacgctcggtttccatttcggttgtaggtgtaaccaacctgctatt	40739	50	46	yes	4	1013	2185.61	3536.89	4	2565	2948.21	3800.85	4	941	1690.73	2470.06	4	1201	1374.28	1823.47	4	2869.5	3539.77	2869.5	4	4208	3230.77	3916.71	4	18074.5	20007.8	16486.8	4	21877	19515.5	17444.3	4	12948	16227.2	14011.9	4	23858	20328	17765.8	4	35923.5	27365.5
ORF74-rps14_2310	-	ggtgtaaccaacctgctattaaggatatggcagaaagaaataatagaaaa	40769	50	34	yes	4	490	1057.21	1710.84	4	1180	1356.29	1748.54	4	671	1205.61	1761.33	4	799.5	914.85	1213.88	4	1267.5	1563.57	1267.5	4	1987.5	1525.94	1849.92	4	5893.5	6523.87	5375.8	4	8120.5	7243.94	6475.12	4	2899	3633.19	3137.21	4	5355.5	4563.11	3987.95	4	8303.5	6325.36
ORF74-rps14_2340	-	cagaaagaaataatagaaaaagagcaccagtataaagatcttcattagtg	40799	50	30	yes	4	1221.5	2635.46	4264.87	4	2753	3164.3	4079.43	4	1225	2201	3215.54	4	1927.5	2205.59	2926.51	4	2756	3399.76	2756	4	5570	4276.48	5184.43	4	5931.5	6565.94	5410.46	4	9503.5	8477.65	7577.9	4	3419	4284.88	3699.93	4	10351.5	8819.91	7708.2	4	13874.5	10569.2
ORF74-rps14_2370	-	tataaagatcttcattagtgcgtaaaccgattgtataccaccactgataa	40829	50	34	yes	4	4304.5	9287.22	15029.2	4	8141	9357.26	12063.4	4	5790	10403.1	15198.3	4	6782.5	7761.06	10297.8	4	9343	11525.4	9343	4	13100	10057.8	12193.2	4	40993.5	45378.2	37392.5	4	27188	24253.2	21679.2	4	36139.5	45292	39109	4	35219	30008.1	26225.7	4	55111	41981.9
ORF74-rps14_2400	-	ttgtataccaccactgataaacaccagaataagcgatattcactgggcca	40859	50	42	yes	4	3329.5	7183.6	11625	4	6294	7234.32	9326.53	4	4517	8115.84	11856.8	4	4915.5	5624.7	7463.18	4	6722	8292.15	6722	4	9335.5	7167.51	8689.28	4	23077	25545.3	21049.9	4	21581.5	19251.9	17208.6	4	14693	18414.1	15900.3	4	25366	21612.9	18888.7	4	27270	20773.5
ORF74-rps14_2430	-	aagcgatattcactgggccaagagcaccccctcgagtaaaagcttccacg	40889	50	54	yes	4	3280	7076.8	11452.1	4	9073.5	10429.1	13445.2	4	3594	6457.46	9433.99	4	6718	7687.26	10199.9	4	7087	8742.41	7087	4	13421.5	10304.6	12492.4	4	23989.5	26555.4	21882.2	4	17943.5	16006.6	14307.8	4	20237.5	25362.8	21900.4	4	25780	21965.6	19197	4	41042.5	31265
ORF74-rps14_2460	-	ctcgagtaaaagcttccacggccggttgaccaaaatgaggatcccaaatt	40919	50	48	yes	4	1354.5	2922.42	4729.24	4	2941.5	3380.96	4358.75	4	1615.5	2902.62	4240.57	4	2014	2304.57	3057.85	4	3640	4490.25	3640	4	5055.5	3881.46	4705.55	4	27883	30865.4	25433.7	4	14753.5	13160.9	11764.1	4	18357	23006	19865.4	4	18188.5	15497.4	13544	4	36623.5	27898.7
ORF74-rps14_2490	-	caaaatgaggatcccaaattgcatgagcaataggtcttacatgtaaaggg	40949	50	40	yes	4	733	1581.49	2559.27	4	1607	1847.08	2381.27	4	937	1683.54	2459.56	4	1135.5	1299.33	1724.02	4	1752	2161.24	1752	4	2538	1948.6	2362.31	4	8005.5	8861.77	7302.28	4	6414	5721.64	5114.39	4	5054.5	6334.58	5469.82	4	6122	5216.2	4558.72	4	13649	10397.4
ORF74-rps14_2520	-	taggtcttacatgtaaagggtcctgtacccacgactcaaaatttccttgc	40979	50	44	yes	4	2822	6088.64	9853.02	4	6173.5	7095.82	9147.97	4	5073.5	9115.73	13317.6	4	5853	6697.46	8886.58	4	6400	7894.94	6400	4	9435	7243.91	8781.89	4	50369	55756.5	45944.5	4	27691.5	24702.4	22080.6	4	43883.5	54997.2	47489.3	4	35528	30271.3	26455.8	4	54659	41637.6
ORF74-rps14_2550	-	acgactcaaaatttccttgccaagctacatgaaacagatttccggaagtc	41009	50	42	yes	4	4048.5	8734.89	14135.3	4	9740.5	11195.7	14433.6	4	6710	12056.1	17613.3	4	7259.5	8306.88	11022.1	4	11469	14148	11469	4	14771.5	11341.1	13749	4	23283	25773.4	21237.8	4	19451	17351.4	15509.8	4	16751.5	20993.9	18127.9	4	21717.5	18504.2	16171.8	4	31933	24325.6
ORF74-rps14_2580	-	gaaacagatttccggaagtccacagaaaaattattgctaattgaccaaag	41039	50	36	yes	4	1435.5	3097.18	5012.05	4	3620.5	4161.4	5364.9	4	1806	3244.9	4740.62	4	2469.5	2825.79	3749.43	4	3495.5	4311.99	3495.5	4	5951	4569	5539.06	4	10019	11090.6	9138.9	4	12410	11070.4	9895.48	4	7637	9571.11	8264.52	4	14917.5	12710.3	11108.2	4	20368.5	15516.1
ORF74-rps14_2610	-	ttattgctaattgaccaaagtgagaagcaaaaatattctgataaagacgt	41069	50	30	yes	4	1464.5	3159.75	5113.3	4	3274	3763.13	4851.45	4	1662	2986.17	4362.63	4	1998	2286.27	3033.55	4	3349	4131.27	3349	4	5470.5	4200.08	5091.82	4	3085	3414.97	2814.01	4	3323.5	2964.75	2650.09	4	2282	2859.93	2469.51	4	3263.5	2780.64	2430.15	4	5146.5	3920.45
ORF74-rps14_2640	-	aaatattctgataaagacgttcctcagtaatatcatcatgactctcgaag	41099	50	34	yes	4	3144.5	6784.45	10979	4	8351.5	9599.21	12375.4	4	3821.5	6866.22	10031.2	4	5831.5	6672.85	8853.94	4	7132.5	8798.54	7132.5	4	12088	9280.8	11251.2	4	16306	18050.1	14873.6	4	19295.5	17212.7	15385.8	4	15379	19273.8	16642.7	4	20822	17741.2	15505	4	31601.5	24073.1
ORF74-rps14_2670	-	tatcatcatgactctcgaagtcatgtgcggtagcaataccaaaccaaata	41129	50	40	yes	4	950.5	2050.76	3318.67	4	2294.5	2637.3	3400.02	4	1333.5	2395.94	3500.34	4	1725	1973.88	2619.06	4	2122	2617.66	2122	4	3212	2466.08	2989.66	4	18406	20374.7	16789.2	4	15701	14006.2	12519.7	4	13380.5	16769.2	14480	4	15802	13464	11766.9	4	30760.5	23432.4
ORF74-rps14_2700	-	tagcaataccaaaccaaatacgacgagtagtggggtcctgagctaagcct	41159	50	48	yes	4	643	1387.31	2245.04	4	1327	1525.25	1966.36	4	1177.5	2115.65	3090.85	4	1448.5	1657.49	2199.25	4	1820.5	2245.74	1820.5	4	2673	2052.25	2487.97	4	10310	11412.8	9404.34	4	10087	8998.16	8043.17	4	7350.5	9212.05	7954.48	4	9046	7707.57	6736.06	4	16549	12606.5
ORF74-rps14_2730	-	tggggtcctgagctaagccttggctaaaccttggaaatcgtaatgccata	41189	50	48	yes	4	1952.5	4212.64	6817.16	4	4276	4914.83	6336.23	4	1816.5	3263.77	4768.18	4	2609	2985.42	3961.23	4	5800	7154.79	5800	4	7650	5873.44	7120.45	4	27957.5	30947.9	25501.6	4	19300.5	17217.1	15389.8	4	17682.5	22160.7	19135.4	4	20403.5	17384.6	15193.4	4	36740.5	27987.8
ORF74-rps14_2760	-	ttggaaatcgtaatgccataatgcttttcaaatcctcctagccattatcc	41219	50	38	no	4	5415	11683.2		4	9972	11461.8		4	8614.5	15478		4	9234.5	10566.8		4	10041.5	12387		4	13071.5	10035.9		4	22773.5	25209.4		4	12014	10717.2		4	17009	21316.6		4	15576	13271.4		4	30321	23097.7
ORF74-rps14_2790	-	aatcctcctagccattatcctactgcaataattcttgctaagaagaatgc	41249	50	38	yes	4	4386	9463.06	15313.7	4	8375	9626.22	12410.2	4	6698.5	12035.4	17583.1	4	7844	8975.71	11909.5	4	8636.5	10653.8	8636.5	4	13786	10584.5	12831.7	4	14382.5	15920.9	13119.1	4	14439.5	12880.8	11513.8	4	10068.5	12618.4	10895.8	4	15211.5	12960.8	11327.2	4	20552	15655.9
ORF74-rps14_2820	-	attcttgctaagaagaatgcccatgttgtggcaattccacccagaaggta	41279	50	44	yes	4	1583.5	3416.5	5528.79	4	3469.5	3987.84	5141.15	4	2271.5	4081.28	5962.53	4	3068	3510.64	4658.13	4	3306	4078.23	3306	4	5382.5	4132.52	5009.91	4	16092	17813.2	14678.4	4	18110	16155.1	14440.5	4	13203	16546.7	14287.9	4	16626	14166	12380.5	4	24244	18468.4
ORF74-rps14_2850	-	gcaattccacccagaaggtaatgggttactcctacagcacgtccttgtat	41309	50	48	yes	4	4393	9478.17	15338.2	4	7479	8596.36	11082.5	4	6547.5	11764.1	17186.7	4	8256	9447.15	12535	4	7869.5	9707.69	7869.5	4	11061.5	8492.68	10295.8	4	44958	49766.7	41008.8	4	27843.5	24837.9	22201.8	4	38847.5	48685.8	42039.5	4	32136.5	27381.6	23930.3	4	48725.5	37117.7
ORF74-rps14_2880	-	cctacagcacgtccttgtataatgctcaaggctctcggctgagtagcagg	41339	50	54	yes	4	674.5	1455.28	2355.02	4	1983	2279.26	2938.43	4	809.5	1454.46	2124.88	4	1167	1335.37	1771.85	4	1541.5	1901.57	1541.5	4	2903.5	2229.22	2702.51	4	4884	5406.4	4454.98	4	10124.5	9031.62	8073.07	4	3419.5	4285.51	3700.48	4	10668.5	9090.01	7944.25	4	10273.5	7826.05
ORF74-rps14_2910	-	gctctcggctgagtagcaggagcaacttttaatttattatgagcccaaac	41369	50	44	yes	4	712.5	1537.26	2487.69	4	1789.5	2056.85	2651.7	4	1021	1834.46	2680.05	4	1220.5	1396.59	1853.08	4	1827.5	2254.37	1827.5	4	2867.5	2201.58	2669.01	4	23285.5	25776.1	21240	4	17363.5	15489.2	13845.3	4	13399	16792.4	14500	4	23608.5	20115.4	17580	4	35724	27213.5
ORF74-rps14_2940	-	aatttattatgagcccaaacgatggattcaataagttcttgccaataacc	41399	50	34	yes	4	2335	5037.91	8152.66	4	5121.5	5886.65	7589.1	4	3353.5	6025.34	8802.7	4	3910.5	4474.7	5937.29	4	6166	7606.28	6166	4	9020	6925.28	8395.62	4	41925	46409.3	38242.2	4	22858.5	20391	18226.9	4	28532	35757.9	30876.4	4	33034.5	28146.8	24599	4	49154.5	37444.5
ORF74-rps14_2970	-	ataagttcttgccaataaccacgtccactgaatagaaacattaaactaaa	41429	50	32	yes	4	4744	10235.5	16563.7	4	11170.5	12839.4	16552.6	4	7753	13930.1	20351.1	4	10077	11530.9	15299.9	4	9227.5	11382.9	9227.5	4	14982.5	11503.1	13945.4	4	34069	37713	31076.3	4	22055.5	19674.7	17586.6	4	29722.5	37249.9	32164.8	4	27650.5	23559.4	20589.8	4	37693	28713.4
ORF74-rps14_3000	-	aatagaaacattaaactaaaagcccagacaaaatgagcacctaggaaaaa	41459	50	32	yes	4	1201.5	2592.31	4195.04	4	3379.5	3884.39	5007.78	4	1251	2247.71	3283.79	4	2018	2309.15	3063.92	4	3157.5	3895.04	3157.5	4	6102	4684.93	5679.61	4	5266.5	5829.81	4803.88	4	9149.5	8161.86	7295.62	4	4354	5456.67	4711.76	4	8760	7463.88	6523.09	4	15002	11428.1
ORF74-rps14_3030	-	aaatgagcacctaggaaaaaaaggccatatgcagataatgaagaaccata	41489	50	36	yes	4	1741	3756.31	6078.7	4	4286	4926.32	6351.05	4	2220.5	3989.65	5828.65	4	2913.5	3333.85	4423.55	4	3605	4447.07	3605	4	6383.5	4901.06	5941.62	4	5385.5	5961.54	4912.42	4	8244.5	7354.55	6574	4	3792	4752.34	4103.58	4	8268.5	7045.11	6157.1	4	11367.5	8659.43
ORF74-rps14_3060	-	gcagataatgaagaaccataagactgaattacctgggatgcctgtgccca	41519	50	46	yes	4	2208.5	4764.97	7710.98	4	4626	5317.12	6854.86	4	2128	3823.45	5585.85	4	2845	3255.47	4319.55	4	4174.5	5149.6	4174.5	4	7252.5	5568.25	6750.47	4	23863.5	26416	21767.3	4	19759	17626.1	15755.4	4	18627	23344.4	20157.6	4	23640	20142.3	17603.4	4	37497.5	28564.5
ORF74-rps14_3090	-	acctgggatgcctgtgcccataagaaatcgcggagccacccattaatagt	41549	50	52	yes	4	2408	5195.41	8407.53	4	5214.5	5993.54	7726.91	4	3289.5	5910.35	8634.7	4	4064	4650.34	6170.35	4	5118.5	6314.1	5118.5	4	7716.5	5924.49	7182.35	4	34913.5	38647.9	31846.6	4	23507.5	20970	18744.4	4	25673.5	32175.5	27783.1	4	29699.5	25305.2	22115.6	4	44474.5	33879.4
ORF74-rps14_3120	-	cggagccacccattaatagtaatagaactttgcgcaaagtttcctcccgt	41579	50	46	yes	4	2978	6425.22	10397.7	4	6191.5	7116.5	9174.64	4	4102	7370.2	10767.5	4	6089	6967.5	9244.9	4	6141.5	7576.06	6141.5	4	9769	7500.34	9092.77	4	21416	23706.7	19534.8	4	21780.5	19429.4	17367.3	4	19390.5	24301.3	20983.8	4	24150	20576.8	17983.2	4	35763	27243.2
ORF74-rps14_3150	-	tgcgcaaagtttcctcccgtgatatgagttactaccccttgatcacttac	41609	50	46	yes	4	8365	18048	29206.4	4	12080	13884.7	17900.3	4	10529.5	18918.7	27639.2	4	12255.5	14023.7	18607.5	4	13317.5	16428.3	13317.5	4	17156	13171.9	15968.4	4	40240.5	44544.7	36705.7	4	23794.5	21226	18973.2	4	36059	45191.1	39021.9	4	30272	25793	22541.9	4	46024	35059.7
ORF74-rps14_3180	-	actaccccttgatcacttacactgccccaaacatctgactgcattttcca	41639	50	46	yes	4	8969	19351.2	31315.3	4	16030	18424.9	23753.5	4	13684	24586.5	35919.5	4	17719.5	20276	26903.4	4	20105	24801.2	20105	4	29416.5	22585.1	27380.2	4	43917	48614.4	40059.2	4	20055	17890.2	15991.4	4	37923.5	47527.8	41039.6	4	30589	26063.1	22778	4	49483.5	37695.1
ORF74-rps14_3210	-	acatctgactgcattttccaactgaaatggaatattactaccgaaattgc	41669	50	36	yes	4	3703.5	7990.53	12930.8	4	6753.5	7762.47	10007.4	4	4697	8439.26	12329.3	4	5597	6404.52	8497.9	4	6524	8047.9	6524	4	10352.5	7948.34	9635.88	4	26131.5	28926.5	23836	4	20900	18644	16665.2	4	19374.5	24281.2	20966.5	4	23564	20077.5	17546.8	4	34246	26087.6
ORF74-rps14_3240	-	aatattactaccgaaattgcattgtacatccagaatagtcctaagaagac	41699	50	34	yes	4	5185.5	11188	18105.2	4	9687	11134.2	14354.3	4	6040	10852.3	15854.6	4	7021	8033.97	10659.9	4	9352.5	11537.1	9352.5	4	14504	11135.7	13500	4	19432	21510.5	17725	4	22342	19930.3	17815.1	4	13262.5	16621.3	14352.3	4	26450.5	22536.9	19696.2	4	33095	25210.8
ORF74-rps14_3270	-	cagaatagtcctaagaagacatgatcccaggccgatacttgacatgtacc	41729	50	46	yes	4	1767.5	3813.49	6171.23	4	3588.5	4124.62	5317.48	4	2010	3611.43	5276.11	4	2299	2630.69	3490.56	4	3629	4476.68	3629	4	5169	3968.6	4811.19	4	36164	40032.1	32987.3	4	28152	25113.1	22447.8	4	24257	30400.2	26250.2	4	34587.5	29470	25755.4	4	40593	30922.6
ORF74-rps14_3300	-	gccgatacttgacatgtaccccctcttccaggtccatcacaaggaaaacg	41759	50	52	yes	4	7201.5	15537.7	25144	4	17416	20017.9	25807.2	4	10723.5	19267.3	28148.4	4	15564	17809.5	23630.7	4	15602.5	19247	15602.5	4	23601	18120.1	21967.3	4	49586.5	54890.3	45230.7	4	25936	23136.3	20680.8	4	44191.5	55383.2	47822.7	4	39847	33951.3	29671.9	4	52015.5	39623.9
ORF74-rps14_3330	-	ggtccatcacaaggaaaacgaaaaccaagatttgctttatccggtatcaa	41789	50	40	yes	4	2957	6379.91	10324.4	4	6768	7779.13	10028.9	4	4235	7609.17	11116.6	4	4957.5	5672.75	7526.95	4	6826.5	8421.06	6826.5	4	11198.5	8597.87	10423.3	4	17309	19160.4	15788.5	4	20870.5	18617.6	16641.7	4	11650.5	14601.1	12607.8	4	23425.5	19959.5	17443.7	4	25177.5	19179.5
ORF74-rps14_3360	-	tttgctttatccggtatcaaacgggaactgcgagcaaatagaacaccttt	41819	50	42	yes	4	865.5	1867.37	3021.89	4	2340.5	2690.17	3468.18	4	1093	1963.83	2869.05	4	1561.5	1786.79	2370.82	4	2174	2681.81	2174	4	4023	3088.74	3744.52	4	15091.5	16705.7	13765.8	4	19484	17380.8	15536.1	4	11137	13957.5	12052.1	4	20241	17246.2	15072.4	4	25812	19662.8
ORF74-rps14_3390	-	cgagcaaatagaacacctttcaagagtatcaataccgtcacatgaatcgt	41849	50	40	yes	4	5650	12190.2	19727	4	10855.5	12477.3	16085.8	4	7975.5	14329.8	20935.1	4	9263.5	10600	14064.7	4	10709.5	13211.1	10709.5	4	14565.5	11182.9	13557.2	4	47327	52389.1	43169.7	4	28837.5	25724.6	22994.4	4	34708	43498	37559.9	4	38222	32566.7	28461.8	4	55865.5	42556.7
ORF74-rps14_3420	-	aataccgtcacatgaatcgtaaatgcatgaatgtgatgtaccaagaaatc	41879	50	36	yes	4	1767	3812.41	6169.48	4	4015.5	4615.41	5950.22	4	1958	3518	5139.61	4	2540	2906.46	3856.47	4	3790.5	4675.9	3790.5	4	6635.5	5094.54	6176.18	4	7691	8513.63	7015.4	4	12116	10808.1	9661.05	4	6907	8656.24	7474.54	4	13042.5	11112.8	9712.04	4	18895.5	14394
ORF74-rps14_3450	-	atgtgatgtaccaagaaatccgcggttcctaatggaataggcaacaaagc	41909	50	44	yes	4	1079.5	2329.09	3769.08	4	2310.5	2655.69	3423.73	4	1285.5	2309.7	3374.35	4	1614	1846.86	2450.53	4	2723	3359.05	2723	4	4003.5	3073.77	3726.37	4	13545	14993.8	12355.2	4	14181.5	12650.7	11308	4	8079.5	10125.7	8743.38	4	17750	15123.7	13217.5	4	18612.5	14178.5
ORF74-rps14_3480	-	aatggaataggcaacaaagccaccttgccacccactgccactaaatcacc	41939	50	50	yes	4	5875.5	12676.8	20514.3	4	12062.5	13864.6	17874.4	4	7303	13121.5	19169.9	4	10445.5	11952.5	15859.3	4	11612.5	14325	11612.5	4	18962.5	14558.8	17649.9	4	24222.5	26813.4	22094.7	4	22116	19728.7	17634.8	4	24312	30469.1	26309.7	4	30008	25568.1	22345.3	4	34564	26329.8
ORF74-rps14_3510	-	cccactgccactaaatcaccacccccccaagttaaactggtacttgctgt	41969	50	52	yes	4	12782.5	27579	44630.1	4	22370.5	25712.6	33148.9	4	17093	30711.6	44867.9	4	22865	26163.9	34715.8	4	22666.5	27961	22666.5	4	31772	24393.6	29572.7	4	39015	43188.1	35587.8	4	29217.5	26063.6	23297.4	4	31907.5	39988.2	34529.3	4	33767.5	28771.3	25144.8	4	39145.5	29819.9
ORF74-rps14_3540	-	gttaaactggtacttgctgttgcaccaggagccgttgcaccaggtgctaa	41999	50	52	yes	4	593.5	1280.51	2072.21	4	1806	2075.81	2676.15	4	873.5	1569.45	2292.88	4	1119.5	1281.02	1699.73	4	1653	2039.11	1653	4	2498.5	1918.27	2325.55	4	9601.5	10628.5	8758.08	4	11101	9902.71	8851.71	4	5266	6599.64	5698.7	4	10927	9310.26	8136.74	4	12627	9618.88
ORF74-rps14_3570	-	gccgttgcaccaggtgctaaagcatgggtgttttgtatccattgagcaaa	42029	50	48	yes	4	1635.5	3528.69	5710.35	4	4222.5	4853.34	6256.95	4	1836.5	3299.7	4820.68	4	2610.5	2987.14	3963.51	4	4408.5	5438.25	4408.5	4	6412	4922.94	5968.15	4	26712	29569.1	24365.5	4	17889.5	15958.4	14264.7	4	19210.5	24075.7	20789	4	21249.5	18105.5	15823.3	4	43730	33312.2
ORF74-rps14_3600	-	ttttgtatccattgagcaaaaacgggttgtaattgtatagcggtatctga	42059	50	36	yes	4	1897.5	4093.97	6625.12	4	4377.5	5031.49	6486.63	4	1386.5	2491.17	3639.46	4	1756	2009.35	2666.13	4	5900.5	7278.76	5900.5	4	9061	6956.76	8433.78	4	6198	6860.94	5653.55	4	7914	7059.73	6310.46	4	4560.5	5715.47	4935.23	4	7494.5	6385.63	5580.75	4	11662	8883.77
ORF74-rps14_3630	-	aattgtatagcggtatctgaaaacatatcttgaggacgccctaaagcgct	42089	50	42	yes	4	2232	4815.68	7793.03	4	3200.5	3678.65	4742.54	4	2419.5	4347.2	6351.01	4	2933	3356.17	4453.16	4	6965.5	8592.53	6965.5	4	9089	6978.26	8459.84	4	19361	21431.9	17660.3	4	21415	19103.4	17075.9	4	14282.5	17899.6	15456.1	4	21716	18502.9	16170.7	4	27341.5	20828
ORF74-rps14_3660	-	tgaggacgccctaaagcgctcatggtatcattatgaatatacaaaccaaa	42119	50	40	yes	4	2605	5620.45	9095.36	4	5588.5	6423.42	8281.11	4	3564	6403.56	9355.25	4	4057	4642.33	6159.72	4	4889	6030.99	4889	4	7256	5570.94	6753.72	4	30938	34247.1	28220.3	4	24077.5	21478.5	19198.9	4	25145	31513.1	27211.1	4	24997	21298.5	18613.9	4	38744	29514
ORF74-rps14_3690	-	ttatgaatatacaaaccaaaactgtgaaagcctagaaatatacatgccca	42149	50	32	yes	4	1222.5	2637.62	4268.36	4	2878.5	3308.55	4265.4	4	1434	2576.52	3764.15	4	1950.5	2231.91	2961.43	4	2836.5	3499.06	2836.5	4	5436	4173.6	5059.71	4	11345.5	12559	10348.9	4	16237.5	14484.7	12947.4	4	11038	13833.4	11945	4	15814.5	13474.6	11776.2	4	26634.5	20289.4
ORF74-rps14_3720	-	cctagaaatatacatgcccagttgagatgggatatgattgcatcacgatg	42179	50	42	yes	4	949	2047.53	3313.43	4	2343.5	2693.62	3472.63	4	1120.5	2013.24	2941.23	4	1957.5	2239.92	2972.06	4	3298.5	4068.98	3298.5	4	5997.5	4604.7	5582.34	4	10011.5	11082.3	9132.06	4	11323.5	10101.2	9029.13	4	5437.5	6814.58	5884.29	4	12349	10521.9	9195.63	4	23636.5	18005.6
ORF74-rps14_3750	-	gatatgattgcatcacgatgtctaaggacacgatctaatagatcgttgta	42209	50	38	yes	4	1567	3380.9	5471.18	4	3956	4547.02	5862.05	4	2026	3640.18	5318.11	4	2587.5	2960.82	3928.59	4	3264	4026.42	3264	4	5551.5	4262.27	5167.21	4	6994.5	7742.64	6380.08	4	9862	8797.45	7863.76	4	4317	5410.3	4671.72	4	10857.5	9251.04	8084.99	4	12125.5	9236.85
ORF74-rps14_3780	-	cgatctaatagatcgttgtaccgagtagttggatcataatctcttaccat	42239	50	38	yes	4	2203.5	4754.19	7693.52	4	4474	5142.41	6629.63	4	2544	4570.89	6677.82	4	3676.5	4206.94	5582.01	4	4629	5710.26	4629	4	7336.5	5632.74	6828.65	4	34446	38130.4	31420.2	4	24962.5	22267.9	19904.6	4	34396	43107	37222.3	4	30332.5	25844.6	22587	4	58306	44415.8
ORF74-rps14_3810	-	ggatcataatctcttaccataaaaatggctgcatgcgcggcagcaccaac	42269	50	48	yes	4	1021	2202.87	3564.82	4	3391.5	3898.19	5025.57	4	1497.5	2690.61	3930.83	4	2215	2534.57	3363.02	4	2542	3135.77	2542	4	5208	3998.54	4847.49	4	6764	7487.48	6169.83	4	9443.5	8424.13	7530.05	4	4594	5757.46	4971.48	4	10857	9250.62	8084.62	4	14756	11240.7
ORF74-rps14_3840	-	gcatgcgcggcagcaccaactatgagaaatccaccaatccacatgtgatg	42299	50	52	yes	4	1909	4118.78	6665.28	4	4914.5	5648.72	7282.37	4	2501	4493.63	6564.95	4	3692	4224.67	5605.54	4	4356	5373.49	4356	4	7933	6090.72	7383.86	4	24417	27028.7	22272.1	4	20362.5	18164.5	16236.6	4	23551	29515.4	25486.2	4	26107	22244.2	19440.5	4	42346	32257.9
ORF74-rps14_3870	-	ccaccaatccacatgtgatgtgtgaacaatgacagttgtgtaccatagtc	42329	50	44	yes	4	1996	4306.49	6969.04	4	4624	5314.82	6851.9	4	2999.5	5389.3	7873.47	4	3862	4419.2	5863.65	4	4827.5	5955.13	4827.5	4	6655	5109.51	6194.33	4	28700	31769.8	26178.9	4	27222.5	24284	21706.7	4	14278.5	17894.6	15451.7	4	27953.5	23817.5	20815.4	4	35836	27298.8
ORF74-rps14_3900	-	gacagttgtgtaccatagtcagtagctagatacggataagggggcatgga	42359	50	48	yes	4	238.5	514.578	832.723	4	628.5	722.397	931.319	4	268.5	482.423	704.793	4	401	458.855	608.836	4	548.5	676.621	548.5	4	1001.5	768.921	932.174	4	6233.5	6900.24	5685.93	4	5271.5	4702.47	4203.39	4	861.5	1079.68	932.288	4	1540.5	1312.57	1147.13	4	2303.5	1754.74
ORF74-rps14_3930	-	tacggataagggggcatggaatacatatggtgagctacaacaatggttaa	42389	50	42	yes	4	1251.5	2700.19	4369.61	4	3098.5	3561.41	4591.4	4	1634.5	2936.76	4290.45	4	2206.5	2524.85	3350.12	4	2885.5	3559.51	2885.5	4	4806.5	3690.28	4473.78	4	6108.5	6761.87	5571.91	4	6643	5925.92	5296.99	4	3689.5	4623.89	3992.66	4	6444	5490.56	4798.5	4	8667.5	6602.65
ORF74-rps14_3960	-	tgagctacaacaatggttaaagagcctaacatagctaagttaagagataa	42419	50	34	yes	4	1997.5	4309.73	6974.27	4	4455	5120.57	6601.47	4	2240.5	4025.58	5881.15	4	2963	3390.49	4498.71	4	4708.5	5808.33	4708.5	4	7447.5	5717.96	6931.97	4	8455	9359.35	7712.29	4	8643	7710.04	6891.75	4	4178	5236.1	4521.3	4	7531.5	6417.15	5608.3	4	10774	8207.32
ORF74-rps14_3990	-	atagctaagttaagagataattgagcatgccatgacgttgttaggatctc	42449	50	38	yes	4	1845.5	3981.78	6443.57	4	4436.5	5099.31	6574.06	4	1973.5	3545.85	5180.3	4	2915	3335.57	4425.83	4	5035.5	6211.71	5035.5	4	9171	7041.22	8536.16	4	16385	18137.6	14945.7	4	22640.5	20196.6	18053.1	4	13525	16950.3	14636.3	4	24104	20537.6	17948.9	4	37310.5	28422
ORF74-rps14_4020	-	catgacgttgttaggatctcatataggcctttatggccctgacctgtaaa	42479	50	44	yes	4	2664	5747.74	9301.36	4	6781	7794.08	10048.2	4	2748.5	4938.32	7214.62	4	4434.5	5074.3	6732.88	4	6521.5	8044.82	6521.5	4	10953	8409.38	10194.8	4	18096.5	20032.1	16506.9	4	20579	18357.6	16409.3	4	13301	16669.6	14393.9	4	22219	18931.5	16545.3	4	31454.5	23961.1
ORF74-rps14_4050	-	ttatggccctgacctgtaaatggacctttatgagcttctaaaatatcttt	42509	50	36	yes	4	4154	8962.51	14503.7	4	6850	7873.38	10150.4	4	5407	9714.94	14193	4	5763.5	6595.04	8750.69	4	9174	11316.9	9174	4	11335	8702.67	10550.4	4	36465	40365.3	33261.8	4	24785	22109.6	19763.1	4	24957.5	31278.1	27008.2	4	26611.5	22674.1	19816.1	4	47578.5	36243.9
ORF74-rps14_4080	-	tgagcttctaaaatatcttttagtccatgaccaataccccagttggtcct	42539	50	40	yes	4	4603	9931.25	16071.4	4	8349	9596.33	12371.7	4	5843.5	10499.2	15338.8	4	6750	7723.87	10248.5	4	9708.5	11976.2	9708.5	4	14901.5	11440.9	13870	4	38470.5	42585.3	35091.2	4	23565.5	21021.7	18790.6	4	35532	44530.7	38451.6	4	32182.5	27420.8	23964.6	4	49305.5	37559.5
ORF74-rps14_4110	-	ccaataccccagttggtcctatacatgtgacccgctatcaggaaaagaat	42569	50	46	yes	4	1930.5	4165.17	6740.34	4	4867	5594.13	7211.98	4	2129	3825.25	5588.47	4	3521.5	4029.57	5346.67	4	4066.5	5016.37	4066.5	4	8053.5	6183.23	7496.02	4	24952	27620.9	22760.2	4	25365	22627	20225.5	4	20310.5	25454.2	21979.4	4	29941	25511	22295.4	4	39754.5	30283.8
ORF74-rps14_4140	-	cccgctatcaggaaaagaattgcaatagctaaatggtgatgggcaatatc	42599	50	42	yes	4	583.5	1258.94	2037.29	4	1682	1933.29	2492.41	4	494.5	888.485	1298.03	4	603.5	690.571	916.291	4	2187	2697.85	2187	4	3833.5	2943.25	3568.14	4	3656.5	4047.6	3335.3	4	4982	4444.22	3972.54	4	1691	2119.26	1829.95	4	4351.5	3707.66	3240.33	4	4026	3066.89
ORF74-rps14_4170	-	aaatggtgatgggcaatatcagtcagccacagacccccagttactggatc	42629	50	50	yes	4	2974.5	6417.67	10385.5	4	8756	10064.1	12974.7	4	3654.5	6566.16	9592.8	4	7284.5	8335.49	11060	4	6533	8059	6533	4	13030	10004	12128	4	27471.5	30409.9	25058.3	4	23116	20620.8	18432.2	4	28715	35987.2	31074.5	4	30936.5	26359.2	23036.7	4	45362	34555.4
ORF74-rps14_4200	-	agacccccagttactggatctaatcctccacgaaaagtaagaaagtccgc	42659	50	48	yes	4	3881	8373.5	13550.5	4	8202	9427.37	12153.8	4	4528	8135.61	11885.7	4	5723.5	6549.27	8689.96	4	10328.5	12741.1	10328.5	4	15639.5	12007.5	14556.9	4	28836	31920.3	26303	4	26166	23341.5	20864.2	4	20557	25763.2	22246.1	4	26499.5	22578.7	19732.7	4	41813.5	31852.3
ORF74-rps14_4230	-	cgaaaagtaagaaagtccgcatattttgaccaattcaaggtgaaaaatgg	42689	50	36	yes	4	2146	4630.13	7492.76	4	5272	6059.63	7812.11	4	1679	3016.72	4407.26	4	2367	2708.5	3593.8	4	5163.5	6369.61	5163.5	4	8339.5	6402.82	7762.22	4	3917	4335.97	3572.92	4	8662	7726.98	6906.9	4	3789.5	4749.21	4100.88	4	11176.5	9522.84	8322.53	4	10384.5	7910.61
ORF74-rps14_4260	-	caattcaaggtgaaaaatggggttgctccctcggcaaaactgggataaag	42719	50	46	yes	4	662.5	1429.38	2313.12	4	1881	2162.02	2787.29	4	689	1237.95	1808.58	4	1058	1210.65	1606.36	4	2080.5	2566.47	2080.5	4	4428	3399.68	4121.48	4	7545	8352.02	6882.23	4	14879	13272.9	11864.2	4	4928	6176.04	5332.93	4	11332.5	9655.76	8438.7	4	18600.5	14169.3
ORF74-rps14_4290	-	tcggcaaaactgggataaagttgagccaaaagatctcgattcaagataaa	42749	50	38	yes	4	665.5	1435.86	2323.59	4	2137.5	2456.84	3167.37	4	739.5	1328.68	1941.13	4	982.5	1124.25	1491.72	4	1979.5	2441.88	1979.5	4	3114.5	2391.22	2898.91	4	8369	9264.15	7633.85	4	9626.5	8587.37	7675.97	4	5396	6762.57	5839.38	4	10404	8864.64	7747.29	4	16899	12873.2
ORF74-rps14_4320	-	agatctcgattcaagataaattcatgaggaagtggtatctctttaggatc	42779	50	36	yes	4	634.5	1368.97	2215.36	4	1564	1797.66	2317.55	4	754	1354.74	1979.2	4	1128.5	1291.32	1713.4	4	2108	2600.39	2108	4	3547.5	2723.66	3301.93	4	11205	12403.5	10220.7	4	10010	8929.47	7981.77	4	6165.5	7726.95	6672.11	4	9502	8096.1	7075.62	4	19802.5	15085
ORF74-rps14_4350	-	agtggtatctctttaggatctactccagcgtttagaaattggttaatcgg	42809	50	40	yes	4	2775.5	5988.31	9690.66	4	6286	7225.12	9314.67	4	3332.5	5987.61	8747.57	4	4888.5	5593.8	7422.18	4	6453.5	7960.93	6453.5	4	10709	8222.05	9967.7	4	18772	20779.9	17123	4	18427.5	16438.4	14693.7	4	12537.5	15712.7	13567.7	4	19279.5	16426.9	14356.4	4	28025.5	21349
ORF74-rps14_4380	-	tttagaaattggttaatcggtaaagatacatgtacttgatgccccgccca	42839	50	40	yes	4	4189.5	9039.1	14627.6	4	8804.5	10119.9	13046.6	4	6370	11445.2	16720.8	4	9565.5	10945.6	14523.2	4	6802	8390.84	6802	4	10304.5	7911.48	9591.2	4	13939.5	15430.5	12715	4	16044.5	14312.6	12793.6	4	8634	10820.6	9343.44	4	14861	12662.2	11066.2	4	15181.5	11564.8
ORF74-rps14_4410	-	tgtacttgatgccccgcccaagagagagacccaagtcctagtagccctgc	42869	50	58	yes	4	1967.5	4245	6869.53	4	5502	6323.99	8152.93	4	2543.5	4569.99	6676.51	4	4283	4900.94	6502.86	4	5098.5	6289.43	5098.5	4	8484.5	6514.14	7897.18	4	23546.5	26065	21478.1	4	22494	20065.9	17936.3	4	16103.5	20181.8	17426.7	4	24482.5	20860.1	18230.8	4	28415	21645.7
ORF74-rps14_4440	-	ccaagtcctagtagccctgccaaatggtgattcagcatagattctacatc	42899	50	46	yes	4	2794.5	6029.3	9757	4	6766.5	7777.41	10026.7	4	3541.5	6363.13	9296.18	4	5501.5	6295.24	8352.9	4	6472.5	7984.37	6472.5	4	11525.5	8848.93	10727.7	4	24506.5	27127.7	22353.8	4	23642.5	21090.4	18852	4	20124	25220.5	21777.6	4	27970	23831.6	20827.7	4	34954	26626.9
ORF74-rps14_4470	-	ttcagcatagattctacatcttgaaaccaagccaattttggcgccgcttt	42929	50	42	yes	4	2321.5	5008.78	8105.52	4	5040	5792.97	7468.33	4	2660	4779.31	6982.31	4	3878.5	4438.08	5888.71	4	5468.5	6745.85	5468.5	4	9006	6914.53	8382.58	4	16446.5	18205.6	15001.8	4	19455.5	17355.4	15513.4	4	14004	17550.6	15154.7	4	21079	17960.2	15696.4	4	28900.5	22015.6
ORF74-rps14_4500	-	gccaattttggcgccgctttatgataatgaaaccaaccagcaaaaagcat	42959	50	42	yes	4	3139	6772.58	10959.8	4	7843.5	9015.31	11622.6	4	4666	8383.56	12247.9	4	5886	6735.22	8936.68	4	7687.5	9483.18	7687.5	4	11970.5	9190.59	11141.9	4	34319.5	37990.3	31304.8	4	23797	21228.2	18975.2	4	22783	28552.9	24655	4	31846.5	27134.5	23714.4	4	45408	34590.5
ORF74-rps14_4530	-	aaccaaccagcaaaaagcattaacgctgcaaagaccaatgccccaattgc	42989	50	46	yes	4	2450	5286.03	8554.18	4	5947.5	6836.05	8813.08	4	3079.5	5533.04	8083.47	4	4625	5292.28	7022.11	4	5899	7276.91	5899	4	10711.5	8223.96	9970.03	3	23375	25875.2	21321.7	3	21902	19537.8	17464.2	4	14992	18788.8	16223.9	4	26131	22264.7	19458.3	4	35940.5	27378.4
ORF74-rps14_4560	-	aagaccaatgccccaattgctgtacaatagagttgtaattcactagttat	43019	50	36	yes	4	4617.5	9962.54	16122	4	7829	8998.65	11601.1	4	5759.5	10348.3	15118.3	4	6656.5	7616.88	10106.5	4	8101	9993.26	8101	4	11171.5	8577.14	10398.2	4	39778.5	44033.2	36284.3	4	24115	21511.9	19228.8	4	25254.5	31650.3	27329.6	4	26039	22186.3	19389.8	4	46419	35360.6
ORF74-rps14_4590	-	agttgtaattcactagttattccagatgctcgccaaatctgaaaaaaacc	43049	50	36	yes	4	5293	11420	18480.5	4	11331.5	13024.4	16791.2	4	7720	13870.8	20264.4	4	9797	11210.5	14874.7	4	10175	12551.7	10175	4	16664	12794.1	15510.5	4	49026.5	54270.4	44719.9	4	25505.5	22752.3	20337.6	4	38044.5	47679.5	41170.6	4	35101	29907.5	26137.8	4	53521.5	40771.1
ORF74-rps14_4620	-	cgccaaatctgaaaaaaaccagaggttatttgtattcctcggaaaccccc	43079	50	44	yes	4	2885	6224.56	10073	4	5307	6099.86	7863.98	4	3531	6344.26	9268.62	4	4391	5024.52	6666.83	4	5558.5	6856.88	5558.5	4	8290	6364.81	7716.15	4	27726	30691.6	25290.5	4	18312	16335.3	14601.6	4	19952	25005	21591.4	4	23038.5	19629.8	17155.5	4	31621	24088
ORF74-rps14_4650	-	tgtattcctcggaaacccccgcctacgtcaccatttaatatttcttggcc	43109	50	48	yes	4	15079.5	32534.9	52650.1	4	27615	31740.7	40920.2	4	22276	40024	58472.9	4	31518	36065.3	47853.6	4	29655	36581.9	29655	4	41461	31832.5	38591	4	51257.5	56740	46754.9	4	19014	16961.5	15161.4	4	51627.5	64702.4	55869.7	4	28398	24196.3	21146.4	4	47649	36297.6
ORF74-rps14_4680	-	ccatttaatatttcttggcccactattggccaaaccacctgggcactagg	43139	50	48	yes	4	1701.5	3671.09	5940.79	4	4615	5304.48	6838.56	4	2436.5	4377.74	6395.64	4	3919.5	4484.99	5950.96	4	3893.5	4802.96	3893.5	4	6864.5	5270.35	6389.32	4	13217.5	14631.3	12056.4	4	13519.5	12060.1	10780.2	4	8582.5	10756.1	9287.71	4	14197.5	12096.9	10572.1	4	16942.5	12906.3
ORF74-rps14_4710	-	caaaccacctgggcactaggcccaatgtgagttggatcacttagccacgc	43169	50	56	yes	4	2011	4338.86	7021.41	4	4931	5667.69	7306.82	4	3208	5763.92	8420.77	4	4527.5	5180.72	6874.08	4	4187	5165.02	4187	4	6890	5289.93	6413.06	4	38382	42487.4	35010.4	4	20256.5	18069.9	16152.1	4	27605.5	34596.7	29873.8	4	25214	21483.4	18775.5	4	43287.5	32975.2
ORF74-rps14_4740	-	gttggatcacttagccacgcttcataattagaaaaacgagcaccgtggaa	43199	50	44	yes	4	2221.5	4793.02	7756.37	4	6171.5	7093.52	9145	4	2854	5127.88	7491.55	4	4085.5	4674.95	6202.99	4	6750.5	8327.31	6750.5	4	10657	8182.12	9919.3	4	13934	15424.4	12710	4	13533.5	12072.6	10791.3	4	9739	12205.5	10539.2	4	15053.5	12826.2	11209.5	4	19701.5	15008
ORF74-rps14_4770	-	gaaaaacgagcaccgtggaaatacatgccgctcagccaaagaaagatgat	43229	50	46	yes	4	1498	3232.03	5230.27	4	2744.5	3154.53	4066.83	4	1304	2342.94	3422.91	4	2143.5	2452.76	3254.46	4	3920.5	4836.27	3920.5	4	7045	5408.94	6557.33	4	19213.5	21268.6	17525.7	4	13280.5	11846.9	10589.6	4	15931	19965.6	17240	4	15377.5	13102.3	11450.8	4	29444.5	22430
ORF74-rps14_4800	-	ctcagccaaagaaagatgatggagagttgaccgaaatgtgcactaaatac	43259	50	42	yes	4	557.5	1202.84	1946.51	4	1391.5	1599.39	2061.94	4	427	767.205	1120.84	4	637	728.905	967.154	4	1634	2015.68	1634	4	2867.5	2201.58	2669.01	4	3726	4124.54	3398.7	4	5123	4570	4084.98	4	3626.5	4544.93	3924.48	4	5843	4978.48	4350.96	4	13462.5	10255.3
ORF74-rps14_4830	-	ccgaaatgtgcactaaatacttttcgagagatctcctccaaatcactggt	43289	50	42	yes	4	3783	8162.05	13208.3	4	8111	9322.78	12019	4	4959	8910	13017	4	6956	7959.59	10561.3	4	6949.5	8572.79	6949.5	4	11169.5	8575.6	10396.3	4	29491	32645.4	26900.4	4	21421.5	19109.2	17081.1	4	26129	32746.3	28276	4	25637.5	21844.2	19090.8	4	39276.5	29919.7
ORF74-rps14_4860	-	atctcctccaaatcactggtatggctatcgaaatcgtgagcatcagcatg	43319	50	46	yes	4	2962	6390.7	10341.8	4	6587.5	7571.67	9761.44	4	3600	6468.24	9449.74	4	5682.5	6502.36	8627.71	4	7446	9185.27	7446	4	11083.5	8509.58	10316.3	4	19780	21895.7	18042.5	4	13473.5	12019.1	10743.5	4	11543	14466.3	12491.5	4	17732	15108.4	13204.1	4	32176	24510.7
ORF74-rps14_4890	-	aaatcgtgagcatcagcatgtaggttccagatccaagtggtagtatcagg	43349	50	46	yes	4	748	1613.86	2611.64	4	2166	2489.6	3209.61	4	796	1430.2	2089.44	4	1204	1377.71	1828.03	4	2156	2659.61	2156	4	3961	3041.14	3686.81	4	15780	17467.8	14393.8	4	10981.5	9796.11	8756.42	4	11869.5	14875.5	12844.8	4	11825	10075.4	8805.43	4	25659.5	19546.7
ORF74-rps14_4920	-	atccaagtggtagtatcaggccctttagctattgttcttgagaaatgacc	43379	50	42	yes	4	2702	5829.73	9434.04	4	5727.5	6583.18	8487.08	4	3695	6638.93	9699.11	4	5164	5909.05	7840.47	4	5828	7189.33	5828	4	8670.5	6656.95	8070.31	4	41367.5	45792.2	37733.7	4	18140.5	16182.3	14464.9	4	31279	39200.6	33849.2	4	21710	18497.8	16166.3	4	51544.5	39265.1
ORF74-rps14_4950	-	attgttcttgagaaatgacccggtctggcccattcctcgaacgaagtttt	43409	50	46	yes	4	3641	7855.68	12712.6	4	7679.5	8826.81	11379.6	4	4183	7515.74	10980.1	4	6612.5	7566.53	10039.7	4	10282	12683.7	10282	4	18368.5	14102.8	17097	4	33666.5	37267.5	30709.1	4	17033.5	15194.8	13582.2	4	28624.5	35873.8	30976.5	4	24922.5	21235	18558.4	4	44708.5	34057.6
ORF74-rps14_4980	-	cattcctcgaacgaagtttttacgggatccctatctaccaaaattttaac	43439	50	38	yes	4	2417	5214.83	8438.96	4	6253.5	7187.77	9266.51	4	4354	7822.98	11428.9	4	5542.5	6342.16	8415.15	4	5651.5	6971.6	5651.5	4	9437	7245.44	8783.75	4	28544.5	31597.6	26037.1	4	19540	17430.8	15580.8	4	20758.5	26015.7	22464.2	4	24996	21297.6	18613.2	4	37958.5	28915.7
ORF74-rps14_5010	-	ctatctaccaaaattttaacttctggttccggcgaacgaataatcattga	43469	50	36	yes	4	1408.5	3038.93	4917.78	4	3485	4005.66	5164.12	4	2204.5	3960.9	5786.66	4	2613	2990	3967.3	4	3502	4320.01	3502	4	5351.5	4108.72	4981.06	4	20307	22479.1	18523.2	4	18305.5	16329.5	14596.4	4	11212	14051.5	12133.3	4	15332.5	13063.9	11417.3	4	28059	21374.5
ORF74-rps14_5040	-	ggcgaacgaataatcattgagtcctcctctttccggacaacacatacaaa	43499	50	44	no	4	6499.5	14023.1		4	11971	13759.5		4	8933.5	16051.1		4	13289	15206.3		4	11852	14620.4		4	18753	14398		4	46030	50953.4		4	19956	17801.9		4	35297.5	44236.8		4	33218	28303.1		4	55685	42419.2
ORF74-rps14_5070	-	ttccggacaacacatacaaagagacccgccaacagtcaaataattagtga	43529	50	42	no	4	3254.5	7021.78		4	8707	10007.8		4	4692.5	8431.17		4	7413.5	8483.1		4	7796	9617.02		4	14454.5	11097.7		4	595.5	659.195		4	3214	2867.07		4	490.5	614.722		4	2709	2308.18		4	846	644.458
ORF74-rps14_5100	-	aacagtcaaataattagtgaaccttagagatagagagatatttctataat	43559	50	26	no	4	694.5	1498.43		4	1054	1211.47		4	1061.5	1907.23		4	2621	2999.15		4	3507.5	4326.8		4	7393	5676.12		4	19	21.0323		4	151	134.7		4	30	37.5977		4	125.5	106.931		4	62.5	47.6107
ORF74-rps14_5130	-	tagagagatatttctataattagttcgtttctcttctatttttctatctc	43589	50	26	no	4	6892.5	14871		4	12997	14938.7		4	8353.5	15009		4	11281	12908.6		4	11430	14099.9		4	17486.5	13425.6		4	173.5	192.058		4	683	609.274		4	196.5	246.265		4	631	537.638		4	374.5	285.283
ORF74-rps14_5160	-	ctcttctatttttctatctcccatctatctattttctttagttatttact	43619	50	26	no	4	9853.5	21259.5		4	20688	23778.8		4	16162	29038.8		4	19669.5	22507.4		4	20968.5	25866.4		4	27493	21108.3		4	1449.5	1604.54		4	4622.5	4123.53		4	1993	2497.74		4	3898	3321.26		4	2715.5	2068.59
ORF74-rps14_5190	-	attttctttagttatttactagagcaattatgatctggaagtcgatccgg	43649	50	34	no	4	1182.5	2551.32		4	3421	3932.09		4	1493.5	2683.42		4	2413	2761.14		4	3305.5	4077.61		4	6854	5262.29		4	583	645.358		4	1805	1610.16		4	445	557.699		4	1411.5	1202.66		4	1986.5	1513.26
ORF74-rps14_5220	-	tgatctggaagtcgatccggggcaagtgttcggatctattatgacatagc	43679	50	48	no	4	101	217.914		4	296.5	340.797		4	64.5	115.889		4	90	102.985		4	320	394.747		4	747	573.524		4	49	54.2411		4	312.5	278.767		4	35	43.8639		4	247	210.454		4	96	73.13
ORF74-rps14_5250	-	cggatctattatgacatagccttgaggcgctcaacggaccttttaacctt	43709	50	46	no	4	119.5	257.829		4	315	362.061		4	347	623.466		4	636.5	728.333		4	240.5	296.677		4	591	453.752		4	82.5	91.3243		4	469	418.374		4	97	121.566		4	383	326.332		4	390	297.091
ORF74-rps14_5580	-	cttttttattcctaaaaaatagcagatgaaatagaaggcttagaagggag	44039	50	32	no	4	12.5	26.9695		4	25.5	29.3097		4	14.5	26.0526		4	0	0		4	9	11.1023		4	0	0		4	0	0		4	0	0		4	0	0		4	0	0		4	0	0
ORF74-rps14_5610	-	atagaaggcttagaagggagataatgaaattatgtgattgggtcttccaa	44069	50	36	no	4	41	88.46		4	120	137.928		4	49.5	88.9383		4	90	102.985		4	94.5	116.574		4	157.5	120.924		4	0	0		4	48	42.8187		4	0	0		4	37	31.5255		4	16	12.1883
ORF74-rps14_5640	-	tatgtgattgggtcttccaaaagcaaaggaataatccgttttttagttaa	44099	50	32	no	4	53	114.351		4	175	201.145		4	91	163.503		4	170	194.527		4	118	145.563		4	268	205.762		4	29.5	32.6553		4	146.5	130.686		4	16.5	20.6787		4	101.5	86.4822		4	47.5	36.1841
ORF74-rps14_5670	-	ataatccgttttttagttaactgatctgatgggtccaacaaacaataaat	44129	50	30	no	4	493.5	1064.76		4	1857	2134.43		4	1097.5	1971.91		4	1791	2049.4		4	1496	1845.44		4	3973.5	3050.73		4	1409	1559.71		4	6892.5	6148.49		4	1088.5	1364.17		4	5124	4365.86		4	2208.5	1682.37
ORF74-rps14_5700	-	gggtccaacaaacaataaattataacaaatatctaaattctaaataaaaa	44159	50	20	no	4	694	1497.35		4	2056.5	2363.74		4	1415	2542.38		4	2287.5	2617.53		4	1916	2363.55		4	4315.5	3313.31		4	9	9.96265		4	69	61.5518		4	34	42.6107		4	87	74.1276		4	99	75.4153
ORF74-rps14_5730	-	atctaaattctaaataaaaaaatcaaaaataatagactaagattctaaat	44189	50	14	no	4	309.5	667.765		4	937.5	1077.56		4	203.5	365.635		4	424.5	485.746		4	961	1185.47		4	2408	1848.79		4	0	0		4	1	0.892055		4	8	10.026		4	6	5.11225		4	0	0
ORF74-rps14_5760	-	aatagactaagattctaaataaaggataataaataaacgggatcttcttt	44219	50	24	no	4	803.5	1733.6		4	2483.5	2854.53		4	1404	2522.61		4	2119.5	2425.3		4	1950	2405.49		4	4613	3541.72		4	54.5	60.3294		4	181	161.462		4	42.5	53.2634		4	162	138.031		4	144.5	110.076
ORF74-rps14_5790	-	aaataaacgggatcttcttttattcgaaacgtctcgtgatcttcaaccaa	44249	50	36	yes	4	1694	3654.91	5914.6	4	4602.5	5290.11	6820.04	4	3879.5	6970.43	10183.4	4	6526	7467.55	9908.39	4	3518.5	4340.36	3518.5	4	8556	6569.04	7963.73	4	5458	6041.79	4978.56	4	12413	11073.1	9897.87	4	3963	4966.65	4288.63	4	9973	8497.41	7426.35	4	9417.5	7173.98
ORF74-rps14_5820	-	gtctcgtgatcttcaaccaattatgcgcttcaatataattaccgggagta	44279	50	40	yes	4	1112	2399.21	3882.55	4	2155.5	2477.53	3194.05	4	1670.5	3001.44	4384.94	4	3002	3435.12	4557.92	4	3047	3758.73	3047	4	5751.5	4415.83	5353.37	4	4875	5396.43	4446.77	4	7920	7065.08	6315.25	4	4097	5134.59	4433.64	4	7188.5	6124.9	5352.88	4	10076	7675.6
ORF74-rps14_5850	-	caatataattaccgggagtaagcgctatagcctgtttccaatactcagcg	44309	50	44	yes	4	729	1572.86	2545.3	4	2130.5	2448.79	3157	4	947.5	1702.4	2487.12	4	1632	1867.46	2477.86	4	1775.5	2190.23	1775.5	4	3951	3033.46	3677.5	4	1552.5	1718.56	1416.12	4	3879.5	3460.73	3093.43	4	1726	2163.12	1867.82	4	3969.5	3382.18	2955.87	4	5011.5	3817.61
ORF74-rps14_5880	-	cctgtttccaatactcagcggcttgatcgaaccaagcctctgcaatttca	44339	50	48	yes	4	1046	2256.81	3652.11	4	2942.5	3382.11	4360.23	4	1747	3138.89	4585.75	4	2842	3252.04	4314.99	4	2239.5	2762.61	2239.5	4	4577	3514.08	4260.17	4	2265	2507.27	2066.04	4	4634	4133.78	3695.06	4	1831.5	2295.34	1981.99	4	4131.5	3520.21	3076.5	4	4665.5	3554.04
ORF74-rps14_5910	-	accaagcctctgcaatttcagaatctccctgttgaatggcctgttctccc	44369	50	50	yes	4	2935	6332.44	10247.6	4	7394.5	8499.23	10957.3	4	4931	8859.69	12943.5	4	7758	8877.3	11778.9	4	5713.5	7048.08	5713.5	4	10744	8248.92	10000.3	4	5877.5	6506.16	5361.21	4	11598.5	10346.5	9248.41	4	5023	6295.1	5435.73	4	8615.5	7340.76	6415.49	4	9096	6929.07
ORF74-rps14_5940	-	gttgaatggcctgttctccccggtaatgacagatcacggccatattatta	44396	50	46	yes	4	927.5	2001.14	3238.37	4	2753	3164.3	4079.43	4	1222	2195.61	3207.66	4	2523.5	2887.58	3831.42	4	2028.5	2502.32	2028.5	4	4777.5	3668.02	4446.79	4	1481.5	1639.96	1351.36	4	3686.5	3288.56	2939.54	4	1216	1523.96	1315.92	4	2456.5	2093.04	1829.22	4	2736	2084.2
ycf3-ex2-ex3	-	ggcctgttctccccggtaatgacagatcac	44396	30	57	yes	4	4949	10677.8	17279.4	4	13447.5	15456.5	19926.7	4	5959	10706.7	15641.9	4	11099.5	12700.9	16852.3	4	9570	11805.4	9570	4	18199.5	13973	16939.7	4	3678.5	4071.95	3355.37	4	13642.5	12169.9	10878.2	4	4560.5	5715.47	4935.23	4	8488	7232.13	6320.55	4	5234.5	3987.49
ycf3-in2-ex3	-	ggcctgttctccccggccggaataggtagt	44397	30	63	no	4	672.5	1450.96		4	2693.5	3095.91		4	758	1361.92		4	1529	1749.6		4	1720	2121.76		4	4388.5	3369.36		4	533	590.01		4	3156	2815.33		4	460	576.498		4	1904.5	1622.71		4	652	496.675
ycf3-intron2_0	-	gccggaataggtagttcaattccttcccttagaaccgtacttgagaattt	44421	50	42	no	4	1512.5	3263.31		4	3772	4335.53		4	2393.5	4300.48		4	4064	4650.34		4	2893.5	3569.37		4	6688.5	5135.23		4	425	470.458		4	1515	1351.46		4	477.5	598.429		4	1146	976.44		4	868.5	661.598
ycf3-intron2_93	-	tttgatctataccatatctaataaaatctaatgagatttctcatggatct	44514	50	26	no	4	446	962.272		4	1230.5	1414.34		4	568	1020.54		4	895	1024.13		4	1005.5	1240.37		4	2666	2046.87		4	8	8.85569		4	99.5	88.7595		4	28.5	35.7178		4	94	80.0919		4	25.5	19.4252
ycf3-intron2_186	-	atgagtttcaaactgaaatttggatgaataatccgtttatttagttttat	44607	50	24	no	4	207	446.615		4	537.5	617.802		4	368	661.198		4	347.5	397.636		4	553.5	682.789		4	1413	1084.86		4	0	0		4	10	8.92055		4	10.5	13.1592		4	32	27.2653		4	2.5	1.90443
ycf3-intron2_279	-	tagtgttagaattttatgaaaggtaactatctcggtttcatagataaatt	44700	50	26	no	4	389.5	840.37		4	1231	1414.91		4	873	1568.55		4	894	1022.98		4	1245.5	1536.43		4	3299	2532.87		4	115.5	127.854		4	341.5	304.637		4	136	170.443		4	236	201.082		4	429.5	327.181
ycf3-intron2_372	-	atacttactatctttgggatctgatcctacaccgctgctcaagactttag	44793	50	42	no	4	1416.5	3056.19		4	3935	4522.89		4	2616.5	4701.15		4	4253.5	4867.18		4	3378.5	4167.66		4	8239.5	6326.04		4	578	639.823		4	2183.5	1947.8		4	540	676.758		4	1553.5	1323.65		4	1193.5	909.173
ycf3-intron2_465	-	acatcatgagataagtatttcttccatcatgacataagtacgcagttatt	44886	50	32	no	4	654.5	1412.12		4	1487	1709.16		4	1307	2348.33		4	1372	1569.95		4	1310.5	1616.61		4	3211.5	2465.69		4	150.5	166.598		4	586.5	523.191		4	125.5	157.284		4	540	460.102		4	424	322.991
ycf3-intron2_558	-	tcctctatctctatcaattaaagccttatatccatagaaaaaagttgcta	44979	50	30	no	4	737.5	1591.2		4	1757.5	2020.07		4	1510.5	2713.97		4	2133	2440.74		4	2027	2500.47		4	4871	3739.81		4	361.5	400.166		4	729.5	650.754		4	339.5	425.48		4	661.5	563.625		4	926	705.4
ycf3-intron2_651	-	tctttgctacagctgataaaaatcgttgttttagacgatgcatatgtaga	45072	50	34	no	4	282	608.432		4	622	714.926		4	355	637.84		4	352	402.786		4	758.5	935.673		4	1912	1467.98		4	15	16.6044		4	72.5	64.674		4	36.5	45.7438		4	63	53.6786		4	50	38.0885
ycf3-intron2_733	-	gatttttctttttttttttttttttctttctatagtggagatagtcgcac	45154	50	26	no	4	1492.5	3220.16		4	2923.5	3360.27		4	2746.5	4934.73		4	2865.5	3278.93		4	5385.5	6643.47		4	13196.5	10131.9		4	951	1052.72		4	939.5	838.086		4	677.5	849.081		4	770	656.072		4	1925	1466.41
ycf3-ex2-in2	-	tggagatagtcgcacgtaatgacagatcac	45179	30	47	no	4	72.5	156.423		4	197	226.432		4	115.5	207.523		4	129	147.612		4	194	239.315		4	486.5	373.52		4	389	430.608		4	654.5	583.85		4	214.5	268.823		4	583	496.74		4	725.5	552.665
ORF74-rps14_5970	-	agatcacggccatattattaaaagcttgtggtaagaatgggtttcgttct	45212	50	38	yes	4	287.5	620.299	1003.81	4	598.5	687.915	886.865	4	288	517.459	755.979	4	476.5	545.248	723.467	4	1387.5	1711.6	1387.5	4	2375.5	1823.84	2211.06	4	974	1078.18	888.441	4	1181.5	1053.96	942.104	4	721.5	904.224	780.785	4	1151	980.7	857.087	4	2069.5	1576.48
ORF74-rps14_6000	-	gtaagaatgggtttcgttctagtgctcgaaaataatattccaaagctttc	45242	50	36	yes	4	936	2019.48	3268.05	4	3331.5	3829.22	4936.66	4	1479.5	2658.27	3883.58	4	2383	2726.81	3618.1	4	2439.5	3009.33	2439.5	4	5820.5	4468.8	5417.59	4	1553	1719.11	1416.58	4	2655.5	2368.85	2117.44	4	1428.5	1790.28	1545.88	4	2815.5	2398.92	2096.55	4	4075	3104.22
ORF74-rps14_6030	-	aataatattccaaagctttcgtatgttctccattacttgtgtggataagc	45272	50	34	yes	4	1927.5	4158.7	6729.87	4	4072.5	4680.93	6034.68	4	2503.5	4498.12	6571.51	4	3789.5	4336.24	5753.58	4	3959.5	4884.38	3959.5	4	7300	5604.72	6794.68	4	5950.5	6586.97	5427.79	4	5686	5072.23	4533.9	4	4134.5	5181.58	4474.23	4	5340	4549.9	3976.41	4	9787	7455.45
ORF74-rps14_6060	-	cattacttgtgtggataagccctatattatagagtatataacttcgatca	45302	50	32	yes	4	1115.5	2406.76	3894.77	4	2936	3374.64	4350.6	4	1157	2078.82	3037.04	4	2341	2678.75	3554.33	4	2267.5	2797.15	2267.5	4	5219	4006.99	4857.73	4	3241	3587.66	2956.3	4	3863.5	3446.46	3080.68	4	2649.5	3320.5	2867.21	4	4271	3639.07	3180.38	4	7672	5844.31
ORF74-rps14_6090	-	agagtatataacttcgatcatagggatcaatttctagtcgcatagcttca	45332	50	36	yes	4	934.5	2016.24	3262.81	4	2722	3128.66	4033.49	4	1446	2598.08	3795.65	4	2044	2338.9	3103.39	4	2600	3207.32	2600	4	5393.5	4140.97	5020.15	4	2234.5	2473.5	2038.22	4	3318.5	2960.29	2646.1	4	1842.5	2309.12	1993.9	4	3478.5	2963.83	2590.25	4	7517	5726.23
ORF74-rps14_6120	-	tttctagtcgcatagcttcataataattctgcaaagcttccgcgtaattt	45362	50	36	yes	4	1219.5	2631.15	4257.89	4	4179.5	4803.91	6193.23	4	2326	4179.2	6105.58	4	3765.5	4308.78	5717.14	4	2656	3276.4	2656	4	6400	4913.73	5956.98	4	1911	2115.4	1743.13	4	2757	2459.4	2198.38	4	1576.5	1975.76	1706.04	4	2705	2304.77	2014.27	4	4248.5	3236.38
ORF74-rps14_6150	-	gcaaagcttccgcgtaatttccttcggattgagccgacatcccatctctg	45392	50	52	yes	4	2259.5	4875.01	7889.05	4	7711	8863.02	11426.3	4	4010.5	7205.8	10527.3	4	7261	8308.6	11024.3	4	4524	5580.73	4524	4	9966.5	7651.98	9276.6	4	7794	8627.65	7109.35	4	12315.5	10986.1	9820.13	4	5782.5	7246.95	6257.64	4	11769.5	10028.1	8764.11	4	13080	9963.96
ORF74-rps14_6180	-	gagccgacatcccatctctgtaataggtaaatgcctctttttctcctgaa	45409	50	44	yes	4	3888.5	8389.68	13576.7	4	9669.5	11114.1	14328.4	4	6642.5	11934.8	17436.1	4	10839	12402.8	16456.8	4	7291.5	8994.68	7291.5	4	14161	10872.4	13180.7	4	10292	11392.8	9387.92	4	13201	11776	10526.2	4	8090.5	10139.5	8755.28	4	12498	10648.8	9306.58	4	18094.5	13783.9
ycf3-ex1-ex2	-	attgagccgacatcccatctctgtaatagg	45409	30	47	yes	4	2235	4822.15	7803.51	4	5522	6346.98	8182.57	4	5134.5	9225.33	13477.7	4	9718	11120.1	14754.8	4	5908.5	7288.63	5908.5	4	10083	7741.42	9385.03	4	9664.5	10698.2	8815.55	4	12646.5	11281.4	10084.1	4	7403.5	9278.48	8011.84	4	12364.5	10535.1	9207.17	4	14809.5	11281.4
ycf3-in1-ex2	-	attgagccgacatccgttacggtcgtcatt	45410	30	50	no	4	355	765.934		4	867	996.529		4	571	1025.93		4	1033.5	1182.61		4	1185.5	1462.41		4	2295.5	1762.42		4	275.5	304.968		4	696	620.871		4	205	256.917		4	576.5	491.202		4	386.5	294.424
ycf3-intron1_0	-	gttacggtcgtcattcaattgaaagaatctccgttccagaaccgtacgtg	45434	50	46	no	4	659.5	1422.91		4	2535.5	2914.3		4	1278	2296.23		4	2412.5	2760.57		4	1876.5	2314.82		4	4562.5	3502.95		4	166.5	184.309		4	850	758.247		4	172.5	216.187		4	721.5	614.748		4	327.5	249.48
ycf3-intron1_93	-	aataatacatagaatcaaaaaagattcaacgatgaaaatattctcattat	45527	50	20	no	4	81.5	175.841		4	263	302.292		4	82.5	148.23		4	143	163.632		4	231.5	285.575		4	394.5	302.885		4	0	0		4	0	0		4	0	0		4	0	0		4	0	0
ycf3-intron1_186	-	ccttcctgcaagagattctttcttaacatcaagcctattgggactagata	45620	50	40	no	4	783	1689.37		4	2711	3116.02		4	1346.5	2419.3		4	2589	2962.53		4	2011	2480.74		4	5145.5	3950.56		4	65.5	72.5059		4	437.5	390.274		4	88	110.286		4	363.5	309.717		4	359	273.476
ycf3-intron1_279	-	tcctaatttccaggaattagtcacttcaatagccttcgatggttatacgg	45713	50	40	no	4	470.5	1015.13		4	1913.5	2199.38		4	752	1351.14		4	1631	1866.32		4	1191.5	1469.82		4	3281.5	2519.44		4	1350	1494.4		4	5133	4578.92		4	1226	1536.49		4	4446	3788.18		4	3493.5	2661.25
ycf3-intron1_372	-	ttcttttagtcccaagcccgctaaggaaagggctgacttagaacaaagtt	45806	50	44	no	4	136.5	294.507		4	419	481.598		4	253	454.574		4	346	395.92		4	416	513.171		4	774.5	594.638		4	5	5.5348		4	114	101.694		4	0	0		4	84.5	71.9975		4	1.5	1.14266
ycf3-intron1_465	-	tgcctattagcgctagtagagtaggattgacccgtaatacagaacctcta	45899	50	44	no	4	330	711.995		4	826	949.404		4	472	848.058		4	882	1009.25		4	769.5	949.243		4	1675	1286.01		4	45.5	50.3667		4	191.5	170.829		4	38	47.6237		4	154	131.214		4	94	71.6064
ycf3-intron1_558	-	agcatctgaggttgcattaatcgaggatacacgacagaaggaattgttct	45992	50	42	no	4	243.5	525.366		4	983	1129.86		4	286	513.866		4	511	584.726		4	872	1075.69		4	2074.5	1592.74		4	766.5	848.485		4	3166.5	2824.69		4	856	1072.79		4	3197	2723.98		4	3170	2414.81
ycf3-intron1_651	-	ttttctcgaatcacgtgtttttctcctcgtaagactgagagaaatgacta	46085	50	38	no	4	554	1195.29		4	2317.5	2663.73		4	972.5	1747.32		4	2001	2289.7		4	1716	2116.83		4	4531.5	3479.15		4	48	53.1341		4	304	271.185		4	93	116.553		4	306	260.725		4	107.5	81.8904
ycf3-intron1_688	-	agagaaatgactaaatatgaaataaaaaaaaaaaaagaatcaaatcgcac	46122	50	22	no	4	260	560.966		4	546.5	628.147		4	354.5	636.942		4	456.5	522.363		4	440	542.777		4	1250.5	960.096		4	113	125.087		4	275.5	245.761		4	80.5	100.887		4	173.5	147.829		4	215.5	164.162
ycf3-ex1-in1	-	agaatcaaatcgcaccatctctgtaatagg	46147	30	40	no	4	467.5	1008.66		4	1835.5	2109.72		4	900	1617.06		4	1780	2036.81		4	1199	1479.07		4	3369.5	2587		4	1815	2009.13		4	5273	4703.81		4	1770	2218.26		4	4427	3771.99		4	4501.5	3429.11
ORF74-rps14_6210	-	atgcctctttttctcctgaagttgtcggaattactcgtaataagatattg	46190	50	36	yes	4	2233	4817.83	7796.52	4	6923	7957.29	10258.6	4	4287	7702.6	11253.1	4	6923.5	7922.4	10511.9	4	5302.5	6541.08	5302.5	4	11897	9134.16	11073.5	4	5082	5625.57	4635.58	4	6922	6174.81	5519.46	4	4001.5	5014.9	4330.3	4	6941.5	5914.45	5168.96	4	10196	7767.01
ORF74-rps14_6240	-	ttactcgtaataagatattggctacaattgaaaaggtcttatcaataaaa	46220	50	26	yes	4	944	2036.74	3295.98	4	2821.5	3243.03	4180.93	4	1090	1958.44	2861.17	4	2577	2948.8	3912.65	4	2264	2792.83	2264	4	5608	4305.65	5219.8	4	1032.5	1142.94	941.803	4	1450.5	1293.93	1156.6	4	879.5	1102.24	951.767	4	1359	1157.92	1011.97	4	2411	1836.63
ORF74-rps14_6270	-	aaaaggtcttatcaataaaatttccatttatccgtgatctaggcataggt	46250	50	32	yes	4	1296	2796.2	4524.99	4	3254.5	3740.72	4822.56	4	1764.5	3170.34	4631.69	4	3133	3585.02	4756.82	4	2577.5	3179.56	2577.5	4	6323.5	4854.99	5885.77	4	2609	2888.06	2379.82	4	3595.5	3207.39	2866.98	4	1980.5	2482.07	2143.23	4	2916.5	2484.98	2171.76	4	5031	3832.47
ORF74-rps14_6300	-	tccgtgatctaggcataggtagcaatccattctagaattcttctcattac	46280	50	40	no	4	771.5	1664.56		4	2499.5	2872.92		4	977.5	1756.31		4	2315.5	2649.57		4	1839.5	2269.18		4	4449.5	3416.19		4	1003	1110.28		4	1451.5	1294.82		4	977.5	1225.06		4	1579.5	1345.8		4	2155	1641.62
ORF74-rps14_6330	-	tctagaattcttctcattacctctcatgggaaaaagatcccacaaagaaa	46310	50	36	no	4	889	1918.07		4	3487	4007.95		4	2006.5	3605.15		4	3593.5	4111.96		4	2682	3308.47		4	6126.5	4703.74		4	171	189.29		4	826	736.838		4	151.5	189.868		4	613.5	522.727		4	445	338.988
ORF74-rps14_6360	-	aaaaagatcccacaaagaaaagaattgtatagtacgaaataacataaaaa	46340	50	24	no	4	432.5	933.145		4	1346.5	1547.67		4	527	946.878		4	898	1027.56		4	999	1232.35		4	2715.5	2084.88		4	16	17.7114		4	98.5	87.8675		4	31	38.8509		4	98.5	83.9261		4	41.5	31.6135
ORF74-rps14_6390	-	agtacgaaataacataaaaacttcttttttttttaagaaaaaaacaaaag	46370	50	18	no	4	121.5	262.144		4	475.5	546.539		4	176	316.225		4	313	358.159		4	331.5	408.933		4	1056	810.765		4	15	16.6044		4	47	41.9266		4	31.5	39.4775		4	53	45.1582		4	36.5	27.8046
ORF74-rps14_6420	-	ttttaagaaaaaaacaaaagatatgaatcctctattccaattgttccttt	46400	50	24	no	4	270	582.542		4	853.5	981.012		4	693	1245.14		4	1194	1366.27		4	708	873.377		4	1658	1272.96		4	77	85.236		4	324.5	289.472		4	86.5	108.407		4	289.5	246.666		4	277	211.01
ORF74-rps14_6450	-	tctattccaattgttcctttttgacaggaatcgataagaaataagaaata	46430	50	28	no	4	125	269.695		4	425	488.495		4	220.5	396.18		4	392	448.557		4	328.5	405.232		4	746.5	573.14		4	0	0		4	60.5	53.9694		4	0	0		4	39.5	33.6556		4	0	0
ORF74-rps14_6480	-	tcgataagaaataagaaatatttcaaggcgattcgatttcatactaatgt	46460	50	28	no	4	123	265.38		4	388.5	446.542		4	222.5	399.773		4	334	382.189		4	308.5	380.561		4	635	487.534		4	0	0		4	34.5	30.7759		4	0	0		4	17.5	14.9107		4	3	2.28531
ORF74-rps14_6510	-	attcgatttcatactaatgtagtagtataggaactattccgatttcggtg	46490	50	34	no	4	126	271.853		4	374.5	430.45		4	215.5	387.196		4	323	369.602		4	306.5	378.093		4	634.5	487.15		4	17	18.8183		4	129.5	115.521		4	26	32.5846		4	91.5	77.9618		4	53	40.3738
ORF74-rps14_6540	-	gaactattccgatttcggtgaagttacaaattcgaagaactcgagaaatt	46520	50	36	no	4	134.5	290.192		4	400.5	460.334		4	130.5	234.474		4	229.5	262.612		4	209.5	258.436		4	602.5	462.581		4	114.5	126.747		4	403.5	359.944		4	95.5	119.686		4	377.5	321.646		4	398.5	303.566
ORF74-rps14_6570	-	ttcgaagaactcgagaaattttgattgaatcatgatacaaattacaaaga	46550	50	28	no	4	77	166.132		4	297.5	341.946		4	124	222.795		4	180	205.97		4	214	263.987		4	480	368.529		3	0	0		3	0	0		4	14.5	18.1722		4	45.5	38.7679		4	0	0
ORF74-rps14_6600	-	catgatacaaattacaaagaagaaaaaagaccgaataatcattctatgat	46580	50	26	no	4	91	196.338		4	271	311.487		4	116.5	209.319		4	151.5	173.358		4	241	297.294		4	543	416.899		4	0	0		4	39	34.7902		4	2.5	3.13314		4	31.5	26.8393		4	13.5	10.2839
ORF74-rps14_6630	-	ccgaataatcattctatgatgaaaatagaataactgccaattttgtgtac	46610	50	30	no	4	73.5	158.581		4	217	249.42		4	99	177.877		4	124	141.89		4	176	217.111		4	305	234.17		4	0	0		4	64.5	57.5376		4	28.5	35.7178		4	96.5	82.222		4	32	24.3767
ORF74-rps14_6660	-	taactgccaattttgtgtacataacgggtatacactatacaatcaaatct	46640	50	32	no	4	156.5	337.658		4	404	464.357		4	245	440.2		4	336.5	385.049		4	314.5	387.962		4	688	528.226		4	12.5	13.837		4	99.5	88.7595		4	25.5	31.958		4	102	86.9082		4	63	47.9916
ORF74-rps14_6690	-	tacactatacaatcaaatctaaattttttttatgaatttctattctaata	46670	50	16	no	3	94	202.811		3	275	316.085		4	126.5	227.287		4	178.5	204.254		4	194.5	239.932		4	373.5	286.762		4	0	0		4	0	0		4	0	0		4	24.5	20.875		4	0	0
ORF74-rps14_6720	-	tatgaatttctattctaatagaggggtaggtgtttgttgttgagaactcc	46700	50	36	no	4	70	151.029		4	178.5	205.168		4	61	109.601		4	116.5	133.308		4	255	314.564		4	526.5	404.231		4	32.5	35.9762		4	124.5	111.061		4	37	46.3705		4	117	99.6889		4	121.5	92.5551
ORF74-rps14_6745	-	gtaggtgtttgttgttgagaactccaaaaccgaaaagtaatttgaaaatt	46725	50	32	no	4	61	131.611		4	165.5	190.226		4	43	77.2595		4	50	57.2139		4	96	118.424		4	183	140.502		4	0	0		4	59.5	53.0773		4	0.5	0.626628		4	62.5	53.2526		4	18.5	14.0928
trnS-GGA-2	+	cctacatagcagttccaatgctacgccttcaaccactcggccatctctcc	47150	50	54	no	0				0				0				0				4	58910	72670.4		4	33708.5	25880.4		4	34199.5	37857.5		4	12446.5	11103		4	50305	63045		4	28798	24537.1		4	34961.5	26632.6
trnS-GGA-1	+	gagggattcgaaccctcggtaaacaaaagcctacatagcagttccaatgc	47179	50	48	no	4	37159	80172.8		4	44308	50927.6		4	43516.5	78187.5		4	53905.5	61682.8		4	49543	61115.4		4	49278	37834.2		4	6003.5	6645.64		4	13680	12203.3		4	4409.5	5526.23		4	15140	12899.9		4	5413.5	4123.85
rps4_0	-	atctaaagatatagattctcaattcctaattgctgtgacgcgtaaaatag	47324	50	32	no	4	109.5	236.253		4	226.5	260.339		4	182.5	327.904		4	306.5	350.721		4	297	366.374		4	471	361.62		4	57	63.0968		4	287	256.02		4	56	70.1823		4	228	194.265		4	128	97.5067
rps4_30	-	tgctgtgacgcgtaaaatagaatactaaaaaataataataatcaaaatac	47354	50	24	no	4	59.5	128.375		4	124	142.525		4	52.5	94.3285		4	90.5	103.557		4	158.5	195.523		4	232	178.123		4	18.5	20.4788		4	126.5	112.845		4	59	73.9421		4	131	111.617		4	96.5	73.5109
rps4_60	-	aataataataatcaaaatactggaaagaaaagagtagacaaggaatgaaa	47384	50	24	no	4	19	40.9937		4	23	26.4362		4	21.5	38.6298		4	11	12.5871		4	39	48.1098		4	28.5	21.8814		4	0	0		4	0	0		4	0	0		4	0	0		4	0	0
rps4_90	-	agagtagacaaggaatgaaaatagatccttggtctatgatacaaaaatgg	47414	50	34	no	4	47.5	102.484		4	127	145.974		4	89.5	160.808		4	169	193.383		4	112	138.161		4	134	102.881		4	4.5	4.98132		4	55.5	49.5091		4	5.5	6.89291		4	33	28.1174		4	14	10.6648
rps4_120	-	ggtctatgatacaaaaatgggggaaatccagatcaaactcggatttatct	47444	50	38	no	4	70.5	152.108		4	210.5	241.949		4	73.5	132.06		4	146.5	167.637		4	131	161.599		4	238	182.729		4	27.5	30.4414		4	189	168.598		4	28	35.0912		4	171.5	146.125		4	30	22.8531
rps4_150	-	gatcaaactcggatttatcttacttaaccttaggttaatttacttcgcct	47474	50	34	no	4	201	433.67		4	418	480.449		4	384	689.946		4	666	762.089		4	445.5	549.562		4	746	572.756		4	57	63.0968		4	242	215.877		4	72.5	90.861		4	236.5	201.508		4	200.5	152.735
rps4_180	-	taggttaatttacttcgcctaaagggaagaaaattttccgaaccctcggt	47504	50	40	no	4	90	194.181		4	250	287.35		4	220.5	396.18		4	460	526.368		4	183.5	226.363		4	318.5	244.535		4	116	128.407		4	550.5	491.077		4	114.5	143.498		4	364	310.143		4	145.5	110.838
rps4_210	-	aaattttccgaaccctcggtttcagtctgaggtttaagtctgacgagaat	47534	50	42	no	4	92	198.496		4	337	387.348		4	133.5	239.864		4	305	349.005		4	162	199.841		4	405.5	311.331		4	259	286.703		4	827	737.73		4	269.5	337.752		4	740.5	630.937		4	809.5	616.653
rps4_240	-	ggtttaagtctgacgagaataatattctacgactagcaattcatttattt	47564	50	30	yes	4	116.5	251.356	406.76	4	291.5	335.05	431.948	4	208.5	374.619	547.298	4	300.5	343.855	456.248	4	234.5	289.275	234.5	4	487	373.904	453.289	4	2245	2485.13	2047.79	4	2807	2504	2238.24	4	2077	2603.01	2247.66	4	2998.5	2554.85	2232.82	4	3920.5	2986.52
rps4_270	-	gactagcaattcatttattttcaaaccgacccatttactatctattattt	47594	50	28	yes	4	243	524.287	848.435	4	857.5	985.61	1270.65	4	790.5	1420.32	2075.01	4	1347	1541.34	2045.14	4	756	932.589	756	4	1631	1252.23	1518.1	4	8261.5	9145.16	7535.79	4	12974	11573.5	10345.2	4	7399.5	9273.46	8007.51	4	12256	10442.6	9126.38	4	16831.5	12821.7
rps4_300	-	ccatttactatctattatttgattgactaatcctttatattggaatgggt	47624	50	28	yes	4	132.5	285.877	462.624	4	397	456.311	588.279	4	239	429.419	627.358	4	415	474.875	630.092	4	308.5	380.561	308.5	4	745.5	572.372	693.895	4	3061.5	3388.96	2792.57	4	4846.5	4323.35	3864.5	4	2531	3171.99	2738.97	4	4831.5	4116.64	3597.75	4	6640	5058.16
rps4_330	-	tcctttatattggaatgggtgaagggtcaaatggtttggtaattcctcat	47654	50	38	yes	4	73	157.502	254.88	4	264	303.441	391.198	4	77.5	139.247	203.432	4	120.5	137.885	182.955	4	212.5	262.137	212.5	4	395.5	303.653	368.123	4	1215.5	1345.51	1108.73	4	2493	2223.89	1987.87	4	1034.5	1296.49	1119.5	4	2309	1967.36	1719.39	4	3082.5	2348.16
rps4_360	-	atggtttggtaattcctcatgaggggatgaatcgagagaaatttgaatca	47684	50	38	yes	4	22.5	48.5451	78.5588	4	49	56.3206	72.6088	4	29	52.1053	76.1229	4	32	36.6169	48.5854	4	56.5	69.6975	56.5	4	55.5	42.6112	51.6582	4	558	617.684	508.984	4	1121	999.994	893.862	4	448	561.458	484.812	4	854	727.643	635.927	4	1379.5	1050.86
rps4_390	-	atcgagagaaatttgaatcagagctctggatttttgttcatcctttgccg	47714	50	40	yes	4	378	815.558	1319.79	4	1097.5	1261.47	1626.29	4	745	1338.57	1955.57	4	1562	1787.36	2371.58	4	701	864.742	701	4	1404	1077.95	1306.81	4	2072	2293.62	1889.99	4	3906.5	3484.81	3114.96	4	2079	2605.52	2249.83	4	4104	3496.78	3056.03	4	4886.5	3722.39
rps4_420	-	tttttgttcatcctttgccgtaataatatctcggggtttgcagcgataac	47744	50	40	yes	4	249.5	538.312	871.13	4	726.5	835.038	1076.54	4	473.5	850.753	1242.9	4	886.5	1014.4	1345.97	4	781	963.429	781	4	1707.5	1310.97	1589.3	4	4636	5131.87	4228.76	4	5641.5	5032.53	4498.42	4	4204	5268.69	4549.44	4	6012	5122.47	4476.81	4	11842.5	9021.27
rps4_450	-	tcggggtttgcagcgataactcggtatatctactatacgaccattaacta	47774	50	42	yes	4	132.5	285.877	462.624	4	403.5	463.783	597.911	4	278.5	500.39	731.043	4	420	480.596	637.684	4	235	289.892	235	4	484.5	371.984	450.962	4	12174.5	13476.7	11105.1	4	11581	10330.9	9234.45	4	11165	13992.6	12082.4	4	12314.5	10492.5	9169.94	4	20487	15606.4
rps4_480	-	tactatacgaccattaactaaaatatgtcgatggttaactaattgacggg	47804	50	34	yes	4	42	90.6176	146.643	4	100.5	115.515	148.922	4	57.5	103.312	150.933	4	98.5	112.711	149.552	4	81	99.9203	81	4	107	82.1514	99.5932	4	975	1079.29	889.353	4	1051.5	937.996	838.445	4	707.5	886.678	765.634	4	948	807.735	705.924	4	1877.5	1430.22
rps4_510	-	atggttaactaattgacgggctgcgggaatagttgaagccatacccaatc	47834	50	46	yes	4	121	261.065	422.472	4	259.5	298.269	384.53	4	128.5	230.88	337.303	4	186	212.836	282.403	4	206.5	254.735	206.5	4	477.5	366.61	444.446	4	1158	1281.86	1056.28	4	2347	2093.65	1871.45	4	1019	1277.07	1102.73	4	2447.5	2085.37	1822.52	4	2837	2161.14
rps4_540	-	agttgaagccatacccaatcgaaaaaggatgttatccaaacgcatttcaa	47864	50	38	yes	4	153.5	331.186	535.945	4	526.5	605.159	780.174	4	322	578.548	845.227	4	580.5	664.253	881.37	4	359.5	443.473	359.5	4	855.5	656.827	796.28	4	2727.5	3019.24	2487.91	4	4244.5	3786.33	3384.48	4	2228.5	2792.88	2411.61	4	4084	3479.74	3041.13	4	5285.5	4026.34
rps4_570	-	gttatccaaacgcatttcaagtaattgtagtaaaacttgacctgttgacc	47894	50	36	yes	4	171.5	370.022	598.792	4	606	696.536	897.978	4	391	702.523	1026.35	4	710.5	813.009	1078.75	4	655.5	808.614	655.5	4	1772.5	1360.87	1649.8	4	2897	3206.87	2642.52	4	5137	4582.49	4096.14	4	2778.5	3482.17	3006.81	4	4158	3542.79	3096.24	4	5747	4377.9
rps4_600	-	taaaacttgacctgttgaccccttggcttttctggcgatacgaacgtatt	47924	50	44	yes	4	814	1756.25	2842.08	4	2543	2922.92	3768.25	4	1077	1935.08	2827.05	4	2600	2975.12	3947.57	4	2165	2670.71	2165	4	4746.5	3644.22	4417.94	4	8576	9493.29	7822.66	4	10608	9462.92	8458.6	4	6277.5	7867.31	6793.31	4	10143	8642.26	7552.94	4	15013.5	11436.8
rps4_630	-	tctggcgatacgaacgtatttaagtaattgtcgttctgtaagaccataat	47954	50	36	yes	4	53	114.351	185.05	4	163	187.352	241.535	4	104.5	187.759	274.305	4	145.5	166.492	220.912	4	110	135.694	110	4	190	145.876	176.848	4	1805.5	1998.62	1646.9	4	2105	1877.78	1678.48	4	1593.5	1997.06	1724.44	4	2657	2263.87	1978.52	4	3737	2846.74
rps4_660	-	tcgttctgtaagaccataatgaaaacgcaatttttgtttttcttctagac	47984	50	32	yes	4	92.5	199.574	322.964	4	307.5	353.44	455.657	4	155.5	279.392	408.176	4	251	287.214	381.092	4	215	265.221	215	4	468	359.316	435.604	4	965	1068.22	880.232	4	1655.5	1476.8	1320.06	4	982.5	1231.32	1063.23	4	2239	1907.72	1667.26	4	3345	2548.12
rps4_690	-	tttttgtttttcttctagacgaatacgatattgagattttttcccggaac	48014	50	32	yes	4	106	228.701	370.099	4	358	411.485	530.489	4	176	316.225	461.987	4	333	381.044	505.592	4	218	268.921	218	4	686.5	527.074	638.979	4	1042.5	1154.01	950.924	4	1806	1611.05	1440.07	4	1287.5	1613.57	1393.29	4	2050.5	1747.11	1526.9	4	3318.5	2527.94
rps4_720	-	ttgagattttttcccggaacgcgattggtttctaagatcacttccgttcc	48044	50	44	yes	4	290	625.693	1012.54	4	831.5	955.725	1232.13	4	533.5	958.557	1400.4	4	1056	1208.36	1603.32	4	650.5	802.446	650.5	4	1686	1294.46	1569.29	4	3529.5	3907.02	3219.46	4	6280	5602.11	5007.54	4	3357	4207.18	3632.84	4	6031	5138.66	4490.96	4	8144	6203.86
rps4_750	-	tctaagatcacttccgttcctaggctttttattagttagtcctggtaaag	48074	50	38	yes	4	543	1171.56	1895.89	4	1634	1878.12	2421.28	3	824	1480.51	2162.94	3	1675	1916.66	2543.14	4	2056.5	2536.87	2056.5	4	3820	2932.88	3555.57	4	5981	6620.73	5455.61	4	5753.5	5132.44	4587.72	4	4246.5	5321.95	4595.43	4	7106	6054.61	5291.45	4	11734	8938.62
rps4_780	-	attagttagtcctggtaaagcccccaggcggcgtatttttttgaaacgag	48104	50	46	yes	4	105	226.544	366.608	4	370	425.278	548.271	4	133	238.966	349.116	4	250.5	286.641	380.333	4	287	354.039	287	4	660	506.728	614.313	4	649	718.417	591.99	4	1441	1285.45	1149.02	4	563.5	706.209	609.802	4	1353	1152.81	1007.51	4	2037.5	1552.11
rps4_810	-	gcgtatttttttgaaacgaggtcctcggtaacgcgacataaagactcctt	48134	50	44	yes	4	125.5	270.774	438.183	4	354	406.887	524.562	4	278.5	500.39	731.043	4	435	497.761	660.458	4	241	297.294	241	4	441.5	338.97	410.938	4	2059	2279.23	1878.13	4	3308	2950.92	2637.73	4	1706.5	2138.68	1846.72	4	2591.5	2208.07	1929.75	4	4870	3709.82
rps4_840	-	acgcgacataaagactccttattcttatttcttatttagtatttcgaatt	48164	50	28	no	4	290	625.693		4	995	1143.65		4	930.5	1671.86		4	1460.5	1671.22		4	989	1220.01		4	2336	1793.51		4	681	753.84		4	1627	1451.37		4	665	833.415		4	1391.5	1185.62		4	1992	1517.45
rps4_870	-	cttatttagtatttcgaattaattcttatttctatttattttatttttta	48194	50	12	no	4	146.5	316.083		4	384	441.369		4	298.5	536.325		4	387.5	443.407		4	318	392.28		4	756.5	580.818		4	0	0		4	0	0		4	7.5	9.39942		4	5	4.26021		4	13.5	10.2839
rps4_900	-	tctatttattttattttttattgaattttattttacagaataaacctaaa	48224	50	12	no	4	100.5	216.835		4	322.5	370.681		4	179.5	322.514		4	302	345.572		4	224	276.323		4	617.5	474.098		4	0	0		4	6	5.35233		4	11	13.7858		4	14.5	12.3546		4	4.5	3.42797
rps4_930	-	ttttacagaataaacctaaactaaaactaaactgaactaaatgaagcgaa	48254	50	26	no	4	146	315.004		4	691.5	794.81		4	242	434.809		4	463.5	530.373		4	359.5	443.473		4	1201.5	922.475		4	8.5	9.40917		4	115.5	103.032		4	16	20.0521		4	154	131.214		4	10	7.61771
rps4_960	-	actgaactaaatgaagcgaagtttactgaaatagtgtacttgtactatta	48284	50	30	no	4	122.5	264.301		4	334	383.899		4	163.5	293.766		4	259.5	296.94		4	261	321.965		4	603	462.965		4	3	3.32088		4	35.5	31.668		4	23	28.8249		4	34.5	29.3954		4	2.5	1.90443
rps4_990	-	atagtgtacttgtactattactataaagaaaagaagaatgggatgaattg	48314	50	28	no	4	40.5	87.3812		4	111.5	128.158		4	26	46.7151		4	34	38.9054		4	63	77.7158		4	112.5	86.3741		4	0	0		4	57	50.8472		4	7	8.77279		4	57	48.5664		4	0	0
rps4_1020	-	aagaagaatgggatgaattggataaatatacagacccccttctattatat	48344	50	32	no	4	796	1717.42		4	1961	2253.97		4	953	1712.29		4	2090.5	2392.11		4	1157.5	1427.87		4	2559	1964.72		4	349	386.329		4	1255.5	1119.98		4	456.5	572.111		4	970	826.48		4	500.5	381.266
rps4_1050	-	cagacccccttctattatatatataatcctttcccgacataattggaagt	48374	50	36	no	4	3197.5	6898.8		4	8928	10261.8		4	2877.5	5170.1		4	7157.5	8190.16		4	7924	9774.92		4	17636.5	13540.8		4	1611.5	1783.87		4	5614	5008		4	1699	2129.28		4	4192	3571.76		4	1923.5	1465.27
trnT-UGU-1	-	agccggctatcggaatcgaaccgatgaccatcgcattacaaatgcgatgc	48543	50	52	no	4	3737	8062.81		4	10454.5	12016.4		4	5125.5	9209.16		4	10416	11918.8		4	8157	10062.3		4	17003.5	13054.8		4	3991	4417.88		4	14858	13254.2		4	3394.5	4254.18		4	15461	13173.4		4	8905.5	6783.95
trnT-UGU-2	-	atgaccatcgcattacaaatgcgatgctctaacctctgagctaagcgggc	48566	50	50	no	4	3352.5	7233.22		4	7954.5	9142.9		4	1523	2736.42		4	3020	3455.72		4	16604.5	20483		4	28601	21959		4	7129.5	7892.08		4	23517.5	20978.9		4	6229	7806.53		4	15476.5	13186.6		4	14492	11039.6
ORF70A_552	+	tagaattgttattagaattgtgataaatcgaaattctatatcgctatatt	48724	50	22	no	4	29	62.5693		4	39	44.8266		4	46	82.6497		4	52.5	60.0746		4	55	67.8471		4	28	21.4976		4	0	0		4	0	0		4	9	11.2793		4	0	0		4	0	0
ORF70A_540	+	taatattagtattagaattgttattagaattgtgataaatcgaaattcta	48736	50	18	no	4	26.5	57.1754		4	36	41.3784		4	34	61.0889		4	36.5	41.7661		4	48.5	59.8288		4	27.5	21.1137		4	0	0		4	0	0		4	0	0		4	0	0		4	0	0
ORF70A_510	+	atattaacaatatttacaatcactatttaataatattagtattagaattg	48766	50	14	no	4	38.5	83.0661		4	96.5	110.917		4	42.5	76.3612		4	64	73.2337		4	61	75.2486		4	81	62.1893		4	0	0		4	0	0		4	9.5	11.9059		4	5.5	4.68623		4	0	0
ORF70A_480	+	accattcaaatggaaaatgaaaaaaaaagaatattaacaatatttacaat	48796	50	18	no	4	238	513.5		4	517.5	594.814		4	133.5	239.864		4	125.5	143.607		4	438	540.31		4	1326.5	1018.45		4	35.5	39.2971		4	132	117.751		4	47	58.903		4	95	80.9439		4	64	48.7533
ORF70A_450	+	tgacaaaaaaagaaatgaaaaagaacatttaccattcaaatggaaaatga	48826	50	24	no	4	107.5	231.938		4	216.5	248.845		4	66.5	119.483		4	73.5	84.1044		4	160	197.373		4	350	268.719		4	39.5	43.7249		4	93.5	83.4072		4	17	21.3053		4	36	30.6735		4	27.5	20.9487
ORF70A_420	+	actgtaataaaaaatcaaaaggatttcaaatgacaaaaaaagaaatgaaa	48856	50	20	no	4	36.5	78.751		4	64.5	74.1362		4	10	17.9673		4	19.5	22.3134		4	52.5	64.7632		4	105.5	80.9997		4	0	0		4	0	0		4	16	20.0521		4	62.5	53.2526		4	0	0
ORF70A_390	+	agatatatatgatatagaataaaatatagaactgtaataaaaaatcaaaa	48886	50	14	no	4	36	77.6722		4	53.5	61.4929		4	24.5	44.02		4	20	22.8855		4	41	50.5769		4	38.5	29.5591		4	0	0		4	0	0		4	5	6.26628		4	0	0		4	0	0
ORF70A_360	+	aattagaatttgaaataaatatagaatgagagatatatatgatatagaat	48916	50	16	no	4	24.5	52.8603		4	46.5	53.4471		4	21	37.7314		4	18	20.597		4	39	48.1098		4	29.5	22.6492		4	0	0		4	0	0		4	12	15.0391		4	33	28.1174		4	0	0
ORF70A_330	+	cattagttataactaaccattccattaaacaattagaatttgaaataaat	48946	50	20	no	4	46	99.2478		4	126	144.824		4	95.5	171.588		4	183	209.403		4	110	135.694		4	215	165.07		4	0	0		4	2.5	2.23014		4	2.5	3.13314		4	3	2.55612		4	20.5	15.6163
ORF70A_300	+	tcactttcgcctgaaagcggaggaatgtctcattagttataactaaccat	48976	50	40	no	4	62.5	134.848		4	141.5	162.64		4	88	158.113		4	143	163.632		4	166.5	205.392		4	237.5	182.345		4	13	14.3905		4	133	118.643		4	10	12.5326		4	80	68.1633		4	6.5	4.95151
ORF70A_270	+	acttgaacggtcgattctttttttttatcttcactttcgcctgaaagcgg	49006	50	40	no	4	751.5	1621.41		4	2584	2970.05		4	1029.5	1849.74		4	2404	2750.84		4	2233	2754.59		4	4829.5	3707.94		4	162.5	179.881		4	924.5	824.705		4	218.5	273.836		4	685	583.648		4	950	723.682
ORF70A_240	+	ttcctgccattttgccattcaatttggaatacttgaacggtcgattcttt	49036	50	38	no	4	506.5	1092.8		4	1422	1634.45		4	738	1325.99		4	1453	1662.63		4	863	1064.58		4	2128.5	1634.2		4	124.5	137.817		4	499.5	445.582		4	113.5	142.244		4	417.5	355.727		4	558	425.068
ORF70A_210	+	atggatatataccccatctatatgtctctcttcctgccattttgccattc	49066	50	40	no	4	3445.5	7433.88		4	8717	10019.3		4	4350.5	7816.69		4	8846	10122.3		4	5674.5	6999.97		4	13587	10431.7		4	6675.5	7389.52		4	20279	18090		4	6668	8356.71		4	17917.5	15266.5		4	8968	6831.56
ORF70A_180	+	tatcatttcggaatccgcaattcaatatagatggatatataccccatcta	49096	50	34	no	4	81.5	175.841		4	239.5	275.281		4	108.5	194.946		4	247.5	283.209		4	117	144.329		4	221	169.677		4	44	48.7063		4	165	147.189		4	68.5	85.848		4	194	165.296		4	33.5	25.5193
ORF70A_150	+	gacctttttttgtccaatcaaaaatgattttatcatttcggaatccgcaa	49126	50	32	no	4	154	332.264		4	593.5	682.168		4	246.5	442.895		4	537	614.477		4	519.5	640.847		4	1869	1434.96		4	4	4.42784		4	201	179.303		4	28.5	35.7178		4	150.5	128.232		4	146	111.219
ORF70A_120	+	ctttgattttcttaactatcttctataggagacctttttttgtccaatca	49156	50	30	no	4	1606.5	3466.12		4	3726.5	4283.24		4	2954	5307.55		4	4007	4585.12		4	3635	4484.08		4	9858	7568.67		4	120	132.835		4	909.5	811.324		4	184	230.599		4	722	615.174		4	658.5	501.626
ORF70A_90	+	gattcctatctcgaaaacgtgttttctcctctttgattttcttaactatc	49186	50	34	no	4	1918	4138.2		4	6333.5	7279.72		4	4915.5	8831.84		4	7125	8152.98		4	4610	5686.82		4	12712.5	9760.27		4	537.5	594.991		4	1947.5	1737.28		4	590.5	740.047		4	1882.5	1603.97		4	1391.5	1060
ORF70A_60	+	atactggaaccattgaattcattagataccgattcctatctcgaaaacgt	49216	50	36	no	4	569	1227.65		4	1984.5	2280.98		4	1188.5	2135.42		4	1845.5	2111.76		4	1543.5	1904.04		4	5348.5	4106.42		4	98.5	109.036		4	641.5	572.254		4	105	131.592		4	574.5	489.498		4	371.5	282.998
ORF70A_30	+	atgtcattcctttttctttttctttcatttatactggaaccattgaattc	49246	50	28	no	4	1947	4200.77		4	6053	6957.31		4	6034	10841.5		4	8422.5	9637.68		4	6552.5	8083.06		4	16833	12923.9		4	938.5	1038.88		4	2953.5	2634.69		4	1052.5	1319.05		4	2778.5	2367.4		4	3411	2598.4
ORF70A_0	+	ctttctttttgagattaggatctcgttgtgatgtcattcctttttctttt	49276	50	32	no	4	1267	2733.63		4	3167.5	3640.72		4	2804	5038.04		4	3181	3639.95		4	3310.5	4083.78		4	7536.5	5786.3		4	251	277.847		4	790.5	705.17		4	276	345.899		4	777	662.036		4	779	593.419
trnL-UAA-ex1	+	aagtccgtagcgtctaccgatttcgccatatcccc	49318	35	54	no	2	65290	140867		2	42881.5	49288		0				0				3	62188	76714.1		3	35238	27054.7		4	41876.5	46355.6		4	11255.5	10040.5		3	57079	71534.6		3	17927	15274.5		4	45313.5	34518.5
trnL-ex1-in	+	aggctcaatccaattaagtccgtagcgtct	49337	30	47	no	4	2864.5	6180.33		4	7770.5	8931.41		4	3205.5	5759.43		4	4283	4900.94		4	7394.5	9121.74		4	14117.5	10839		4	3259	3607.58		4	4175	3724.33		4	2540	3183.27		4	3636.5	3098.45		4	3935.5	2997.95
trnL-intron_453	+	atttgaaagtgatcacttagtaagtttccataccaaggctcaatccaatt	49361	50	34	no	4	2874.5	6201.91		4	9987.5	11479.6		4	5369	9646.66		4	6294	7202.08		4	7270	8968.15		4	18733	14382.6		4	367	406.255		4	1097	978.585		4	404	506.315		4	1250.5	1065.48		4	1167.5	889.367
trnL-intron_372	+	ttttctgaacctttgtttgttttcggaaaacaggatttggctcaggattg	49442	50	38	no	4	828.5	1787.54		4	3100.5	3563.71		4	1297	2330.36		4	1623	1857.16		4	3149	3884.56		4	8025	6161.35		4	48	53.1341		4	394.5	351.916		4	35	43.8639		4	279.5	238.146		4	161.5	123.026
trnL-intron_279	+	tctttctgaagtttcgatgtaaagattcctctaccaacgcatttaactcc	49535	50	38	no	4	7435.5	16042.5		4	18232	20955.8		4	13755	24714.1		4	12748	14587.2		4	15657.5	19314.8		4	34068	26156.4		4	497.5	550.713		4	2189	1952.71		4	572.5	717.489		4	2095.5	1785.45		4	1219	928.599
trnL-intron_186	+	aaaaaatacagattcgggtcatcattaatcatttgattttgatatagtat	49628	50	24	no	4	3814	8228.94		4	9862	11335.4		4	4958.5	8909.1		4	6321	7232.98		4	8423	10390.5		4	23528	18064.1		4	89	98.5195		4	409	364.851		4	113.5	142.244		4	382.5	325.906		4	227	172.922
trnL-intron_93	+	tatcagactatggagtgaatggtttgatcaatgaatattcgattctttct	49721	50	32	no	4	2008	4332.38		4	5948.5	6837.2		4	2508	4506.21		4	3119	3569		4	5933.5	7319.47		4	15447	11859.7		4	61	67.5246		4	328.5	293.04		4	79	99.0072		4	310.5	264.559		4	235.5	179.397
trnL-intron_0	+	cctcttacgataaatttcattgttgccggtattgacatgtagaacgggac	49814	50	42	no	4	2776	5989.39		4	9013.5	10360.1		4	4233.5	7606.47		4	5041	5768.3		4	6564.5	8097.86		4	16794	12893.9		4	40	44.2784		4	392	349.686		4	47	58.903		4	367	312.699		4	122	92.936
trnL-in-ex2	+	aagtcgacggattttcctcttacgataaat	49839	30	37	no	4	2997.5	6467.29		4	8286	9523.92		4	5345	9603.54		4	6100.5	6980.66		4	6880	8487.06		4	15797.5	12128.8		4	38.5	42.618		4	295.5	263.602		4	62.5	78.3285		4	267	227.495		4	159	121.122
trnL-ex1-ex2	+	aagtcgacggattttaagtccgtagcgtct	49840	30	47	no	4	8796.5	18979		4	17601	20230.6		4	3727	6696.42		4	7547	8635.86		4	16773	20690.9		4	26597.5	20420.8		4	30333.5	33578		4	21644.5	19308.1		4	17135.5	21475.2		4	19910	16964.1		4	20910.5	15929
trnL-UAA-spliced	+	acgatttttaaagtcgacggattttaagtccgtagcgtctaccgatttcg	49840	50	42	no	4	31023.5	66935.1		4	55378	63651.4		4	24217.5	43512.4		4	42864	49048.3		4	48336.5	59627.1		4	56141	43103.4		4	41102.5	45498.9		4	27163.5	24231.3		4	49536.5	62081.9		4	39482.5	33640.7		4	49439.5	37661.6
trnL-UAA-ex2	+	tggggatagagggacttgaaccctcacgatttttaaagtcgacggatttt	49864	50	44	no	4	16512.5	35626.7		4	29714	34153.2		4	9477	17027.6		4	19618	22448.4		4	35902.5	44288.7		4	48208	37012.6		4	12053	13342.2		4	20131	17958		4	9761	12233		4	18709	15940.8		4	18507.5	14098.5
trnF-GAA-2	+	gtgacacgaggattttcagtcctctgctctaccaactgagctatcccggc	50270	50	54	no	3	50464	108879		3	53265	61222.7		2	38570.5	69300.9		2	53838.5	61606.2		1	63905			1	59149			4	36719	40646.5		4	59010	52640.2		4	38274	47967.1		4	55012.5	46872.9		4	43437.5	33089.4
trnF-GAA-1	+	tgccaggaaccagatttgaactggtgacacgaggattttcagtcctctgc	50293	50	50	no	4	10837.5	23382.6		4	21325.5	24511.5		4	11751.5	21114.3		4	21485	24584.8		4	20951	25844.8		4	32806	25187.5		4	4151.5	4595.55		4	14206	12672.5		4	2732	3423.89		4	9393.5	8003.65		4	7213	5494.65
ndhC-ndhJ_0	-	gaacccatctaagtaatgtgcgcagtacaaagttcatgatgcagaactca	50774	50	42	no	4	156.5	337.658		4	498	572.401		4	210.5	378.212		4	312	357.015		4	323.5	399.064		4	822.5	631.491		4	8	8.85569		4	101	90.0976		4	29.5	36.971		4	118	100.541		4	4	3.04708
ndhC-ndhJ_30	-	agttcatgatgcagaactcatttggttcatcctattggtgtgacccatcc	50804	50	44	no	4	426	919.121		4	1213	1394.22		4	746.5	1341.26		4	1339.5	1532.76		4	994.5	1226.8		4	1943.5	1492.16		4	170	188.183		4	542	483.494		4	227	284.489		4	542.5	462.233		4	402	306.232
ndhC-ndhJ_60	-	cctattggtgtgacccatccgaaataagtatcttccaaataaatgtgaga	50834	50	38	no	4	321.5	693.656		4	1041.5	1197.1		4	628	1128.35		4	1021.5	1168.88		4	866.5	1068.9		4	2079.5	1596.58		4	67.5	74.7198		4	378	337.197		4	75.5	94.6208		4	356.5	303.753		4	143.5	109.314
ndhC-ndhJ_90	-	tcttccaaataaatgtgagaattccaatgaatccctaattgtcttttttt	50864	50	28	no	4	239	515.657		4	634	728.719		4	564.5	1014.26		4	627	717.462		4	569.5	702.526		4	1284.5	986.2		4	15.5	17.1579		4	130.5	116.413		4	47.5	59.5296		4	158.5	135.049		4	56.5	43.04
ndhC-ndhJ_120	-	atccctaattgtctttttttgttagcctatcgataattccctaaattaga	50894	50	30	no	4	518	1117.62		4	1346.5	1547.67		4	1559	2801.11		4	2599	2973.98		4	1598	1971.27		4	3357.5	2577.79		4	332	367.511		4	1214	1082.96		4	290	363.444		4	940	800.919		4	1389.5	1058.48
ndhC-ndhJ_150	-	cgataattccctaaattagacctgcttaatctagaacagaacgtgcaatc	50924	50	38	no	4	155.5	335.501		4	558.5	641.939		4	368.5	662.096		4	469.5	537.238		4	499.5	616.175		4	1160	890.613		4	35	38.7436		4	236	210.525		4	53.5	67.0492		4	206.5	175.947		4	198	150.831
ndhC-ndhJ_180	-	ctagaacagaacgtgcaatccttgaatatctgaaattgtctaagtggaaa	50954	50	36	no	4	135	291.271		4	394	452.863		4	254.5	457.269		4	299	342.139		4	362.5	447.174		4	756.5	580.818		4	4	4.42784		4	111.5	99.4642		4	23	28.8249		4	124	105.653		4	55.5	42.2783
ndhC-ndhJ_210	-	tgaaattgtctaagtggaaatagctttcttatcattcaatgagcatcttg	50984	50	32	no	3	100	215.756		3	329	378.152		4	305.5	548.902		4	359	410.796		4	355.5	438.539		4	714	548.188		4	249.5	276.187		4	544	485.278		4	236	295.768		4	512.5	436.671		4	789.5	601.418
ndhC-ndhJ_240	-	atcattcaatgagcatcttgtatttcataaaaattgggggcaatataatc	51014	50	30	yes	4	95.5	206.047	333.438	4	246	282.752	364.526	4	117	210.218	307.117	4	115	131.592	174.604	4	235	289.892	235	4	469	360.084	436.535	4	225	249.066	205.235	4	652	581.62	519.891	4	273	342.139	295.432	4	608	518.041	452.744	4	912.5	695.116
ndhC-ndhJ_270	-	aaattgggggcaatataatccttacgtaagggccatcctatccaactttc	51044	50	42	yes	4	358.5	773.486	1251.7	4	926	1064.34	1372.16	4	752	1351.14	1973.95	4	1271.5	1454.95	1930.51	4	682.5	841.921	682.5	4	1174.5	901.745	1093.2	4	2726.5	3018.13	2487	4	4021	3586.95	3206.26	4	3064.5	3840.6	3316.31	4	4213.5	3590.08	3137.56	4	5039.5	3838.94
ndhC-ndhJ_300	-	ggccatcctatccaactttcaggcattaagatacgtttcaagcgtggatg	51074	50	46	yes	4	410.5	885.679	1433.26	4	1355	1557.44	2007.86	4	621.5	1116.67	1631.39	4	1084.5	1240.97	1646.59	4	1148	1416.15	1148	4	2319.5	1780.84	2158.94	4	3173	3512.39	2894.28	4	5510.5	4915.67	4393.96	4	2582.5	3236.53	2794.7	4	4785.5	4077.44	3563.5	4	5951.5	4533.68
ndhC-ndhJ_330	-	atacgtttcaagcgtggatgattatcataagagattcccaacatatcata	51104	50	34	yes	4	96	207.126	335.184	4	329.5	378.727	488.257	4	170	305.445	446.238	4	219	250.597	332.507	4	265	326.9	265	4	588	451.449	547.297	4	690.5	764.356	629.845	4	1695	1512.03	1351.56	4	651.5	816.496	705.033	4	1706.5	1454.01	1270.74	4	2202	1677.42
ndhC-ndhJ_360	-	gagattcccaacatatcatatgattctcgttcttgaaaatccacactttt	51134	50	34	yes	4	577	1244.91	2014.6	4	1881	2162.02	2787.29	4	720	1293.65	1889.95	4	1214.5	1389.72	1843.97	4	1227	1513.61	1227	4	3231.5	2481.05	3007.81	4	1399.5	1549.19	1276.56	4	3299	2942.89	2630.55	4	1603	2008.97	1734.72	4	3211	2735.91	2391.06	4	3278	2497.08
[truncated: 2,377 more rows]
[truncated: 101 more columns]

## Sheet: psbD-TTG
Correlations9
r-values								p-values
RNA								RNA
	WT-1	WT-2	WT-3	psbD-TTG-1	psbD-TTG-2	psbD-TTG-3			WT-1	WT-2	WT-3	psbD-TTG-1	psbD-TTG-2	psbD-TTG-3
WT-1	1	0.979382	0.987223	0.889179	0.836954	0.847348		WT-1	0	< 1E-300	< 1E-300	< 1E-300	< 1E-300	< 1E-300
[truncated: 118 more rows]
[truncated: 28 more columns]

## Sheet: psbD-GTG
Correlations9
[truncated: 122 more rows]
[truncated: 28 more columns]

[truncated: 1 more sheets: s-aadA-psbD]
